# Supplementary material for: MNX1-AS1, a c-Myc induced lncRNA, promotes the Warburg effect by regulating PKM2 nuclear translocation
Source: J Exp Clin Cancer Res. 2022 Dec 7;41:337. doi: 10.1186/s13046-022-02547-3 (PMC9727912; doi:10.1186/s13046-022-02547-3)
Supplement: Supplementary file 1 — Additional file 1. [file 13046_2022_2547_MOESM1_ESM.xlsx]

## Sheet: sTable 4
Supplementary Table S4. List of oligonucleotides and antibodies
Primers used in qRT-PCR & Semi-quantitative RT-PCR analysis Sequence (5'-3')
QRT-MNX1-AS1-Forward	AGGCCCCGCATTTTCAGATT
QRT-MNX1-AS1-Reverse	CCCGCAGGCTAGTGTCTATC
QRT-β-actin-Forward	GTGGCCGAGGACTTTGATTG
QRT-β-actin-Reverse	CCTGTAACAACGCATCTCATATT
QRT-c-Myc-Forward	ACAACCGAAAATGCACCAGC
QRT-c-Myc-Reverse	CAACTCCGGGATCTGGTCAC
QRT-LDHA-Forward	CTTGACCTACGTGGCTTGGA
QRT-LDHA-Reverse	CCAGCCTTTCCCCCATTAGG
QRT-PDK1-Forward	CAGCTTCAGCTCGGACTCG
QRT-PDK1-Reverse	CCGAAGTCCAGGAACTGCTT
QRT-GLUT1-Forward	GCTATGGGGAGAGCATCCTG
QRT-GLUT1-Reverse	CGGTTAACGAAAAGGCCCAC
QRT-Human-U1-Forward	TCCCAGGGCGAGGCTTATCCATT
QRT-Human-U1-Reverse	GAACGCAGTCCCCCACTACCACAAAT
QRT-MNX1-AS1-prom-M1-Forward	GGGTGCAGCCCCAGC
QRT-MNX1-AS1-prom-M1-Reverse	CCCCACCACCACGCG
QRT-MNX1-AS1-prom-M2-Forward	GTGGGGCCCCCCGTG
QRT-MNX1-AS1-prom-M2-Reverse	GCGCCTGCTGGCCG
QRT-MNX1-AS1-prom-M3-Forward	CGGCGGCGAGCGAC
QRT-MNX1-AS1-prom-M3-Reverse	CCGCATCGACGCCCTG
QRT-MNX1-AS1-prom-M4-Forward	GGGGCTGGCGCTCAGG
QRT-MNX1-AS1-prom-M4-Reverse	ACCGAGCCCCCGGG
MNX1-AS1-FL-Forward	TTTTCAGATTCACGCAGGGC
MNX1-AS1-FL-Reverse	TGCAGCATTCTGGGAAAAGTC
MNX1-AS1-E1-Forward	CACCAACGGGGAGTGGATAC
MNX1-AS1-E1-Reverse	CTCCAGGGACCAACCAAGTC
MNX1-AS1-E2-Forward	GCCCAGGCACTCCTTTAGAA
MNX1-AS1-E2-Reverse	AGGGCAGTAGTCACCATCCA
Primers for in vitro transcription
T7-MNX1-AS1-sense-Forward	taatacgactcactataGGGCCCGCGCCGCGAGGT
T7-MNX1-AS1-sense-Reverse	TGTCCCTGAGCCACATCTGTGTGTGTATTT
T7-MNX1-AS1-antisense-Forward	taatacgactcactataGGGTGTCCCTGAGCCACA
T7-MNX1-AS1-antisense-Reverse	CCCGCGCCGCGAGGTCCTAAGCAGCCCGGG
T7-MNX1-AS1-Northern-Forward	taatacgactcactataGggTCTATCTGGAGGGTA
T7-MNX1-AS1-Northern-Reverse	TTTTGTCCCCGTGGCCAAAGCTCTGCA
Biotin labelled probes Sequence (5'-3')
Probe-MNX1-AS1-sense-1	GGAACAACGCAGACAACATAC
Probe-MNX1-AS1-antisense-1	GTATGTTGTCTGCGTTGTTCC
Probe-MNX1-AS1-sense-2	GCGCCCAGGCACTCCTTTAGA
Probe-MNX1-AS1-antisense-2	TCTAAAGGAGTGCCTGGGCGC
T7-MNX1-AS1-E1-Sense-Forward	taatacgactcactataGGGCCCGCGCCGCGAGGT
T7-MNX1-AS1-E1-Sense-Reverse	CTGAAAATGCGGGGCCTTCCCATAGCAGAT
T7-MNX1-AS1-E2-Sense-Forward	taatacgactcactataGGGATTCACGCAGGGCCC
T7-MNX1-AS1-E2-Sense-Reverse	TGTCCCTGAGCCACATCTGTGTGTGTAT
FISH & Northern blot probe sequence of MNX1-AS1 (5'-3')
RNA probe sequence	UCUAUCUGGAGGGUAGUUCUGCUGCAGCAUUCUGGGAAAAGUCCAGCUUAUGCAUGUGUUUGGUGGCUACCUUUUUUCUGCCAACAGUCUGCAGAGGGCCCUGCGUGAAUCUGAAAAUGCGGGGCCUUCCCAUAGCAGAUAAGGUUCGACCUGCAGAGCUUUGGCCACGGGGACAAAA
shRNA sequences Sequence (5'-3')
sh-c-Myc-1	CCTGAGACAGATCAGCAACAA
sh-c-Myc-2	AACTATGACCTCGACTACGA
sh-MNX1-AS-1	GGAACAACGCAGACAACATAC
sh-MNX1-AS-2	GCGCCCAGGCACTCCTTTAGA
sh-PKM2	CGGGTGAACTTTGCCATGAAT
Antibodies
PARP (WB 1:1000)	CST 9532
GAPDH (WB 1:1000)	CMC-TAG AT0002
c-Myc (WB 1:1000, CHIP 1:100)	Abcam ab32072
β-actin (WB 1:1000)	CST 3700
DYKDDDK-Tag(3B9) (HRP Conjugated) (WB 1:5000)	Abmart M20026
PKM2 (WB 1:1000, IF 1:200 )	Proteintech 60268-1-Ig
ENO1 (WB 1:1000 )	Proteintech 11204-1-AP
importin α5 (WB 1:1000, IF 1:100)	Proteintech 18137-1-AP
PCNA (WB 1:1000)	Proteintech 10205-2-AP
LDHA (WB 1:1000)	Proteintech 66287-1-Ig
PDK1 (WB 1:1000)	Proteintech 18262-1-AP
GLUT1 (WB 1:1000)	Proteintech 21829-1-AP
HA-Tag (26D11)(HRP Conjugated) (WB 1:5000)	Abmart M20021
His-Tag (WB 1:1000)	Proteintech 66005-1-Ig
GST-Tag (WB 1:1000)	Proteintech 66001-2-Ig
Goat anti-Rabbit IgG, Alexa Fluor 633	Invitrogen A-21071
Goat anti-mouse IgG, Alexa Fluor 488	Beyotime A0428
