# Supplementary material for: MNX1-AS1, a c-Myc induced lncRNA, promotes the Warburg effect by regulating PKM2 nuclear translocation
Source: J Exp Clin Cancer Res. 2022 Dec 7;41:337. doi: 10.1186/s13046-022-02547-3 (PMC9727912; doi:10.1186/s13046-022-02547-3)
Supplement: Supplementary file 2 — Additional file 2. [file 13046_2022_2547_MOESM2_ESM.xlsx]

## Sheet: Sheet1
Supplementary Table S1. Downregulated lncRNA after c-Myc turn-off ([D+] vs [D-])
ProbeName	P-value	Absolute Fold change([D+] vs [D-])	type	seqname	GeneSymbol	source	RNAlength	chrom	strand	txStart	txEnd	Sequence	relationship	Associated_gene_acc	Associated_gene_name	Associated_protein_name	Associated_gene_strand	Associated_gene_start	Associated_gene_end
ASHGA5P028899	1.94147e-07	87.9181	noncoding	ENST00000581816	MIR17HG	GENCODE	2032	chr13	+	92000195	92004350	CCCCATTAGGGATTATGCTGAATTTGTATGGTTTATAGTTGTTAGAGTTTGAGGTGTTAA	intergenic
ASHGA5P021319	0.000741357	52.8055	noncoding	ENST00000530002	RP11-305N23.1	GENCODE	764	chr11	+	119252544	119346419	AAACACAAGAAGATTCAGCCCTGTCATCTTGTGCAAAGATGAGTCAGGAACTCCTGGAGT	intronic antisense	NM_006288	THY1	thy-1 membrane glycoprotein preproprotein	-	119288654	119294246
ASHGA5P014028	5.02655e-05	31.8029	noncoding	uc001cjy.3	LOC100132774	UCSC_knowngene	924	chr1	-	44165355	44173012	TCCAGAAGCAGTGTATCACAATAGATTGAATCAAGAAGTGACATTAAGGCCAGCGCGGTG	natural antisense	NM_014663	KDM4A	lysine-specific demethylase 4A	+	44115796	44171189
ASHGA5P027749	0.000116546	27.8934	noncoding	ENST00000513358	RP11-253E3.3	GENCODE	3485	chr12	+	3150602	3154116	CAGAATGAAAACGAGATACTTTTCCCCAATCTATGTACGTTGTTCTTAAGAATGTACACT	intergenic
ASHGA5P043828	0.000109571	27.2499	noncoding	ENST00000419422	RP11-132A1.4	GENCODE	705	chr7	+	100951626	100954266	ACTCAATTCAAATATTTAATGGGTTGTACTCTGGCCATTCAGGTGAACAAAATCTGCTGG	intergenic
ASHGA5P035590	5.5636e-05	22.4410135749173 LINC4	noncoding	ENST00000568928	RP11-16P6.1	GENCODE	2815	chr2	-	223431623	223434438	TGACCCATCTGATATCCAAGTTCTGGCTTATTATGTTATTAGGGCCTTGAATAACTTTAT	intergenic
ASHGA5P038317	2.80311e-05	21.3691	noncoding	ENST00000497543	FAM86DP	GENCODE	2152	chr3	-	75470702	75484199	GGGGCAGACGCGTGCTCGGTGTGGGGTACAGTTCACGATCATTTTCACGACTTTTTAAAG	intergenic
ASHGA5P035834	9.18728e-05	20.8881	noncoding	NR_027251	LOC100129726	RefSeq	1698	chr2	+	43454349	43455994	GGACATGCTTGTGTACAGAGTACCTGCTAGTATAAAATGTCTAATGTAGCTGCTTTTATT	intronic antisense	ENST00000330266	THADA	thyroid adenoma associated [Source:HGNC Symbol;Acc:19217]	-	43393799	43804327
ASHGA5P037513	0.000722322	19.8507	noncoding	ENST00000417820	AL773604.8	GENCODE	1031	chr21	+	46222491	46224632	CAGGAGCATCAATTTAACCCAAAGATTCTTGGAGTCAGTTTCACATAAGTAATCTTGTTG	bidirectional	NM_001202489	UBE2G2	ubiquitin-conjugating enzyme E2 G2 isoform 3	-	46188494	46221751
ASHGA5P037513	0.000722322	19.8507	noncoding	ENST00000417820	AL773604.8	GENCODE	1031	chr21	+	46222491	46224632	CAGGAGCATCAATTTAACCCAAAGATTCTTGGAGTCAGTTTCACATAAGTAATCTTGTTG	bidirectional	NM_003343	UBE2G2	ubiquitin-conjugating enzyme E2 G2 isoform 1	-	46188494	46221751
ASHGA5P037513	0.000722322	19.8507	noncoding	ENST00000417820	AL773604.8	GENCODE	1031	chr21	+	46222491	46224632	CAGGAGCATCAATTTAACCCAAAGATTCTTGGAGTCAGTTTCACATAAGTAATCTTGTTG	bidirectional	NM_182688	UBE2G2	ubiquitin-conjugating enzyme E2 G2 isoform 2	-	46188494	46221751
ASHGA5P032355	3.03168e-05	19.7627	noncoding	ENST00000425161	RP11-343H5.6	GENCODE	358	chr1	-	206807993	206808967	AATGTTAAGCAGATTTCCATCGTTGGAGGTTAAAACACCCGAATACAAGTGTTTTCTTGA	natural antisense	NM_001004023	DYRK3	dual specificity tyrosine-phosphorylation-regulated kinase 3 isoform b	+	206808880	206822542
ASHGA5P032355	3.03168e-05	19.7627	noncoding	ENST00000425161	RP11-343H5.6	GENCODE	358	chr1	-	206807993	206808967	AATGTTAAGCAGATTTCCATCGTTGGAGGTTAAAACACCCGAATACAAGTGTTTTCTTGA	natural antisense	NM_003582	DYRK3	dual specificity tyrosine-phosphorylation-regulated kinase 3 isoform a	+	206808880	206822542
ASHGA5P028900	3.09211e-06	18.9689	noncoding	NR_027350	MIR17HG	RefSeq	5018	chr13	+	92000073	92006829	GGAAAGAAAGCACTTAACATTTTAGGAATTCTTTTTAAAGCTGCTTGCAAAGTGTTGGTG	intergenic
ASHGA5P019000	8.54296e-05	18.4896	noncoding	NR_048535	WDR4	RefSeq	2060	chr21	-	44269335	44299699	TGGCACATGTTGATGATGACAGCCTCTTCATCTATGACTGCAGTGCTGCAGAAAAGAAGT	exon sense-overlapping	NM_001260474	WDR4	tRNA (guanine-N(7)-)-methyltransferase subunit WDR4 isoform 2	-	44269335	44299693
ASHGA5P019000	8.54296e-05	18.4896	noncoding	NR_048535	WDR4	RefSeq	2060	chr21	-	44269335	44299699	TGGCACATGTTGATGATGACAGCCTCTTCATCTATGACTGCAGTGCTGCAGAAAAGAAGT	exon sense-overlapping	NM_001260475	WDR4	tRNA (guanine-N(7)-)-methyltransferase subunit WDR4 isoform 3	-	44269335	44299693
ASHGA5P019000	8.54296e-05	18.4896	noncoding	NR_048535	WDR4	RefSeq	2060	chr21	-	44269335	44299699	TGGCACATGTTGATGATGACAGCCTCTTCATCTATGACTGCAGTGCTGCAGAAAAGAAGT	exon sense-overlapping	NM_001260476	WDR4	tRNA (guanine-N(7)-)-methyltransferase subunit WDR4 isoform 3	-	44269335	44299699
ASHGA5P019000	8.54296e-05	18.4896	noncoding	NR_048535	WDR4	RefSeq	2060	chr21	-	44269335	44299699	TGGCACATGTTGATGATGACAGCCTCTTCATCTATGACTGCAGTGCTGCAGAAAAGAAGT	exon sense-overlapping	NM_001260477	WDR4	tRNA (guanine-N(7)-)-methyltransferase subunit WDR4 isoform 3	-	44269335	44299385
ASHGA5P019000	8.54296e-05	18.4896	noncoding	NR_048535	WDR4	RefSeq	2060	chr21	-	44269335	44299699	TGGCACATGTTGATGATGACAGCCTCTTCATCTATGACTGCAGTGCTGCAGAAAAGAAGT	exon sense-overlapping	NM_018669	WDR4	tRNA (guanine-N(7)-)-methyltransferase subunit WDR4 isoform 1	-	44269335	44299693
ASHGA5P019000	8.54296e-05	18.4896	noncoding	NR_048535	WDR4	RefSeq	2060	chr21	-	44269335	44299699	TGGCACATGTTGATGATGACAGCCTCTTCATCTATGACTGCAGTGCTGCAGAAAAGAAGT	exon sense-overlapping	NM_033661	WDR4	tRNA (guanine-N(7)-)-methyltransferase subunit WDR4 isoform 1	-	44263189	44299693
ASHGA5P019656	4.72882e-06	17.8652	noncoding	NR_034160	LOC100499227	RefSeq	1156	chr11	+	119252487	119369944	AGAAAAACACAAGAAGATTCAGCCCTGTCATCTTGTGCAAATCCTCACTGTCCCCAGAAG	intronic antisense	NM_006288	THY1	thy-1 membrane glycoprotein preproprotein	-	119288654	119294246
ASHGA5P016128	0.000159115	17.5046895055858 XCL	noncoding	ENST00000427080	RP11-344B5.4	GENCODE	966	chr9	+	132020632	132022125	GAAGAATCGGAACCGAAAGCTTAATAAGTGTGGTTGTTTTGATATTCGAATCATGAGACC	intergenic
ASHGA5P050387	5.74283e-05	16.2113	noncoding	ENST00000547349	RP11-320M2.1	GENCODE	732	chr2	+	10589853	10590920	CCAAAACCAGGTCTGAGGCACAGTCAGTGAATACCTGTTTAATGAATGCATGCATAAATG	intergenic
ASHGA5P042574	0.00221943	16.0928	noncoding	ENST00000440395	TRAF3IP2-AS1	GENCODE	439	chr6	+	111805854	111897793	TTGACACATTTCTAACCCATCCAAGTAGAGATCGTTCTTTTACATTTGTGTGTTATACAG	intronic antisense	NM_001164281	TRAF3IP2	adapter protein CIKS isoform 3	-	111876580	111927477
ASHGA5P042574	0.00221943	16.0928	noncoding	ENST00000440395	TRAF3IP2-AS1	GENCODE	439	chr6	+	111805854	111897793	TTGACACATTTCTAACCCATCCAAGTAGAGATCGTTCTTTTACATTTGTGTGTTATACAG	intronic antisense	NM_001164283	TRAF3IP2	adapter protein CIKS isoform 5	-	111876580	111888563
ASHGA5P042574	0.00221943	16.0928	noncoding	ENST00000440395	TRAF3IP2-AS1	GENCODE	439	chr6	+	111805854	111897793	TTGACACATTTCTAACCCATCCAAGTAGAGATCGTTCTTTTACATTTGTGTGTTATACAG	intronic antisense	NM_147686	TRAF3IP2	adapter protein CIKS isoform 2	-	111876580	111927477
ASHGA5P045743	1.60915e-05	15.6427	noncoding	ENST00000515258	FAM27E3	GENCODE	536	chr9	+	67785633	67786684	CTGACGCCCAATGTCTTCAACAAAGATGACTTCCCAGTCCGTCAGGGAGACATTTCTTCG	natural antisense	ENST00000455764	FAM27E3	Protein FAM27E3 [Source:UniProtKB/Swiss-Prot;Acc:Q08E93]	-	67784943	67786624
ASHGA5P037905	1.37617e-05	15.1407	noncoding	ENST00000451486	CTA-292E10.6	GENCODE	347	chr22	+	29197879	29218203	TAAAGCAAATTACAAAATGTGAAATTCCCCAGAAATGCACAGCAATACCTTCTCTAACAA	intergenic
ASHGA5P025613	9.79074e-05	15.0812	noncoding	NR_004389	SNORA16B	snoRNA	133	chr1	+	212526159	212526292	CTTGATGGTCATAGTTCTGTTTGCTGTAACTGATCTGCAAGATTTTGGGAAAATACCATT
ASHGA5P045955	0.00119591	15.0392	noncoding	AU185412R		LincRNAs identified by Khalil et al	629	chr17	-	33306242	33306872	GAGATGATTCAGCTAGTTAGGGTGGAGAGTAAAGTGCGTTTTTGAAGATCATTTAGAATT	intron sense-overlapping	ENST00000585073	CCT6B	chaperonin containing TCP1, subunit 6B (zeta 2) [Source:HGNC Symbol;Acc:1621]	-	33269577	33308097
ASHGA5P030920	0.000194599	14.9757	noncoding	ENST00000563991	RP11-359K18.3	GENCODE	1082	chr1	-	162530016	162531098	GTGTAGTGATTGGTTTATAGTGTAGTGATTGGTTTCTTAATCATGGGATCTGAAGACAAT	bidirectional	NM_003115	UAP1	UDP-N-acetylhexosamine pyrophosphorylase	+	162531295	162569633
ASHGA5P025619	5.39405e-06	14.6433	noncoding	NR_004399	SNORD86	snoRNA	86	chr20	+	2636742	2636828	CCCTGACCTATACAGGCCTCTGCTATGGGGGTGATGGCCAGTCCTGGTGTCTGAGTGATT
ASHGA5P014668	1.38792e-08	14.4519	noncoding	ENST00000412301	AC129778.2	GENCODE	476	chr9	-	42853719	42857852	TGGATGGTGGCTTCCAATTGTGGACAAGATAAGGACCATTGCCCAGGCTGTCTATGGAGC	intergenic
ASHGA5P045245	6.51443e-07	13.8351	noncoding	ENST00000452477	RP11-292F9.2	GENCODE	528	chr9	-	46359241	46380257	GTCAGCACTTTGCCGAAAACCTCAAATAAAGACTTTTTTAAAAATGTGCGATGGAAAACT	intergenic
ASHGA5P051064	0.000126053	13.7077	noncoding	ENST00000447343	RP4-583P15.10	GENCODE	464	chr20	+	62376039	62377302	CTTTTCACTCAGGAAAAGAAAGAACATGTGAGTGCTTCTGAAAACACAGCAAGAGGACTT	natural antisense	NM_025224	ZBTB46	zinc finger and BTB domain-containing protein 46	-	62375020	62436856
ASHGA5P031306	0.000129345	13.6928	noncoding	ENST00000432536	GAS5	GENCODE	841	chr1	-	173834996	173836827	CACTCTTTAAAAAAAAGAACCGTGGAACAATGAATTAAAATCTGTACCTGATCTCTTTAG	bidirectional	NM_001122770	ZBTB37	zinc finger and BTB domain-containing protein 37 isoform a	+	173837492	173855774
ASHGA5P031306	0.000129345	13.6928	noncoding	ENST00000432536	GAS5	GENCODE	841	chr1	-	173834996	173836827	CACTCTTTAAAAAAAAGAACCGTGGAACAATGAATTAAAATCTGTACCTGATCTCTTTAG	bidirectional	NM_032522	ZBTB37	zinc finger and BTB domain-containing protein 37 isoform b	+	173837492	173842778
ASHGA5P025478	0.000166638	13.5887	noncoding	NR_003073	SNORD91B	snoRNA	86	chr17	-	2232418	2232504	ATGTCTGAACCTGTCTGAAGCATCCCAGTGATGCAACTTCTGTGTGATACTGAGGCTTTT
ASHGA5P028281	0.000355488	13.5294	noncoding	ENST00000547021	RP11-686G8.2	GENCODE	485	chr12	+	112037301	112038060	TCACTTGAACTTCTTTTTCCTCATTCATGAGATTCTAAAGGAAATATATGGGATTGGGAC	natural antisense	NM_002973	ATXN2	ataxin-2	-	111890017	112037480
ASHGA5P024850	0.000479148	13.3577	noncoding	hsa-mir-5087	MI0017976	mirbase	76	chr1	-	147806602	147806678	GTAGCTTTGCTGGCATGTTAAGTGTTGTCCTACAGTCGCAAGCATAAGAAAGAGAAAGTA
ASHGA5P020260	7.55607e-06	13.3256	noncoding	ENST00000510565	FAM86EP	GENCODE	741	chr4	-	3944637	3957135	TCACTCACAGGCCAGGCCAGGATCAGATGGGAAGTGGAAGCTTGTCATGACCAGAAACTG	intergenic
ASHGA5P022230	0.000211722	13.1714	noncoding	ENST00000552933	RP11-386G11.5	GENCODE	1294	chr12	+	49392149	49412988	AATGAGCAGGAACCCAGGGAATGTGACTTCACTGGACGCAGTATAAAGATCTTCAGATGT	natural antisense	NM_001206709	PRKAG1	5'-AMP-activated protein kinase subunit gamma-1 isoform 3	-	49396054	49412629
ASHGA5P022230	0.000211722	13.1713659706242 good	noncoding	ENST00000552933	RP11-386G11.5	GENCODE	1294	chr12	+	49392149	49412988	AATGAGCAGGAACCCAGGGAATGTGACTTCACTGGACGCAGTATAAAGATCTTCAGATGT	natural antisense	NM_001206710	PRKAG1	5'-AMP-activated protein kinase subunit gamma-1 isoform 4	-	49396054	49412531
ASHGA5P022230	0.000211722	13.1714	noncoding	ENST00000552933	RP11-386G11.5	GENCODE	1294	chr12	+	49392149	49412988	AATGAGCAGGAACCCAGGGAATGTGACTTCACTGGACGCAGTATAAAGATCTTCAGATGT	natural antisense	NM_002733	PRKAG1	5'-AMP-activated protein kinase subunit gamma-1 isoform 1	-	49396054	49412629
ASHGA5P022230	0.000211722	13.1714	noncoding	ENST00000552933	RP11-386G11.5	GENCODE	1294	chr12	+	49392149	49412988	AATGAGCAGGAACCCAGGGAATGTGACTTCACTGGACGCAGTATAAAGATCTTCAGATGT	natural antisense	NM_003482	MLL2	histone-lysine N-methyltransferase MLL2	-	49412757	49449107
ASHGA5P022230	0.000211722	13.1714	noncoding	ENST00000552933	RP11-386G11.5	GENCODE	1294	chr12	+	49392149	49412988	AATGAGCAGGAACCCAGGGAATGTGACTTCACTGGACGCAGTATAAAGATCTTCAGATGT	natural antisense	NM_015086	DDN	dendrin	-	49388932	49393088
ASHGA5P037041	0.00147761	13.0514	noncoding	ENST00000400436	SNHG11	GENCODE	2652	chr20	+	37075296	37079564	GATGTCTGGCTACTTGTAGATACTCAATATTTGTGGGATGAATGAACAATTTAAGCCTTT	intergenic
ASHGA5P018194	5.6026e-05	13.0509	noncoding	ENST00000450469	RP4-784A16.3	GENCODE	237	chr1	-	53757462	53757810	CCCCAGAACTGGACAGGGAAGAAAGCAAACCATGTTGGACTCGCAATCAGTGATGATCTA	intron sense-overlapping	NM_001018054	LRP8	low-density lipoprotein receptor-related protein 8 isoform 4 precursor	-	53708040	53793821
ASHGA5P018194	5.6026e-05	13.0509	noncoding	ENST00000450469	RP4-784A16.3	GENCODE	237	chr1	-	53757462	53757810	CCCCAGAACTGGACAGGGAAGAAAGCAAACCATGTTGGACTCGCAATCAGTGATGATCTA	intron sense-overlapping	NM_004631	LRP8	low-density lipoprotein receptor-related protein 8 isoform 1 precursor	-	53708040	53793821
ASHGA5P018194	5.6026e-05	13.0509	noncoding	ENST00000450469	RP4-784A16.3	GENCODE	237	chr1	-	53757462	53757810	CCCCAGAACTGGACAGGGAAGAAAGCAAACCATGTTGGACTCGCAATCAGTGATGATCTA	intron sense-overlapping	NM_017522	LRP8	low-density lipoprotein receptor-related protein 8 isoform 3 precursor	-	53708040	53793821
ASHGA5P018194	5.6026e-05	13.0509	noncoding	ENST00000450469	RP4-784A16.3	GENCODE	237	chr1	-	53757462	53757810	CCCCAGAACTGGACAGGGAAGAAAGCAAACCATGTTGGACTCGCAATCAGTGATGATCTA	intron sense-overlapping	NM_033300	LRP8	low-density lipoprotein receptor-related protein 8 isoform 2 precursor	-	53708040	53793821
ASHGA5P022874	3.56352e-06	13.0402	noncoding	NR_033249	GCSH	RefSeq	1474	chr16	-	81115551	81129980	TTTTGCACAGATGAGTTTGGTGCTTTGGAAAGTGTGAAAGCTGCTAGTGAACTCTATTCT	exon sense-overlapping	NM_004483	GCSH	glycine cleavage system H protein, mitochondrial precursor	-	81115551	81129980
ASHGA5P018301	0.00202201	12.6859	noncoding	uc002ixb.3	BC017255	UCSC_knowngene	1339	chr17	+	57183958	57195629	AGAATTGAAGGTATTTCTTCAACTGAAGACCTTTACAGATACTCAGATGACTGAAATCCT	intronic antisense	NM_001100595	SKA2	spindle and kinetochore-associated protein 2 isoform 2	-	57187307	57232800
ASHGA5P018301	0.00202201	12.6859	noncoding	uc002ixb.3	BC017255	UCSC_knowngene	1339	chr17	+	57183958	57195629	AGAATTGAAGGTATTTCTTCAACTGAAGACCTTTACAGATACTCAGATGACTGAAATCCT	intronic antisense	NM_182620	SKA2	spindle and kinetochore-associated protein 2 isoform 1	-	57187307	57232800
ASHGA5P018301	0.00202201	12.6859	noncoding	uc002ixb.3	BC017255	UCSC_knowngene	1339	chr17	+	57183958	57195629	AGAATTGAAGGTATTTCTTCAACTGAAGACCTTTACAGATACTCAGATGACTGAAATCCT	natural antisense	NM_001005207	TRIM37	E3 ubiquitin-protein ligase TRIM37	-	57059999	57184266
ASHGA5P018301	0.00202201	12.6859	noncoding	uc002ixb.3	BC017255	UCSC_knowngene	1339	chr17	+	57183958	57195629	AGAATTGAAGGTATTTCTTCAACTGAAGACCTTTACAGATACTCAGATGACTGAAATCCT	natural antisense	NM_015294	TRIM37	E3 ubiquitin-protein ligase TRIM37	-	57075560	57184266
ASHGA5P038919	0.00117675	12.5539	noncoding	ENST00000569034	RP11-15N24.4	GENCODE	2164	chr3	+	99898410	99900574	GTGGTAGAAAGAGCATCAAGTGAATTTGGCCCTTTGTAAACGTATAAAAAGACAACAATA	intergenic
ASHGA5P030091	0.000156905	12.4775	noncoding	ENST00000561191	RP11-265M18.2	GENCODE	572	chr15	-	63883384	63892996	GAGCTGAGTGCCAGAAGAACCAGATTCAGTAGACGTTCATCAGTACCTACTATGTGCCAG	intronic antisense	NM_203373	FBXL22	F-box/LRR-repeat protein 22	+	63889551	63894620
ASHGA5P030091	0.000156905	12.4775	noncoding	ENST00000561191	RP11-265M18.2	GENCODE	572	chr15	-	63883384	63892996	GAGCTGAGTGCCAGAAGAACCAGATTCAGTAGACGTTCATCAGTACCTACTATGTGCCAG	natural antisense	NM_001256702	USP3	ubiquitin carboxyl-terminal hydrolase 3 isoform 2	+	63796709	63886839
ASHGA5P030091	0.000156905	12.4775	noncoding	ENST00000561191	RP11-265M18.2	GENCODE	572	chr15	-	63883384	63892996	GAGCTGAGTGCCAGAAGAACCAGATTCAGTAGACGTTCATCAGTACCTACTATGTGCCAG	natural antisense	NM_006537	USP3	ubiquitin carboxyl-terminal hydrolase 3 isoform 1	+	63796709	63886839
ASHGA5P020318	1.05076e-05	12.419	noncoding	ENST00000511488	FAM86EP	GENCODE	1209	chr4	-	3944493	3957121	GCAGAGGCCGGCCAGGCCAGGATCAGATGGGAAGTGGAAGCTTGTCATGACCAGAAACTG	intergenic
ASHGA5P036937	6.6878e-05	12.4003	noncoding	TCONS_00025394	XLOC_012209	LincRNAs identified by Cabili et al	456	chr17	+	41393290	41393906	TGGAGAAAACGGTGGGGTTGGGAGGTTGTAGTACTTCAAACAAAGGTGAACGGTTTTTTA	intergenic
ASHGA5P032914	5.29911e-05	12.3165	noncoding	ENST00000584923	SNORD3A	GENCODE	699	chr17	+	19091328	19092027	AGGCGGGGGATGCTGTGTGGCACCTCCTATTGTCTCTTTTTGCGTTTTCTCCCATTCTCG	intergenic
ASHGA5P020049	1.87914e-06	12.2028	noncoding	ENST00000507301	FAM86EP	GENCODE	624	chr4	-	3944578	3957090	TTTGCAGAAGGCCAGGCCAGGATCAGATGGGAAGTGGAAGCTTGTCATGACCAGAAACTG	intergenic
ASHGA5P016758	0.00257439	12.1443	noncoding	ENST00000433905	RP4-583P15.10	GENCODE	266	chr20	+	62376896	62377309	AATGTCCTCAAGGAAAAGAAAGAACATGTGAGTGCTTCTGAAAACACAGCAAGAGGACTT	natural antisense	NM_025224	ZBTB46	zinc finger and BTB domain-containing protein 46	-	62375020	62436856
ASHGA5P024136	0.000235371	12.0738	noncoding	hsa-mir-19b-1	MI0000074	mirbase	87	chr13	+	92003445	92003532	TTGCATCCAGCTGTGTGATATTCTGCTGTGCAAATCCATGCAAAACTGACTGTGGTAGTG
ASHGA5P031650	0.000101619	11.9197	noncoding	ENST00000450909	CTD-2574D22.2	GENCODE	1762	chr16	+	29938156	29940254	ATCCAGTTTAGAAGCCGATACATCAGGGATTTAACAATCTGTCTTAATGTCTAGCAAGGG	natural antisense	ENST00000568000	KCTD13	potassium channel tetramerisation domain containing 13 [Source:HGNC Symbol;Acc:22234]	-	29917656	29938356
ASHGA5P027005	4.65394e-05	11.6592	noncoding	ENST00000455744	RP1-120G22.11	GENCODE	378	chr1	-	6264899	6265840	TACAAAGTCAAGCCCAGAGCCTGACCCACAGTAGTGCTCAATAAAGGCTTAGAAAAAGCT	bidirectional	NM_207396	RNF207	RING finger protein 207	+	6266188	6281359
ASHGA5P014887	2.95546e-07	11.5803	noncoding	ENST00000414386	RP11-328M4.2	GENCODE	419	chr6	-	41491632	41513914	ACGTGGGGAGAAGACGTGAGGCGGCAGATCTGAAAAAGATGGTCATTCCGGACTCCTGAC	bidirectional	NM_001012426	FOXP4	forkhead box protein P4 isoform 1	+	41514163	41570122
ASHGA5P014887	2.95546e-07	11.5803	noncoding	ENST00000414386	RP11-328M4.2	GENCODE	419	chr6	-	41491632	41513914	ACGTGGGGAGAAGACGTGAGGCGGCAGATCTGAAAAAGATGGTCATTCCGGACTCCTGAC	bidirectional	NM_001012427	FOXP4	forkhead box protein P4 isoform 3	+	41514163	41570122
ASHGA5P014887	2.95546e-07	11.5803	noncoding	ENST00000414386	RP11-328M4.2	GENCODE	419	chr6	-	41491632	41513914	ACGTGGGGAGAAGACGTGAGGCGGCAGATCTGAAAAAGATGGTCATTCCGGACTCCTGAC	bidirectional	NM_138457	FOXP4	forkhead box protein P4 isoform 2	+	41514163	41570122
ASHGA5P000097	2.57421e-06	11.4873	noncoding	BC030084		RNAdb	629	chr3	+	40508031	40508645	CCAATTCCAGTACCCTGTGTAAAGGAAAACATATACATCTTGCAGACATTTTTTAATGTG	intergenic
ASHGA5P025145	5.14454e-05	11.4588	noncoding	hsa-mir-92a-1	MI0000093	mirbase	78	chr13	+	92003567	92003645	TTTCTACACAGGTTGGGATCGGTTGCAATGCTGTGTTTCTGTATGGTATTGCACTTGTCC
ASHGA5P050141	0.00236319	11.403	noncoding	TCONS_00014235	XLOC_006301	LincRNAs identified by Cabili et al	2045	chr7	+	154795153	154797463	CAGATCATGCTGCCTTTTTATCGACCTGTGTGAGAGAACTTATTTATCCTTTTCTTTTTC	intergenic
ASHGA5P030919	7.8402e-06	11.351	noncoding	ENST00000570409	RP11-461A8.4	GENCODE	1068	chr16	-	3700636	3701704	AACTCACAGAGCACCATCAGATCCTTCTGAATTTTGAAGGAAGCAATGATACTCTGCTCT	intronic antisense	ENST00000407479	DNASE1	deoxyribonuclease I [Source:HGNC Symbol;Acc:2956]	+	3692938	3708095
ASHGA5P047598	0.000372157	11.3328	noncoding	ENST00000432120	RP11-119K6.6	GENCODE	645	chr10	+	96337195	96370995	GAATATGATTTGCAGAAATCTCAGTTCAGGAGTTTAGCAAAGTTTATGAATGTGTACAGC	intron sense-overlapping	NM_018063	HELLS	lymphoid-specific helicase	+	96305573	96361856
ASHGA5P014151	2.69036e-05	11.3035	noncoding	NR_027349	MIR17HG	RefSeq	927	chr13	+	92000073	92006829	CCTCTAAAAGGCAGACCTGTCTAACTACAAGCCAGACTTGGGTTTTCTCCTGTAGTTTGA	intergenic
ASHGA5P050123	0.0131221	11.2192	noncoding	TCONS_00013644	XLOC_006301	LincRNAs identified by Cabili et al	1954	chr7	+	154795168	154797375	GAACTCATGGGTGATTATCGGACTATTACCTAGTCGTAAAACTGTGGAGCATTGGTGTCT	intergenic
ASHGA5P030064	2.36062e-05	11.0379	noncoding	ENST00000456382	RP11-29H23.4	GENCODE	448	chr1	-	155579338	155580171	GGACTGGCTTAGCTATCATATCTCTATCATTTACACGTATTTATCTATCTCTGTGTATCT	natural antisense	NM_001256532	MSTO1	protein misato homolog 1 isoform b	+	155579960	155584758
ASHGA5P030064	2.36062e-05	11.0379	noncoding	ENST00000456382	RP11-29H23.4	GENCODE	448	chr1	-	155579338	155580171	GGACTGGCTTAGCTATCATATCTCTATCATTTACACGTATTTATCTATCTCTGTGTATCT	natural antisense	NM_001256533	MSTO1	protein misato homolog 1 isoform c	+	155579960	155584758
ASHGA5P030064	2.36062e-05	11.0379	noncoding	ENST00000456382	RP11-29H23.4	GENCODE	448	chr1	-	155579338	155580171	GGACTGGCTTAGCTATCATATCTCTATCATTTACACGTATTTATCTATCTCTGTGTATCT	natural antisense	NM_018116	MSTO1	protein misato homolog 1 isofzorm a	+	155579960	155584758
ASHGA5P027514	0.000395867	11.0257	noncoding	NR_027157	TMPO-AS1	RefSeq	3161	chr12	-	98906750	98910004	TAGCTACAGGTGGTTACTTGCAGATTTACTGCTGTAGAGCTCCAAAATTGAGATTACACT	natural antisense	NM_001032283	TMPO	thymopoietin isoform beta	+	98909350	98944157
ASHGA5P027514	0.000395867	11.0257	noncoding	NR_027157	TMPO-AS1	RefSeq	3161	chr12	-	98906750	98910004	TAGCTACAGGTGGTTACTTGCAGATTTACTGCTGTAGAGCTCCAAAATTGAGATTACACT	natural antisense	NM_001032284	TMPO	thymopoietin isoform gamma	+	98909350	98944157
ASHGA5P027514	0.000395867	11.0257	noncoding	NR_027157	TMPO-AS1	RefSeq	3161	chr12	-	98906750	98910004	TAGCTACAGGTGGTTACTTGCAGATTTACTGCTGTAGAGCTCCAAAATTGAGATTACACT	natural antisense	NM_003276	TMPO	thymopoietin isoform alpha	+	98909350	98929412
ASHGA5P025287	0.00116444	10.9936	noncoding	NR_001276	SNORD56B	snoRNA	71	chr14	+	71865053	71865124	GCAATATTTTTTGTCAACAGCGGTTCACCTAGTGAATGTTGATACTTTGGGTTTGAGTGA
ASHGA5P049487	0.00989932	10.9345	noncoding	NR_033827	KDM4A-AS1	RefSeq	1574	chr1	-	44165408	44173012	ACCTAAACAGTGTATCACAATAGATTGAATCAAGAAGTGACATTAAGGCCAGCGCGGTGG	natural antisense	NM_014663	KDM4A	lysine-specific demethylase 4A	+	44115796	44171189
ASHGA5P043867	0.000195068	10.9231	noncoding	TCONS_00018595	XLOC_008935	LincRNAs identified by Cabili et al	472	chr10	-	105725460	105726749	CGGTATCTGGAGCAGAGACAATGTATGTATATATTGCTATTTATATAATGTCTGCCCCCC	intergenic
ASHGA5P032010	7.10777e-06	10.8716	noncoding	NR_036480	LOC100128881	RefSeq	1753	chr16	+	89778263	89784573	TGGTCACAGTCGGCTCTACCACTGTTACTTACTGCTGAGATAAAATGAGGCAACGGAAAA	natural antisense	NM_004913	C16orf7	uncharacterized protein C16orf7	-	89773540	89787394
ASHGA5P057644	3.08954e-05	10.8628	noncoding	TCONS_00020322	XLOC_009653	LincRNAs identified by Cabili et al	832	chr12	+	9600968	9614245	TGGAATGACAGGTAATGGAGAGTGAGGAGATTTTACCTGATATGGTCCTGTTTGCACCGT	intergenic
ASHGA5P025477	0.000783164	10.7791	noncoding	NR_003072	SNORD91A	snoRNA	92	chr17	-	2233572	2233664	TATCGTCTGAACCTGTCTGAAGCATCTCAGTGATGCAATCTCTGTGTGGTTCTGAGACTT
ASHGA5P051881	2.39276e-05	10.7676	noncoding	ENST00000512092	FAM86EP	GENCODE	462	chr4	-	3949631	3956770	CTTTTTAAAGGCAGTAATCGTTCTGGTCACTGCGACACAGCTGCCCTCGCCCATTCTAAA	intergenic
ASHGA5P025616	0.00174977	10.697	noncoding	NR_004396	SNORD1B	snoRNA	86	chr17	+	74557189	74557275	TCCCTGTCTGAAGGCAAAGAAAGGCCTTTCTGTGTGGAATTTGAATATCTGAAACTCAGT
ASHGA5P045145	5.51341e-05	10.6882	noncoding	ENST00000439876	RP11-4E23.2	GENCODE	359	chr9	-	20683302	20684687	CTCTAAAAATATCTGACTTAGTTGTTTCTAAACCCTGGGGCACCCTTAGGAAAAAATAAA	intronic antisense	NM_017794	FOCAD	focadhesin	+	20658308	20995954
ASHGA5P027966	0.000304401	10.5985	noncoding	ENST00000547395	RP11-386G11.5	GENCODE	858	chr12	+	49392180	49412502	AAGAAGCGGAGGAACAGGGTCACGGGATAGGGCAGACACCCGGCTGCTTTTTGTTTGCTA	intronic antisense	NM_001206709	PRKAG1	5'-AMP-activated protein kinase subunit gamma-1 isoform 3	-	49396054	49412629
ASHGA5P027966	0.000304401	10.5985	noncoding	ENST00000547395	RP11-386G11.5	GENCODE	858	chr12	+	49392180	49412502	AAGAAGCGGAGGAACAGGGTCACGGGATAGGGCAGACACCCGGCTGCTTTTTGTTTGCTA	intronic antisense	NM_002733	PRKAG1	5'-AMP-activated protein kinase subunit gamma-1 isoform 1	-	49396054	49412629
ASHGA5P027966	0.000304401	10.5985	noncoding	ENST00000547395	RP11-386G11.5	GENCODE	858	chr12	+	49392180	49412502	AAGAAGCGGAGGAACAGGGTCACGGGATAGGGCAGACACCCGGCTGCTTTTTGTTTGCTA	natural antisense	NM_001206710	PRKAG1	5'-AMP-activated protein kinase subunit gamma-1 isoform 4	-	49396054	49412531
ASHGA5P027966	0.000304401	10.5985	noncoding	ENST00000547395	RP11-386G11.5	GENCODE	858	chr12	+	49392180	49412502	AAGAAGCGGAGGAACAGGGTCACGGGATAGGGCAGACACCCGGCTGCTTTTTGTTTGCTA	natural antisense	NM_015086	DDN	dendrin	-	49388932	49393088
ASHGA5P022237	0.00122635	10.5949668355333 张鹏飞	noncoding	ENST00000553181	RP11-320M2.1	GENCODE	1737	chr2	+	10588819	10591453	CAGTAACTAGGTCTGAGGCACAGTCAGTGAATACCTGTTTAATGAATGCATGCATAAATG	bidirectional	NM_002539	ODC1	ornithine decarboxylase	-	10580507	10588453
ASHGA5P039023	1.45969e-05	10.4904	noncoding	ENST00000464612	SNHG12	GENCODE	719	chr1	-	28905049	28907522	GGACCAAATGATGGGAACAATAAAATTGTTCATGACAGTTGTTCTCATTTTGCTGTCCAG	natural antisense	NM_017846	TRNAU1AP	tRNA selenocysteine 1-associated protein 1	+	28879528	28905057
ASHGA5P048488	0.000131182	10.4693	noncoding	ENST00000526453	RP11-110I1.12	GENCODE	1359	chr11	-	118866904	118868714	TGTGGTTTACTATTACTGCTATTAGCGCATTTTTAAGCGGGAAACCTGAGGCATGAGGAG	bidirectional	NM_198489	CCDC84	coiled-coil domain-containing protein 84	+	118868851	118886455
ASHGA5P053696	1.71013e-05	10.4612	noncoding	uc022bhk.1	FAM27E3	UCSC_knowngene	1340	chr9	+	44998117	44999457	TCTCATCCCATGCACCGACGGTGCCTGGCCTGGCTCCAAACTCCCGAAAGGAACTATTTT	intergenic
ASHGA5P038060	2.425e-05	10.3291	noncoding	uc001cvn.1	AK097571	UCSC_knowngene	1275	chr1	+	53793904	53802889	CTGGGTTCACTACCTTATTTGGGGGAACATATACCCATAGCTTTCTTTTTGTTTTATTTT	bidirectional	NM_001018054	LRP8	low-density lipoprotein receptor-related protein 8 isoform 4 precursor	-	53708040	53793821
ASHGA5P038060	2.425e-05	10.3291	noncoding	uc001cvn.1	AK097571	UCSC_knowngene	1275	chr1	+	53793904	53802889	CTGGGTTCACTACCTTATTTGGGGGAACATATACCCATAGCTTTCTTTTTGTTTTATTTT	bidirectional	NM_004631	LRP8	low-density lipoprotein receptor-related protein 8 isoform 1 precursor	-	53708040	53793821
ASHGA5P038060	2.425e-05	10.3291	noncoding	uc001cvn.1	AK097571	UCSC_knowngene	1275	chr1	+	53793904	53802889	CTGGGTTCACTACCTTATTTGGGGGAACATATACCCATAGCTTTCTTTTTGTTTTATTTT	bidirectional	NM_017522	LRP8	low-density lipoprotein receptor-related protein 8 isoform 3 precursor	-	53708040	53793821
ASHGA5P038060	2.425e-05	10.3291	noncoding	uc001cvn.1	AK097571	UCSC_knowngene	1275	chr1	+	53793904	53802889	CTGGGTTCACTACCTTATTTGGGGGAACATATACCCATAGCTTTCTTTTTGTTTTATTTT	bidirectional	NM_033300	LRP8	low-density lipoprotein receptor-related protein 8 isoform 2 precursor	-	53708040	53793821
ASHGA5P025041	0.00158633	10.2424	noncoding	hsa-mir-621	MI0003635	mirbase	96	chr13	+	41384901	41384997	CTGTGCTCTGATGAAGACCCATGTGGCTAGCAACAGCGCTTACCTTTTGTCTCTGGGTCC
ASHGA5P041507	0.00315421	10.2289	noncoding	ENST00000521204	CTB-11I22.1	GENCODE	638	chr5	+	158636928	158675804	ATAGTCATAAATCCTGTCACATCCCAGTGATGCAGTTCATGAGTCTCTTAATCTAGCCTG	natural antisense	NM_001199380	RNF145	RING finger protein 145 isoform 1	-	158584416	158637061
ASHGA5P048257	0.000250011	10.1072	noncoding	ENST00000528089	FAM86C2P	GENCODE	2496	chr11	-	67559254	67565140	TTTCCATCTAATGGCCCAAATGGTCAAATGGCATCTACTAGTCTCATATGACCGCTGCCT	intergenic
ASHGA5P026593	8.18437e-06	10.0728707338085 曹利勉	noncoding	ENST00000529369	RP11-660L16.2	GENCODE	680	chr11	+	71159719	71163203	GTTTCCCCCTCGGCAAATGGGGCTTCAGCGGCTCGCGACGCACATTGATGGAGCGTATGT	intronic antisense	ENST00000527452	DHCR7	7-dehydrocholesterol reductase [Source:HGNC Symbol;Acc:2860]	-	71155086	71163914
ASHGA5P057372	9.56429e-06	10.0667	noncoding	TCONS_00016406	XLOC_007777	LincRNAs identified by Cabili et al	698	chr9	-	94246564	94249578	TTTCTCTCTCTCTGATCCAAAATGACTGCTGCATCAGTAAACACTTGGGAGTGAAGCAGG	intergenic
ASHGA5P028039	2.38977e-05	9.96918	noncoding	NR_026657	LOC100240734	RefSeq	502	chr12	+	54495992	54496483	CTTATAACGCTAGTTTTACCCTTGTCAGCACTTTGCCAAAAACCTCAAATAAAGACTTTT	intergenic
ASHGA5P040105	7.12308e-06	9.90106	noncoding	uc003ifn.3	AK090904	UCSC_knowngene	2963	chr4	+	128758921	128761884	GCATCTTTATGCTAGTGAACAAAGTAGCAATAAATGTTCATTTTTGGATGGCAGTACACA	intergenic
ASHGA5P043247	0.0038761	9.85046	noncoding	ENST00000414948	ENO1-IT1	GENCODE	744	chr1	-	8935846	8938066	CCTGGTGTTCAAAGAATCTTTCCTCTATTTACAAATTATAAAACCCCGTTGGGAAGAAAT	intron sense-overlapping	NM_001428	ENO1	alpha-enolase isoform 1	-	8921058	8939151
ASHGA5P054995	1.79225e-06	9.84813	noncoding	ENST00000528684	FAM86C2P	pseudogene	1004	chr11	-	67560666	67572784	AAGAGACTCATCAGATTCTGAGCTGCTGCGGGATATTTTGCAGAAGGTAAGAATTCCAGA
ASHGA5P040082	0.000135236	9.80106	noncoding	ENST00000506942	RP11-33B1.3	GENCODE	573	chr4	+	120377504	120378432	GGCATAAAAATATTGTGACATCAGTTACTTAGGCTAAACATGCCTATTATGCTAAGTGAG	intergenic
ASHGA5P016092	0.000228497	9.71188	noncoding	uc010fjx.1	LINC00116	UCSC_knowngene	1260	chr2	-	110969791	110975365	TTACAGTCGGACCGCGCTGCACGCCGGCGGCAGCCATGGCGGATGTGTCAGAGAGGACAC	intergenic
ASHGA5P041777	4.95661e-05	9.56501	noncoding	NR_037170	LOC100507547	RefSeq	1074	chr6	-	32120578	32122142	CTGTTTACAAGGTCATTGCTTGGTCTAAATTTGTCTCAATCAAAACATTTTTGCGCTCAG	natural antisense	NM_001204103	PPT2	lysosomal thioesterase PPT2 isoform a precursor	+	32121775	32131458
ASHGA5P041777	4.95661e-05	9.56501	noncoding	NR_037170	LOC100507547	RefSeq	1074	chr6	-	32120578	32122142	CTGTTTACAAGGTCATTGCTTGGTCTAAATTTGTCTCAATCAAAACATTTTTGCGCTCAG	natural antisense	NM_005155	PPT2	lysosomal thioesterase PPT2 isoform a precursor	+	32121775	32131458
ASHGA5P041777	4.95661e-05	9.56501	noncoding	NR_037170	LOC100507547	RefSeq	1074	chr6	-	32120578	32122142	CTGTTTACAAGGTCATTGCTTGGTCTAAATTTGTCTCAATCAAAACATTTTTGCGCTCAG	natural antisense	NM_138717	PPT2	lysosomal thioesterase PPT2 isoform b precursor	+	32121228	32131458
ASHGA5P025371	0.000184079	9.51682	noncoding	NR_002921	SNORA75	snoRNA	137	chr2	-	232320510	232320647	GAGAAGAAGAGAGAATTCACAGAACTAGCATTATTTTACCTTCTGTCTTTACAGAGGTAT
ASHGA5P030010	8.98685e-05	9.48279	noncoding	ENST00000559134	RP11-154J22.1	GENCODE	577	chr15	-	48622542	48623989	TAATGATTGTAACGACTTCATTTTCCTAGACCCAGATAAAAGTCTCGCTTCATTCATGAA	intronic antisense	NM_001025249	DUT	deoxyuridine 5'-triphosphate nucleotidohydrolase, mitochondrial isoform 3	+	48623620	48635570
ASHGA5P030010	8.98685e-05	9.48279	noncoding	ENST00000559134	RP11-154J22.1	GENCODE	577	chr15	-	48622542	48623989	TAATGATTGTAACGACTTCATTTTCCTAGACCCAGATAAAAGTCTCGCTTCATTCATGAA	natural antisense	NM_001025248	DUT	deoxyuridine 5'-triphosphate nucleotidohydrolase, mitochondrial isoform 1 precursor	+	48623620	48635570
ASHGA5P033159	0.000106738	9.45801	noncoding	ENST00000570002	RP11-259G18.1	GENCODE	491	chr17	+	44344402	44344893	TCCCAAACTGTTTTTTGGAAGCAGCGATGAACGGGATAGTGCATGACGTGGACGTGCTGG	intergenic
ASHGA5P027965	0.0115459	9.44328	noncoding	ENST00000547866	RP11-386G11.5	GENCODE	2114	chr12	+	49392154	49412980	ATCGGCCTCTAACACTGCAAGATTTCCTCTTTCAAGCAAACCTCAATTCTCGGTCTTATT	natural antisense	NM_001206709	PRKAG1	5'-AMP-activated protein kinase subunit gamma-1 isoform 3	-	49396054	49412629
ASHGA5P027965	0.0115459	9.44328	noncoding	ENST00000547866	RP11-386G11.5	GENCODE	2114	chr12	+	49392154	49412980	ATCGGCCTCTAACACTGCAAGATTTCCTCTTTCAAGCAAACCTCAATTCTCGGTCTTATT	natural antisense	NM_001206710	PRKAG1	5'-AMP-activated protein kinase subunit gamma-1 isoform 4	-	49396054	49412531
ASHGA5P027965	0.0115459	9.44328	noncoding	ENST00000547866	RP11-386G11.5	GENCODE	2114	chr12	+	49392154	49412980	ATCGGCCTCTAACACTGCAAGATTTCCTCTTTCAAGCAAACCTCAATTCTCGGTCTTATT	natural antisense	NM_002733	PRKAG1	5'-AMP-activated protein kinase subunit gamma-1 isoform 1	-	49396054	49412629
ASHGA5P027965	0.0115459	9.44328	noncoding	ENST00000547866	RP11-386G11.5	GENCODE	2114	chr12	+	49392154	49412980	ATCGGCCTCTAACACTGCAAGATTTCCTCTTTCAAGCAAACCTCAATTCTCGGTCTTATT	natural antisense	NM_003482	MLL2	histone-lysine N-methyltransferase MLL2	-	49412757	49449107
ASHGA5P027965	0.0115459	9.44328	noncoding	ENST00000547866	RP11-386G11.5	GENCODE	2114	chr12	+	49392154	49412980	ATCGGCCTCTAACACTGCAAGATTTCCTCTTTCAAGCAAACCTCAATTCTCGGTCTTATT	natural antisense	NM_015086	DDN	dendrin	-	49388932	49393088
ASHGA5P032911	5.66354e-06	9.3461	noncoding	ENST00000434303	AC090286.2	pseudogene	587	chr17	+	18811591	18812178	CCATCCACTTCCTGAATATTGAGAATGCACAGAAATTCAAAACAAAGTTTGAAGAATGCA
ASHGA5P030310	6.33987e-05	9.3404	noncoding	TCONS_00008646	XLOC_004165	LincRNAs identified by Cabili et al	1663	chr4	-	174284940	174291838	AACACTTGCATGTTCTTACAAGGGAAATGTTTTTATTCTTGGGCGCACCAAGTTGGCCGC	intergenic
ASHGA5P014027	0.00210275	9.31889	noncoding	ENST00000398804	RP11-184I16.2	GENCODE	592	chr1	-	44165435	44173809	CGCTAGAGCAAGACTTCAGCGTTCCATGTCTGCTGTGCTGTGGAACCCAGAGTGCTCTTG	intronic antisense	NM_001270459	ST3GAL3	CMP-N-acetylneuraminate-beta-1,4-galactoside alpha-2,3-sialyltransferase isoform k	+	44173203	44396837
ASHGA5P014027	0.00210275	9.31889	noncoding	ENST00000398804	RP11-184I16.2	GENCODE	592	chr1	-	44165435	44173809	CGCTAGAGCAAGACTTCAGCGTTCCATGTCTGCTGTGCTGTGGAACCCAGAGTGCTCTTG	intronic antisense	NM_001270460	ST3GAL3	CMP-N-acetylneuraminate-beta-1,4-galactoside alpha-2,3-sialyltransferase isoform l	+	44173203	44396837
ASHGA5P014027	0.00210275	9.31889	noncoding	ENST00000398804	RP11-184I16.2	GENCODE	592	chr1	-	44165435	44173809	CGCTAGAGCAAGACTTCAGCGTTCCATGTCTGCTGTGCTGTGGAACCCAGAGTGCTCTTG	intronic antisense	NM_001270461	ST3GAL3	CMP-N-acetylneuraminate-beta-1,4-galactoside alpha-2,3-sialyltransferase isoform m	+	44173203	44396837
ASHGA5P014027	0.00210275	9.31889	noncoding	ENST00000398804	RP11-184I16.2	GENCODE	592	chr1	-	44165435	44173809	CGCTAGAGCAAGACTTCAGCGTTCCATGTCTGCTGTGCTGTGGAACCCAGAGTGCTCTTG	intronic antisense	NM_001270462	ST3GAL3	CMP-N-acetylneuraminate-beta-1,4-galactoside alpha-2,3-sialyltransferase isoform n	+	44173203	44396837
ASHGA5P014027	0.00210275	9.31889	noncoding	ENST00000398804	RP11-184I16.2	GENCODE	592	chr1	-	44165435	44173809	CGCTAGAGCAAGACTTCAGCGTTCCATGTCTGCTGTGCTGTGGAACCCAGAGTGCTCTTG	intronic antisense	NM_001270463	ST3GAL3	CMP-N-acetylneuraminate-beta-1,4-galactoside alpha-2,3-sialyltransferase isoform o	+	44173203	44396837
ASHGA5P014027	0.00210275	9.31889	noncoding	ENST00000398804	RP11-184I16.2	GENCODE	592	chr1	-	44165435	44173809	CGCTAGAGCAAGACTTCAGCGTTCCATGTCTGCTGTGCTGTGGAACCCAGAGTGCTCTTG	intronic antisense	NM_001270464	ST3GAL3	CMP-N-acetylneuraminate-beta-1,4-galactoside alpha-2,3-sialyltransferase isoform p	+	44173203	44396837
ASHGA5P014027	0.00210275	9.31889	noncoding	ENST00000398804	RP11-184I16.2	GENCODE	592	chr1	-	44165435	44173809	CGCTAGAGCAAGACTTCAGCGTTCCATGTCTGCTGTGCTGTGGAACCCAGAGTGCTCTTG	intronic antisense	NM_001270465	ST3GAL3	CMP-N-acetylneuraminate-beta-1,4-galactoside alpha-2,3-sialyltransferase isoform q	+	44173203	44396837
ASHGA5P014027	0.00210275	9.31889	noncoding	ENST00000398804	RP11-184I16.2	GENCODE	592	chr1	-	44165435	44173809	CGCTAGAGCAAGACTTCAGCGTTCCATGTCTGCTGTGCTGTGGAACCCAGAGTGCTCTTG	intronic antisense	NM_001270466	ST3GAL3	CMP-N-acetylneuraminate-beta-1,4-galactoside alpha-2,3-sialyltransferase isoform r	+	44173203	44396837
ASHGA5P014027	0.00210275	9.31889	noncoding	ENST00000398804	RP11-184I16.2	GENCODE	592	chr1	-	44165435	44173809	CGCTAGAGCAAGACTTCAGCGTTCCATGTCTGCTGTGCTGTGGAACCCAGAGTGCTCTTG	intronic antisense	NM_006279	ST3GAL3	CMP-N-acetylneuraminate-beta-1,4-galactoside alpha-2,3-sialyltransferase isoform j	+	44173203	44396837
ASHGA5P014027	0.00210275	9.31889	noncoding	ENST00000398804	RP11-184I16.2	GENCODE	592	chr1	-	44165435	44173809	CGCTAGAGCAAGACTTCAGCGTTCCATGTCTGCTGTGCTGTGGAACCCAGAGTGCTCTTG	intronic antisense	NM_174963	ST3GAL3	CMP-N-acetylneuraminate-beta-1,4-galactoside alpha-2,3-sialyltransferase isoform a	+	44173203	44396837
ASHGA5P014027	0.00210275	9.31889	noncoding	ENST00000398804	RP11-184I16.2	GENCODE	592	chr1	-	44165435	44173809	CGCTAGAGCAAGACTTCAGCGTTCCATGTCTGCTGTGCTGTGGAACCCAGAGTGCTCTTG	intronic antisense	NM_174964	ST3GAL3	CMP-N-acetylneuraminate-beta-1,4-galactoside alpha-2,3-sialyltransferase isoform b	+	44173203	44396837
ASHGA5P014027	0.00210275	9.31889	noncoding	ENST00000398804	RP11-184I16.2	GENCODE	592	chr1	-	44165435	44173809	CGCTAGAGCAAGACTTCAGCGTTCCATGTCTGCTGTGCTGTGGAACCCAGAGTGCTCTTG	intronic antisense	NM_174965	ST3GAL3	CMP-N-acetylneuraminate-beta-1,4-galactoside alpha-2,3-sialyltransferase isoform c	+	44173203	44396837
ASHGA5P014027	0.00210275	9.31889	noncoding	ENST00000398804	RP11-184I16.2	GENCODE	592	chr1	-	44165435	44173809	CGCTAGAGCAAGACTTCAGCGTTCCATGTCTGCTGTGCTGTGGAACCCAGAGTGCTCTTG	intronic antisense	NM_174966	ST3GAL3	CMP-N-acetylneuraminate-beta-1,4-galactoside alpha-2,3-sialyltransferase isoform d	+	44173203	44396837
ASHGA5P014027	0.00210275	9.31889	noncoding	ENST00000398804	RP11-184I16.2	GENCODE	592	chr1	-	44165435	44173809	CGCTAGAGCAAGACTTCAGCGTTCCATGTCTGCTGTGCTGTGGAACCCAGAGTGCTCTTG	intronic antisense	NM_174967	ST3GAL3	CMP-N-acetylneuraminate-beta-1,4-galactoside alpha-2,3-sialyltransferase isoform e	+	44173203	44396837
ASHGA5P014027	0.00210275	9.31889	noncoding	ENST00000398804	RP11-184I16.2	GENCODE	592	chr1	-	44165435	44173809	CGCTAGAGCAAGACTTCAGCGTTCCATGTCTGCTGTGCTGTGGAACCCAGAGTGCTCTTG	intronic antisense	NM_174968	ST3GAL3	CMP-N-acetylneuraminate-beta-1,4-galactoside alpha-2,3-sialyltransferase isoform f	+	44173203	44396837
ASHGA5P014027	0.00210275	9.31889	noncoding	ENST00000398804	RP11-184I16.2	GENCODE	592	chr1	-	44165435	44173809	CGCTAGAGCAAGACTTCAGCGTTCCATGTCTGCTGTGCTGTGGAACCCAGAGTGCTCTTG	intronic antisense	NM_174969	ST3GAL3	CMP-N-acetylneuraminate-beta-1,4-galactoside alpha-2,3-sialyltransferase isoform g	+	44173203	44396837
ASHGA5P014027	0.00210275	9.31889	noncoding	ENST00000398804	RP11-184I16.2	GENCODE	592	chr1	-	44165435	44173809	CGCTAGAGCAAGACTTCAGCGTTCCATGTCTGCTGTGCTGTGGAACCCAGAGTGCTCTTG	intronic antisense	NM_174970	ST3GAL3	CMP-N-acetylneuraminate-beta-1,4-galactoside alpha-2,3-sialyltransferase isoform h	+	44173203	44396837
ASHGA5P014027	0.00210275	9.31889	noncoding	ENST00000398804	RP11-184I16.2	GENCODE	592	chr1	-	44165435	44173809	CGCTAGAGCAAGACTTCAGCGTTCCATGTCTGCTGTGCTGTGGAACCCAGAGTGCTCTTG	intronic antisense	NM_174971	ST3GAL3	CMP-N-acetylneuraminate-beta-1,4-galactoside alpha-2,3-sialyltransferase isoform i	+	44173203	44396837
ASHGA5P014027	0.00210275	9.31889	noncoding	ENST00000398804	RP11-184I16.2	GENCODE	592	chr1	-	44165435	44173809	CGCTAGAGCAAGACTTCAGCGTTCCATGTCTGCTGTGCTGTGGAACCCAGAGTGCTCTTG	natural antisense	NM_014663	KDM4A	lysine-specific demethylase 4A	+	44115796	44171189
ASHGA5P033688	0.00105286	9.2488	noncoding	ENST00000581677	RP11-705O1.8	GENCODE	2131	chr18	+	268147	270278	CCTGAAATGTTACAGGCTTTTTAAGAATCAGCAAGATCATTCAGGTTTGGTTGTATACAT	bidirectional	NM_005131	THOC1	THO complex subunit 1	-	214519	268059
ASHGA5P038730	0.000147281	9.20962	noncoding	uc001djh.1	BC037304	UCSC_knowngene	2715	chr1	+	84543635	84546350	CATTTGGAGCAGTGTTATCAGGTATATGTTGCTGTTCTGTAGTGAACAAAGAAATTGTAT	exon sense-overlapping	NM_002731	PRKACB	cAMP-dependent protein kinase catalytic subunit beta isoform 2	+	84543744	84704181
ASHGA5P038730	0.000147281	9.20962	noncoding	uc001djh.1	BC037304	UCSC_knowngene	2715	chr1	+	84543635	84546350	CATTTGGAGCAGTGTTATCAGGTATATGTTGCTGTTCTGTAGTGAACAAAGAAATTGTAT	exon sense-overlapping	NM_207578	PRKACB	cAMP-dependent protein kinase catalytic subunit beta isoform 3	+	84543744	84670979
ASHGA5P036777	4.88239e-05	9.18992	noncoding	uc002xig.3	LOC388796	UCSC_knowngene	2149	chr20	-	37049238	37063962	CTTTCTGTTAGGATTTTTTATTTGGTGTGCGTGAATGAGGAGCTTCGCCCTGCTTGAATG	intergenic
ASHGA5P041671	7.9074e-05	9.15579	noncoding	ENST00000566170	RP1-223E5.4	GENCODE	1045	chr6	-	13614342	13615387	CAAATGTCTGTGTAGTTTCTGCACTTCATAACAGCTTATATGACAGTTGCTCCAGCCATT	natural antisense	NM_001193267	SIRT5	NAD-dependent protein deacylase sirtuin-5, mitochondrial isoform 3	+	13574760	13615390
ASHGA5P041671	7.9074e-05	9.15579	noncoding	ENST00000566170	RP1-223E5.4	GENCODE	1045	chr6	-	13614342	13615387	CAAATGTCTGTGTAGTTTCTGCACTTCATAACAGCTTATATGACAGTTGCTCCAGCCATT	natural antisense	NM_001242827	SIRT5	NAD-dependent protein deacylase sirtuin-5, mitochondrial isoform 4	+	13574760	13615390
ASHGA5P041671	7.9074e-05	9.15579	noncoding	ENST00000566170	RP1-223E5.4	GENCODE	1045	chr6	-	13614342	13615387	CAAATGTCTGTGTAGTTTCTGCACTTCATAACAGCTTATATGACAGTTGCTCCAGCCATT	natural antisense	NM_012241	SIRT5	NAD-dependent protein deacylase sirtuin-5, mitochondrial isoform 1	+	13574858	13615390
ASHGA5P047638	3.90651e-06	9.09078	noncoding	ENST00000454935	LINC00263	GENCODE	2551	chr10	+	102133371	102143125	GTCAAACAGAAGGTAAACAGTCTTACGAATGTAATTCCTTAGGAAGACTTGTACAAACTT	intergenic
ASHGA5P051869	0.000963964	9.08938	noncoding	NR_024569	LOC100130872	RefSeq	5001	chr4	-	1189570	1202750	TTTTCTGATATTTGTGCCATTTATTTGGTTTTTCTATTAAGTTTGCCAGAACCTCCGAGA	exon sense-overlapping	NM_001199021	SPON2	spondin-2 precursor	-	1160720	1202750
ASHGA5P024093	1.07428e-06	9.04832	noncoding	hsa-mir-17	MI0000071	mirbase	84	chr13	+	92002858	92002942	ACAGTGCAGGTAGTGATATGTGCATCTACTGCAGTGAAGGCACTTGTAGCATTATGGTGA
ASHGA5P032765	1.49373e-05	8.89202	noncoding	ENST00000575043	CTD-3195I5.4	GENCODE	398	chr17	+	3632654	3633787	ATTGGAACTAGGAATAAGAGTGTTAGTTCATAGCACACCTGCTTTGTACATAGCAAGTGC	natural antisense	NM_002208	ITGAE	integrin alpha-E precursor	-	3617918	3704537
ASHGA5P051168	7.82356e-06	8.87938	noncoding	ENST00000444998	MCM3AP-AS1	GENCODE	2193	chr21	+	47649153	47662913	GCAGAAGGATGAAAAGGCTTTATTGCCAAACTGTAAGTACATGATTTGAAATGTTTATGG	natural antisense	NM_003906	MCM3AP	80 kDa MCM3-associated protein	-	47655047	47705236
ASHGA5P018288	2.86454e-05	8.81587	noncoding	ENST00000451607	GAS5	GENCODE	796	chr1	-	173834661	173836867	TAAGTGTATCCTTTACCTGTCGCTAGATAATGAATGGTATGGTGCTGGGTGCAGATGCAG	bidirectional	NM_001122770	ZBTB37	zinc finger and BTB domain-containing protein 37 isoform a	+	173837492	173855774
ASHGA5P018288	2.86454e-05	8.81587	noncoding	ENST00000451607	GAS5	GENCODE	796	chr1	-	173834661	173836867	TAAGTGTATCCTTTACCTGTCGCTAGATAATGAATGGTATGGTGCTGGGTGCAGATGCAG	bidirectional	NM_032522	ZBTB37	zinc finger and BTB domain-containing protein 37 isoform b	+	173837492	173842778
ASHGA5P039588	0.000187899	8.8012	noncoding	ENST00000565254	RP11-50D9.3	GENCODE	3843	chr4	-	128761352	128765195	TAGGAACTAAACTGCCAAAAGTTATTTTCCATAATGACTAGAGTCAGTCATCACATACAC	intergenic
ASHGA5P034832	0.000115668	8.78446	noncoding	ENST00000456949	AC116614.1	GENCODE	532	chr2	-	945319	945960	CCCTATCTAGGAGCAGAATGTGACGCATTGTAAACAAATAAATATTGAAAACTCGATGTT	bidirectional	NM_018968	SNTG2	gamma-2-syntrophin	+	946553	1371384
ASHGA5P016554	1.12971e-05	8.76014	noncoding	NR_049728	PSMG1	RefSeq	1033	chr21	-	40547371	40555440	CGCGGAAGAGCATTTCTGTCATCATTTGTTATGAATTCAGGAGTCTGGGAGGAAGTTGGT	exon sense-overlapping	NM_001261824	PSMG1	proteasome assembly chaperone 1 isoform 3	-	40547371	40555440
ASHGA5P016554	1.12971e-05	8.76014	noncoding	NR_049728	PSMG1	RefSeq	1033	chr21	-	40547371	40555440	CGCGGAAGAGCATTTCTGTCATCATTTGTTATGAATTCAGGAGTCTGGGAGGAAGTTGGT	exon sense-overlapping	NM_003720	PSMG1	proteasome assembly chaperone 1 isoform a	-	40547371	40555440
ASHGA5P016554	1.12971e-05	8.76014	noncoding	NR_049728	PSMG1	RefSeq	1033	chr21	-	40547371	40555440	CGCGGAAGAGCATTTCTGTCATCATTTGTTATGAATTCAGGAGTCTGGGAGGAAGTTGGT	exon sense-overlapping	NM_203433	PSMG1	proteasome assembly chaperone 1 isoform b	-	40547371	40555440
ASHGA5P044770	8.07319e-05	8.6322	noncoding	ENST00000563059	KB-1836B5.1	GENCODE	911	chr8	+	37920398	37921309	GCTTACAACCTGATCAGGAGACGAGAAGTATTCCAAGTAGTAAATGGTCATTGGAAATAC	intergenic
ASHGA5P043640	5.64498e-05	8.57299	noncoding	ENST00000441052	AC017116.8	GENCODE	2590	chr7	+	44079121	44081905	ATTCTTAACCTTAAAGGGCTCTCAATATGGAGATAGAACACTGGAGTCGAAGTCCCAGCC	intergenic
ASHGA5P058062	6.54442e-05	8.51017	noncoding	TCONS_00026069	XLOC_012467	LincRNAs identified by Cabili et al	727	chr17	-	38277005	38278105	CGGGGTGAAGTCCCACGCGGGTATGGGAGAGAATGAAGTTCTTTGTCTCTAAGGGATTCA	intergenic
ASHGA5P025579	0.000237141	8.35847	noncoding	NR_003687	SNORD19B	snoRNA	93	chr3	+	52724753	52724846	AAATCTTGATTTAAGTGAATGAAAAATTACAAGATCCAACTCTGATTTCAGCCAGAGATC
ASHGA5P018893	4.8567e-05	8.20428	noncoding	ENST00000484945	FAM86DP	GENCODE	2238	chr3	-	75470710	75484108	CTCCTGCCACAGCTTAGAAGCAAAGTTAAGAGACTCATCAGATTCTGAGCTGCTGCGGGA	intergenic
ASHGA5P019467	1.27749e-05	8.19224	noncoding	ENST00000486431	RP11-666A20.1	GENCODE	1671	chr3	+	125635467	125648832	CATCAAAAAGGCCAGGCCAGGATCAGATGGGAAGTGGAACCTCGTCATGACCAGAAACTG	natural antisense	NM_001015050	ALG1L	putative glycosyltransferase ALG1-like isoform 2	-	125648117	125655887
ASHGA5P019467	1.27749e-05	8.19224	noncoding	ENST00000486431	RP11-666A20.1	GENCODE	1671	chr3	+	125635467	125648832	CATCAAAAAGGCCAGGCCAGGATCAGATGGGAAGTGGAACCTCGTCATGACCAGAAACTG	natural antisense	NM_001195223	ALG1L	putative glycosyltransferase ALG1-like isoform 1	-	125648117	125655887
ASHGA5P021103	2.97241e-05	8.13885	noncoding	ENST00000525180	FAM86C2P	GENCODE	435	chr11	-	67564153	67572807	ATTTTGCAGAAGCACGAGGCTGTCCACACAGAGCCTTTGGACGAGCTGTACGAGGTGCTG	intergenic
ASHGA5P044133	8.41612e-06	8.10611	noncoding	uc011kxs.1	DQ587039	UCSC_knowngene	309	chr8	-	12281921	12282230	TTTCAGCCTTGCTAAACTGTCTGAATCAAGGATCACAAACTACAGCCTGCAGGCCAAATC	intergenic
ASHGA5P019079	1.01371e-05	8.09656	noncoding	NR_024250	FAM86JP	RefSeq	1970	chr3	+	125635443	125648867	ACCGAGCTAGGCCAGGCCAGGATCAGATGGGAAGTGGAACCTCGTCATGACCAGAAACTG	natural antisense	NM_001015050	ALG1L	putative glycosyltransferase ALG1-like isoform 2	-	125648117	125655887
ASHGA5P019079	1.01371e-05	8.09656	noncoding	NR_024250	FAM86JP	RefSeq	1970	chr3	+	125635443	125648867	ACCGAGCTAGGCCAGGCCAGGATCAGATGGGAAGTGGAACCTCGTCATGACCAGAAACTG	natural antisense	NM_001195223	ALG1L	putative glycosyltransferase ALG1-like isoform 1	-	125648117	125655887
ASHGA5P053591	2.72967e-05	8.07697	noncoding	ENST00000524335	RP13-582O9.5	GENCODE	499	chr8	-	144363239	144363835	CTCTTTTCAGCTCCTTCGGTAGTCACTTCGTACATAGTGATTCATGATGCGAAATCCTCT	intergenic
ASHGA5P040089	0.0015438	8.04019	noncoding	ENST00000508362	RP11-679C8.2	GENCODE	558	chr4	+	120988665	121337921	ATGGAAGAATATTTCAGTGAATCTTGACTCACCAAGCTCAGTGACTTTTCATTGAAAAGG	bidirectional	NM_002358	MAD2L1	mitotic spindle assembly checkpoint protein MAD2A	-	120980578	120988013
ASHGA5P046308	9.82509e-06	7.96776	noncoding	TCONS_00001546	XLOC_000889	LincRNAs identified by Cabili et al	1296	chr1	-	84542061	84543595	GTGGATGTAATATTTTGCCCCACATACATAGAAAGTTCAATGAATAGCACTGAACCACAT	intergenic
ASHGA5P045716	0.000279866	7.96175	noncoding	ENST00000434871	RP11-405L18.1	GENCODE	1571	chr9	+	37485958	37506561	TGAGTGGATTATAACTGCCAACCAATTGTATGTGCCACTGAGGAGATGGAGAAGCTGTGT	exon sense-overlapping	NM_022490	POLR1E	DNA-directed RNA polymerase I subunit RPA49	+	37485944	37503693
ASHGA5P044370	0.000249156	7.92377	noncoding	ENST00000566000	RP11-219B4.7	GENCODE	1264	chr8	-	86088033	86089297	TACAACAGCATTAACTAGTAAAGCTGAACACACCATTTATAACACATCATAGGCACAGAA	bidirectional	NM_001083588	E2F5	transcription factor E2F5 isoform 2	+	86089618	86126753
ASHGA5P044370	0.000249156	7.92377	noncoding	ENST00000566000	RP11-219B4.7	GENCODE	1264	chr8	-	86088033	86089297	TACAACAGCATTAACTAGTAAAGCTGAACACACCATTTATAACACATCATAGGCACAGAA	bidirectional	NM_001951	E2F5	transcription factor E2F5 isoform 1	+	86089618	86126753
ASHGA5P014184	0.000231399	7.84426	noncoding	NR_033255	DTYMK	RefSeq	1136	chr2	-	242615156	242626383	TTTTTCTGCAAATCGCTGGGAACAAGTAATTTTTCCCTAGATTGGTGTAAACAGCCAGAC	exon sense-overlapping	NM_001165031	DTYMK	thymidylate kinase isoform 2	-	242615156	242626383
ASHGA5P014184	0.000231399	7.84426	noncoding	NR_033255	DTYMK	RefSeq	1136	chr2	-	242615156	242626383	TTTTTCTGCAAATCGCTGGGAACAAGTAATTTTTCCCTAGATTGGTGTAAACAGCCAGAC	exon sense-overlapping	NM_012145	DTYMK	thymidylate kinase isoform 1	-	242615156	242626383
ASHGA5P054923	0.000107168	7.81587	noncoding	uc001nvr.3	SNHG1	UCSC_knowngene	1373	chr11	-	62619459	62623217	TTTTCGAAATGCCCTGAGTTGACCTAATGTCTTATTGGGCTCCTGTCTGCAGGATTTACG	bidirectional	NM_001012662	SLC3A2	4F2 cell-surface antigen heavy chain isoform b	+	62623483	62656355
ASHGA5P054923	0.000107168	7.81587	noncoding	uc001nvr.3	SNHG1	UCSC_knowngene	1373	chr11	-	62619459	62623217	TTTTCGAAATGCCCTGAGTTGACCTAATGTCTTATTGGGCTCCTGTCTGCAGGATTTACG	bidirectional	NM_001012664	SLC3A2	4F2 cell-surface antigen heavy chain isoform e	+	62623483	62656355
ASHGA5P054923	0.000107168	7.81587	noncoding	uc001nvr.3	SNHG1	UCSC_knowngene	1373	chr11	-	62619459	62623217	TTTTCGAAATGCCCTGAGTTGACCTAATGTCTTATTGGGCTCCTGTCTGCAGGATTTACG	bidirectional	NM_002394	SLC3A2	4F2 cell-surface antigen heavy chain isoform c	+	62623483	62656355
ASHGA5P041415	0.00121461	7.80107	noncoding	NR_026704	VTRNA1-2	RefSeq	88	chr5	+	140098510	140098598	TTTAGCTCAGCGGTTACTTCGAGTACATTGTAACCACCTCTCTGGGTGGTTCGAGACCCG	intergenic
ASHGA5P045498	9.18976e-05	7.77274	noncoding	uc004bwk.3	BC022468	UCSC_knowngene	937	chr9	-	131643374	131644311	TTAATGAGTTTGATGCTACTAAGTATAACGGAGTGGCTGCACAGAATGATTGAGCCGCCC	exon sense-overlapping	NM_001122671	CCBL1	kynurenine--oxoglutarate transaminase 1 isoform a	-	131595391	131644354
ASHGA5P045498	9.18976e-05	7.77274	noncoding	uc004bwk.3	BC022468	UCSC_knowngene	937	chr9	-	131643374	131644311	TTAATGAGTTTGATGCTACTAAGTATAACGGAGTGGCTGCACAGAATGATTGAGCCGCCC	exon sense-overlapping	NM_001122672	CCBL1	kynurenine--oxoglutarate transaminase 1 isoform b	-	131595391	131644354
ASHGA5P045498	9.18976e-05	7.77274	noncoding	uc004bwk.3	BC022468	UCSC_knowngene	937	chr9	-	131643374	131644311	TTAATGAGTTTGATGCTACTAAGTATAACGGAGTGGCTGCACAGAATGATTGAGCCGCCC	exon sense-overlapping	NM_004059	CCBL1	kynurenine--oxoglutarate transaminase 1 isoform a	-	131595391	131644354
ASHGA5P026856	0.000962821	7.69811	noncoding	TCONS_00011856	XLOC_005347	LincRNAs identified by Cabili et al	313	chr6	+	74364303	74365877	TTTAGGCGGAAAAACAGCAATGGAAATTTGTTGAGTCCTATGATGTTGCTGGTTTTATAG	intergenic
ASHGA5P047359	0.000570538	7.58342	noncoding	ENST00000429214	RP11-162G10.5	GENCODE	826	chr10	+	38146667	38148038	CTGTTAGACACAAGCCAAGAGAAGGAAAGGTGTGCTTGAATTCATTCACGATCATGCATG	natural antisense	NM_001267597	ZNF248	zinc finger protein 248 isoform 1	-	38117692	38147012
ASHGA5P045717	7.04836e-05	7.56144	noncoding	uc004aaa.3	BC014180	UCSC_knowngene	4793	chr9	+	37505586	37510379	CCCTGAGGGGCAGCAAACAGTAACTACCAAAACCAATGAATATTTTCATTTTAATAGTTT	intergenic
ASHGA5P015833	0.000242757	7.5152	noncoding	NR_024534	ALG3	RefSeq	1513	chr3	-	183960116	183966759	CCTGGCGGAGACACAGAGATTGACTGGAAGGCCTACATGGCCGAGGTAGAAGGCGTCATC	exon sense-overlapping	NM_001006941	ALG3	dol-P-Man:Man(5)GlcNAc(2)-PP-Dol alpha-1,3-mannosyltransferase isoform d	-	183960116	183967313
ASHGA5P015833	0.000242757	7.5152	noncoding	NR_024534	ALG3	RefSeq	1513	chr3	-	183960116	183966759	CCTGGCGGAGACACAGAGATTGACTGGAAGGCCTACATGGCCGAGGTAGAAGGCGTCATC	exon sense-overlapping	NM_005787	ALG3	dol-P-Man:Man(5)GlcNAc(2)-PP-Dol alpha-1,3-mannosyltransferase isoform a	-	183960116	183966759
ASHGA5P015833	0.000242757	7.5152	noncoding	NR_024534	ALG3	RefSeq	1513	chr3	-	183960116	183966759	CCTGGCGGAGACACAGAGATTGACTGGAAGGCCTACATGGCCGAGGTAGAAGGCGTCATC	natural antisense	NM_138345	VWA5B2	von Willebrand factor A domain-containing protein 5B2	+	183948316	183960117
ASHGA5P029325	5.58413e-05	7.4847	noncoding	ENST00000500370	SNHG10	GENCODE	1531	chr14	-	95998633	96001137	CTTATATCCTGAGACAGAACAGTAATGAGGAGTATCGTGTTCCTTACCTAATGTATAATA	natural antisense	ENST00000331334	GLRX5	glutaredoxin 5 [Source:HGNC Symbol;Acc:20134]	+	96000929	96011055
ASHGA5P048762	0.00702902	7.48292	noncoding	NR_040055	IQCH-AS1	RefSeq	456	chr15	-	67807259	67813311	GGGAGGTCTCATCAATTTGGGCCTGAGGAAAATTCAGGTGGAAGACAATTAAATAACTAA	bidirectional	NM_001143936	C15orf61	uncharacterized protein C15orf61 precursor	+	67813521	67819641
ASHGA5P006110	2.21654e-05	7.47741	noncoding	uc003ghn.3	FAM86EP	UCSC_knowngene	2669	chr4	-	3943668	3957148	AGGAACACCAGCCAGGCCAGGATCAGATGGGAAGTGGAAGCTTGTCATGACCAGAAACTG	intergenic
ASHGA5P043361	9.66983e-05	7.47259	noncoding	NR_033999	LOC100129148	RefSeq	463	chr7	-	139102208	139112272	CTCTGGACCTGGATCTACCAGACAAGATTTGATTTTGTTTCTACCTTTGTAATTACTATA	natural antisense	NM_001244584	C7orf55-LUC7L2	C7orf55-LUC7L2 protein	+	139025877	139108203
ASHGA5P043361	9.66983e-05	7.47259	noncoding	NR_033999	LOC100129148	RefSeq	463	chr7	-	139102208	139112272	CTCTGGACCTGGATCTACCAGACAAGATTTGATTTTGTTTCTACCTTTGTAATTACTATA	natural antisense	NM_001244585	LUC7L2	putative RNA-binding protein Luc7-like 2 isoform 3	+	139025104	139108203
ASHGA5P043361	9.66983e-05	7.47259	noncoding	NR_033999	LOC100129148	RefSeq	463	chr7	-	139102208	139112272	CTCTGGACCTGGATCTACCAGACAAGATTTGATTTTGTTTCTACCTTTGTAATTACTATA	natural antisense	NM_001270643	LUC7L2	putative RNA-binding protein Luc7-like 2 isoform 4	+	139044591	139108203
ASHGA5P043361	9.66983e-05	7.47259	noncoding	NR_033999	LOC100129148	RefSeq	463	chr7	-	139102208	139112272	CTCTGGACCTGGATCTACCAGACAAGATTTGATTTTGTTTCTACCTTTGTAATTACTATA	natural antisense	NM_016019	LUC7L2	putative RNA-binding protein Luc7-like 2 isoform 1	+	139044591	139108203
ASHGA5P017314	0.000140193	7.46303	noncoding	NR_037669	GGCT	RefSeq	1051	chr7	-	30536236	30544457	CCGCCTGCAGGCAAGAAGGGGTTAAAAGTGGAATGTATGTTGTAATAGAAGTTAAAGTTG	exon sense-overlapping	NM_001199815	GGCT	gamma-glutamylcyclotransferase isoform 2	-	30536236	30544457
ASHGA5P017314	0.000140193	7.46303	noncoding	NR_037669	GGCT	RefSeq	1051	chr7	-	30536236	30544457	CCGCCTGCAGGCAAGAAGGGGTTAAAAGTGGAATGTATGTTGTAATAGAAGTTAAAGTTG	exon sense-overlapping	NM_001199816	GGCT	gamma-glutamylcyclotransferase isoform 3	-	30536236	30544457
ASHGA5P017314	0.000140193	7.46303	noncoding	NR_037669	GGCT	RefSeq	1051	chr7	-	30536236	30544457	CCGCCTGCAGGCAAGAAGGGGTTAAAAGTGGAATGTATGTTGTAATAGAAGTTAAAGTTG	exon sense-overlapping	NM_001199817	GGCT	gamma-glutamylcyclotransferase isoform 4	-	30536236	30544457
ASHGA5P017314	0.000140193	7.46303	noncoding	NR_037669	GGCT	RefSeq	1051	chr7	-	30536236	30544457	CCGCCTGCAGGCAAGAAGGGGTTAAAAGTGGAATGTATGTTGTAATAGAAGTTAAAGTTG	exon sense-overlapping	NM_024051	GGCT	gamma-glutamylcyclotransferase isoform 1	-	30536236	30544457
ASHGA5P044134	0.000299419	7.45569	noncoding	uc003wvp.1	AK308439	UCSC_knowngene	663	chr8	-	12282230	12282893	TTGAGAAAAGCATCTGCAAAATGCTAAAGAGCAGAGCTTAACTCATTGCCTGTCCCCACC	intergenic
ASHGA5P032940	4.81394e-06	7.45453	noncoding	ENST00000578585	RP11-283C24.1	GENCODE	1514	chr17	+	20691383	20692897	TCTCCAAAAAATTGAATGAATCCATTGGAGAAGCAGTGGATTAACTAGCCAGACAAAATT	intergenic
ASHGA5P025349	1.55276e-06	7.4443	noncoding	NR_002739	SNORD56	snoRNA	71	chr20	+	2637269	2637340	GCAATATTTTTCGTCAACAGCAGTTCACCTAGTGAGTGTTGAGACTCTGGGTCTGAGTGA
ASHGA5P025298	0.000738917	7.4103	noncoding	NR_002325	SNORA6	snoRNA	149	chr3	+	39449881	39450030	AATGGCAGGATTTTCGCTAACACCAGTAGAGCTTGCCTCTATGACTGGAGTTTGGTAGTA
ASHGA5P017358	2.25959e-06	7.40809	noncoding	ENST00000440568	AC034193.5	GENCODE	558	chr3	+	10028898	10044781	AACACCATAGCTAATATTAACTTTCTGCAGGCAATTGAAAACACTGCCTCAGTATCTGAA	bidirectional	NM_018447	EMC3	ER membrane protein complex subunit 3	-	10005635	10028522
ASHGA5P044052	2.29525e-05	7.4002	noncoding	uc003woi.3	AK021933	UCSC_knowngene	2736	chr7_gl000195_random	-	29244	31980	TAGTGTTCCAGCTTTGTTGGAGCGACATTTAAGATGTGGAGCACTTGGGGTCGTTTGAAA	intergenic
ASHGA5P045563	0.000222717	7.39109	noncoding	ENST00000434532	RP11-229P13.21	GENCODE	329	chr9	-	139932429	139933342	CTGGAGGTCCAGGCACCTAGACAGCCCTGGCGTGTTCGTGTTATTAATCAGGGATCTCTT	intergenic
ASHGA5P051944	0.000313429	7.37713	noncoding	NR_024031	DANCR	RefSeq	855	chr4	+	53578620	53580305	CCTCTCTGGTTTGTGCGCCCGTCGCAGGTCGCAGGCCTCTTTGTCAGCTGGAGTTGCGCG	intergenic
ASHGA5P025429	0.000537609	7.36854	noncoding	NR_003006	SCARNA6	snoRNA	266	chr2	+	234197321	234197587	AAAGGGATTTGATTGTTGGGAGTGCTGGTATCTGTGGCTATGATCTGCCTTGTTCAAGCT
ASHGA5P057645	8.08456e-05	7.34668	noncoding	TCONS_00020346	XLOC_009677	LincRNAs identified by Cabili et al	576	chr12	+	16573560	16600358	TTCTTAGCAGTCTGCCATAGCAACTCAAGTAATGCAACTTTACTCAGCATGGACCGTCAC	intergenic
ASHGA5P048185	0.000380442	7.26763	noncoding	ENST00000545308	SNHG1	GENCODE	646	chr11	-	62621913	62622960	TATGAATAAGCTTCATTCCATCCTAATACCTTAAAATAACTAATTTGCTTTCCTTTCCAG	bidirectional	NM_001012662	SLC3A2	4F2 cell-surface antigen heavy chain isoform b	+	62623483	62656355
ASHGA5P048185	0.000380442	7.26763	noncoding	ENST00000545308	SNHG1	GENCODE	646	chr11	-	62621913	62622960	TATGAATAAGCTTCATTCCATCCTAATACCTTAAAATAACTAATTTGCTTTCCTTTCCAG	bidirectional	NM_001012664	SLC3A2	4F2 cell-surface antigen heavy chain isoform e	+	62623483	62656355
ASHGA5P048185	0.000380442	7.26763	noncoding	ENST00000545308	SNHG1	GENCODE	646	chr11	-	62621913	62622960	TATGAATAAGCTTCATTCCATCCTAATACCTTAAAATAACTAATTTGCTTTCCTTTCCAG	bidirectional	NM_002394	SLC3A2	4F2 cell-surface antigen heavy chain isoform c	+	62623483	62656355
ASHGA5P047581	6.59014e-05	7.24943	noncoding	uc001kgu.3	KRMP1	UCSC_knowngene	206	chr10	+	91492812	91493018	TATACATTTTCTAGGGATGGGCATAGTTAAAGCTTTTATCTTAATAAATATGCTTTTAGA	exon sense-overlapping	NM_016195	KIF20B	kinesin-like protein KIF20B	+	91461366	91534700
ASHGA5P047776	0.0016121	7.14594	noncoding	TCONS_00013639	XLOC_006301	LincRNAs identified by Cabili et al	463	chr7	+	154795153	154806834	GGACCCGGCTATGCCGTGACGGAATTCCCGAGGCCGTAGCGCCACGCGAGACGCGCACTG	intergenic
ASHGA5P053705	0.00232295	7.1367	noncoding	ENST00000315762	RP11-12A20.7	GENCODE	2483	chr9	+	67792166	67794649	TGTACTCATCTTGATCCTAGAAAAGAGGCCACTCAGGATGGGGATGAGATTTCAGTTGCT	natural antisense	ENST00000377484	FAM27B	family with sequence similarity 27, member B [Source:HGNC Symbol;Acc:23667]	-	67792937	67794111
ASHGA5P022774	0.00423534	7.10172	noncoding	ENST00000562555	RP11-259G18.1	pseudogene	298	chr17	+	44344777	44346060	TGTCCAGAGTTTAAACCTGGCAGCAGGTATATTGTGATGGGCCACATCTACCATAAGAGA
ASHGA5P012461	4.15127e-05	7.0916	noncoding	NR_034181	SUV39H2	RefSeq	3002	chr10	+	14920781	14946304	GCGCGAGGAGGATATGGAATATTATCTTGTAAAATGGAAAGGATGGCCAGATTCTACAAA	exon sense-overlapping	NM_001193424	SUV39H2	histone-lysine N-methyltransferase SUV39H2 isoform 1	+	14920781	14946304
ASHGA5P012461	4.15127e-05	7.0916	noncoding	NR_034181	SUV39H2	RefSeq	3002	chr10	+	14920781	14946304	GCGCGAGGAGGATATGGAATATTATCTTGTAAAATGGAAAGGATGGCCAGATTCTACAAA	exon sense-overlapping	NM_001193425	SUV39H2	histone-lysine N-methyltransferase SUV39H2 isoform 2	+	14920864	14946304
ASHGA5P012461	4.15127e-05	7.0916	noncoding	NR_034181	SUV39H2	RefSeq	3002	chr10	+	14920781	14946304	GCGCGAGGAGGATATGGAATATTATCTTGTAAAATGGAAAGGATGGCCAGATTCTACAAA	exon sense-overlapping	NM_001193426	SUV39H2	histone-lysine N-methyltransferase SUV39H2 isoform 3	+	14920781	14946304
ASHGA5P012461	4.15127e-05	7.0916	noncoding	NR_034181	SUV39H2	RefSeq	3002	chr10	+	14920781	14946304	GCGCGAGGAGGATATGGAATATTATCTTGTAAAATGGAAAGGATGGCCAGATTCTACAAA	exon sense-overlapping	NM_001193427	SUV39H2	histone-lysine N-methyltransferase SUV39H2 isoform 4	+	14920864	14946304
ASHGA5P012461	4.15127e-05	7.0916	noncoding	NR_034181	SUV39H2	RefSeq	3002	chr10	+	14920781	14946304	GCGCGAGGAGGATATGGAATATTATCTTGTAAAATGGAAAGGATGGCCAGATTCTACAAA	exon sense-overlapping	NM_024670	SUV39H2	histone-lysine N-methyltransferase SUV39H2 isoform 2	+	14920898	14946304
ASHGA5P038421	0.000221082	7.04564	noncoding	uc003ene.2	FAM86HP	UCSC_knowngene	1886	chr3	-	129816624	129822720	GGGATGTAGCGACGGTCCATCAGCTCTCTGCCTTCCAGCCAGATGTTGTCATTACAGCAG	natural antisense	NM_001136152	ALG1L2	putative glycosyltransferase ALG1L2	+	129800673	129817233
ASHGA5P043000	0.000297362	6.99795	noncoding	uc003tep.1	DPY19L2P1	UCSC_knowngene	2842	chr7	-	35119600	35187494	CAATAGTGCTTTGAAAAGTGGTAGTTATCTTGAAGATAGATACTCTTGCCAAATGCAAAG	intergenic
ASHGA5P031297	3.71187e-05	6.99533	noncoding	ENST00000436656	GAS5	GENCODE	822	chr1	-	173833038	173837127	GAAATCTTTTAGAAATCCACCTATTACTACCTATTGGTAAAGGAGATTAAATTTCTACAG	bidirectional	NM_001122770	ZBTB37	zinc finger and BTB domain-containing protein 37 isoform a	+	173837492	173855774
ASHGA5P031297	3.71187e-05	6.99533	noncoding	ENST00000436656	GAS5	GENCODE	822	chr1	-	173833038	173837127	GAAATCTTTTAGAAATCCACCTATTACTACCTATTGGTAAAGGAGATTAAATTTCTACAG	bidirectional	NM_032522	ZBTB37	zinc finger and BTB domain-containing protein 37 isoform b	+	173837492	173842778
ASHGA5P048186	0.000217109	6.95783	noncoding	uc001nvs.3	SNHG1	UCSC_knowngene	1365	chr11	-	62619459	62623217	CTTGCTTAGCCGTCTGTTCAGAAAATAGCGTTTTCGAAATGCCCTGAGTTGACCTAATGT	bidirectional	NM_001012662	SLC3A2	4F2 cell-surface antigen heavy chain isoform b	+	62623483	62656355
ASHGA5P048186	0.000217109	6.95783	noncoding	uc001nvs.3	SNHG1	UCSC_knowngene	1365	chr11	-	62619459	62623217	CTTGCTTAGCCGTCTGTTCAGAAAATAGCGTTTTCGAAATGCCCTGAGTTGACCTAATGT	bidirectional	NM_001012664	SLC3A2	4F2 cell-surface antigen heavy chain isoform e	+	62623483	62656355
ASHGA5P048186	0.000217109	6.95783	noncoding	uc001nvs.3	SNHG1	UCSC_knowngene	1365	chr11	-	62619459	62623217	CTTGCTTAGCCGTCTGTTCAGAAAATAGCGTTTTCGAAATGCCCTGAGTTGACCTAATGT	bidirectional	NM_002394	SLC3A2	4F2 cell-surface antigen heavy chain isoform c	+	62623483	62656355
ASHGA5P041905	4.83486e-05	6.95623	noncoding	NR_027005	C6orf147	RefSeq	1444	chr6	-	73983861	74020088	ACATTAGAATGAGGATGATTGCTGCAATGCTAACCAGCTAATAAATAGAAGTGGACTGGG	exon sense-overlapping	NM_001251874	KHDC1	KH homology domain-containing protein 1 isoform 1	-	73951037	74019938
ASHGA5P047922	4.05022e-06	6.94951	noncoding	ENST00000525154	RP11-540A21.2	GENCODE	2168	chr11	-	9776675	9779711	GTTCCTGTTTCAAACAAACCTAAATGTAGGCCTGGAAGGCTGTGCACTGAAATCCTAGTA	intergenic
ASHGA5P036838	4.33983e-06	6.90748	noncoding	TCONS_00025860	XLOC_012138	LincRNAs identified by Cabili et al	907	chr17	+	20691696	20692707	GCTGTCATTAGTCTATATGGTTCTCCAAAAAATTGAATGAATCCATTGGAGAAGCAGTGG	intergenic
ASHGA5P051945	2.80444e-05	6.90335	noncoding	ENST00000425653	DANCR	GENCODE	823	chr4	+	53578947	53580304	ACCGTAACAATTTTGCGCTTTGCTTCCCCAGGGCTGACGCGCCACTATGTAGCGGGTTTC	intergenic
ASHGA5P025333	5.54712e-06	6.90143	noncoding	NR_002584	SNORA69	snoRNA	132	chrX	-	118921315	118921447	CCGTGTTAATCATTTTTGATTTTGCCTTTATGAGGGTAAAATCATGACAGATTGACATGG
ASHGA5P058042	0.000242263	6.85423	noncoding	TCONS_00025631	XLOC_012467	LincRNAs identified by Cabili et al	929	chr17	-	38276826	38278125	CGGGGTGAAGCAGTCCCACGCGGGTATGGGAGAGAATGAAGTTCTTTGTCTCTAAGGGAT	intergenic
ASHGA5P029329	4.92946e-05	6.83948	noncoding	ENST00000569214	RP11-872J21.3	GENCODE	1512	chr14	-	96967146	96968658	CTTTTTTCACAGAATGTCTAGTAGGACTGGTGACTCCGAATGGGAAAAACACAGGACCTA	bidirectional	NM_001252006	PAPOLA	poly(A) polymerase alpha isoform 2	+	96968712	97001935
ASHGA5P029329	4.92946e-05	6.83948	noncoding	ENST00000569214	RP11-872J21.3	GENCODE	1512	chr14	-	96967146	96968658	CTTTTTTCACAGAATGTCTAGTAGGACTGGTGACTCCGAATGGGAAAAACACAGGACCTA	bidirectional	NM_001252007	PAPOLA	poly(A) polymerase alpha isoform 3	+	96968712	97001935
ASHGA5P029329	4.92946e-05	6.83948	noncoding	ENST00000569214	RP11-872J21.3	GENCODE	1512	chr14	-	96967146	96968658	CTTTTTTCACAGAATGTCTAGTAGGACTGGTGACTCCGAATGGGAAAAACACAGGACCTA	bidirectional	NM_032632	PAPOLA	poly(A) polymerase alpha isoform 1	+	96968712	97033453
ASHGA5P048174	0.000441403	6.80985	noncoding	ENST00000525500	RP11-838H22.2	GENCODE	694	chr11	-	62357120	62357959	TTTCCAACTCTACCTAGCACAAATAGGTGGTTTAAGAAATACTTTACTATCACACTGTTC	intron sense-overlapping	NM_022830	TUT1	speckle targeted PIP5K1A-regulated poly(A) polymerase	-	62342516	62359109
ASHGA5P044460	0.000535386	6.7969	noncoding	ENST00000577199	RP11-1C8.6	GENCODE	777	chr8	-	104395305	104396082	TGTCTGATATTCTCTACCAAATGGTAAGGAATTTGAGGATAGAATCCATCCTTTGTTACC	intergenic
ASHGA5P037342	2.83129e-05	6.77788	noncoding	uc002zcj.2	AX747730	UCSC_knowngene	2538	chr21	-	44263542	44266080	CTCTGTTCCTGTTGAATCATTCTTCGTGTTAAATGTTTCTATCTCTTGACTGATACATGA	intron sense-overlapping	NM_033661	WDR4	tRNA (guanine-N(7)-)-methyltransferase subunit WDR4 isoform 1	-	44263189	44299693
ASHGA5P056691	5.25176e-05	6.76692	noncoding	TCONS_00007460	XLOC_003427	LincRNAs identified by Cabili et al	594	chr4	+	3546614	3550523	TAAAAACACGATGTTGGTTTTCTGGATTTTGGAGGCCTCACAAAACCTGGATCAGACTCG	intergenic
ASHGA5P032686	5.5853e-05	6.75011	noncoding	ENST00000562672	CTD-2526A2.2	GENCODE	995	chr17	-	78427534	78428529	GCTCCTGTCATATGGGGTTAGATTCCCCATCAACCCATCATAGGTTAAAGCATTGTAAGG	intergenic
ASHGA5P039926	0.0208852	6.73762	noncoding	ENST00000503051	USP46-AS1	GENCODE	1048	chr4	+	53525572	53527835	AATATTGACAAGCTAATGAGAGAACTTTGAGGTAAGCTGATATGCAGGTATAGTTAGGAC	bidirectional	NM_022832	USP46	ubiquitin carboxyl-terminal hydrolase 46 isoform 1	-	53457126	53525502
ASHGA5P025093	0.000267142	6.71246	noncoding	hsa-mir-664b	MI0019134	mirbase	61	chrX	+	153996870	153996931	GGGCTAAGGGAGATGATTGGGTAGAAAGTATTATTCTATTCATTTGCCTCCCAGCCTACA
ASHGA5P033778	1.41721e-05	6.66831	noncoding	ENST00000577906	RP11-13N13.2	GENCODE	745	chr18	+	19210098	19213485	CTGATACTGGCCTTTATTAATGTGAAATTCTTGTGGATCTGTGAAATAAAGAGGAGTACT	exon sense-overlapping	NM_006938	SNRPD1	small nuclear ribonucleoprotein Sm D1	+	19192259	19210208
ASHGA5P014621	0.000174263	6.66526	noncoding	NR_024533	ALG3	RefSeq	1450	chr3	-	183960116	183966759	AGGGTGGCATGTACCCAGCTGGTTTCGTGTACATCTTTATGGGGTTGTACTATGCCACCA	exon sense-overlapping	NM_001006941	ALG3	dol-P-Man:Man(5)GlcNAc(2)-PP-Dol alpha-1,3-mannosyltransferase isoform d	-	183960116	183967313
ASHGA5P014621	0.000174263	6.66526	noncoding	NR_024533	ALG3	RefSeq	1450	chr3	-	183960116	183966759	AGGGTGGCATGTACCCAGCTGGTTTCGTGTACATCTTTATGGGGTTGTACTATGCCACCA	exon sense-overlapping	NM_005787	ALG3	dol-P-Man:Man(5)GlcNAc(2)-PP-Dol alpha-1,3-mannosyltransferase isoform a	-	183960116	183966759
ASHGA5P014621	0.000174263	6.66526	noncoding	NR_024533	ALG3	RefSeq	1450	chr3	-	183960116	183966759	AGGGTGGCATGTACCCAGCTGGTTTCGTGTACATCTTTATGGGGTTGTACTATGCCACCA	natural antisense	NM_138345	VWA5B2	von Willebrand factor A domain-containing protein 5B2	+	183948316	183960117
ASHGA5P039115	0.000576861	6.65583	noncoding	uc003faz.1	AK094480	UCSC_knowngene	1374	chr3	+	156544075	156545449	TAAGACTAAATTTAAAAAATTACAGATTTTCCCTGTTGCCAAAAGGGAAAGACCCTTCTT	exon sense-overlapping	NM_001004316	LEKR1	leucine-, glutamate- and lysine-rich protein 1 isoform 1	+	156544095	156763918
ASHGA5P039115	0.000576861	6.65583	noncoding	uc003faz.1	AK094480	UCSC_knowngene	1374	chr3	+	156544075	156545449	TAAGACTAAATTTAAAAAATTACAGATTTTCCCTGTTGCCAAAAGGGAAAGACCCTTCTT	exon sense-overlapping	NM_001193283	LEKR1	leucine-, glutamate- and lysine-rich protein 1 isoform 2	+	156544147	156643045
ASHGA5P053882	6.39785e-05	6.65372	noncoding	uc004cin.3	SNHG7	UCSC_knowngene	743	chr9	-	139619045	139620988	AGGATCACGCAGGACAGGACTGGGGAAGGGTTTGCTGGCGTCTCGGTTAATAGCAGTAAC	natural antisense	NM_152421	FAM69B	protein FAM69B	+	139607023	139619170
ASHGA5P019542	0.000441604	6.64699	noncoding	NR_046295	MSTO1	RefSeq	2424	chr1	+	155579960	155584758	CAATAGCATGGGAGTGCTGAGTAGTGATGGTGTCTGGAGGGTCAAATCCATTCCCAATGG	exon sense-overlapping	NM_001256532	MSTO1	protein misato homolog 1 isoform b	+	155579960	155584758
ASHGA5P019542	0.000441604	6.64699	noncoding	NR_046295	MSTO1	RefSeq	2424	chr1	+	155579960	155584758	CAATAGCATGGGAGTGCTGAGTAGTGATGGTGTCTGGAGGGTCAAATCCATTCCCAATGG	exon sense-overlapping	NM_001256533	MSTO1	protein misato homolog 1 isoform c	+	155579960	155584758
ASHGA5P019542	0.000441604	6.64699	noncoding	NR_046295	MSTO1	RefSeq	2424	chr1	+	155579960	155584758	CAATAGCATGGGAGTGCTGAGTAGTGATGGTGTCTGGAGGGTCAAATCCATTCCCAATGG	exon sense-overlapping	NM_018116	MSTO1	protein misato homolog 1 isofzorm a	+	155579960	155584758
ASHGA5P025420	0.000407838	6.64281	noncoding	NR_002997	SCARNA1	snoRNA	166	chr1	+	28160911	28161077	TGAGTCTTTTAAGCCCAGTGTGTAAAGATACACTCTGAGTTATAACTCAGAGGCACAACT
ASHGA5P027137	0.000472537	6.63116	noncoding	ENST00000545819	RP11-283G6.3	GENCODE	566	chr12	-	26278245	26279550	ACTTGGATTGCGACATTCGGACCCAGTGACAACGTTTTCATGTATCTTAAATCCTTCAAG	intronic antisense	ENST00000538142	SSPN	sarcospan [Source:HGNC Symbol;Acc:11322]	+	26274923	26383947
ASHGA5P025697	7.75438e-05	6.62893	noncoding	NR_027083	AFMID	RefSeq	653	chr17	+	76183397	76193641	GGAATTGAAGGCTTGAGAACTCCTGTGTGAATTAAATCACGACCTTCTGATGAAGCCACT	exon sense-overlapping	NM_001010982	AFMID	probable arylformamidase isoform 2	+	76183397	76203782
ASHGA5P025697	7.75438e-05	6.62893	noncoding	NR_027083	AFMID	RefSeq	653	chr17	+	76183397	76193641	GGAATTGAAGGCTTGAGAACTCCTGTGTGAATTAAATCACGACCTTCTGATGAAGCCACT	exon sense-overlapping	NM_001145526	AFMID	probable arylformamidase isoform 1	+	76183397	76203782
ASHGA5P042860	1.1656e-06	6.57772	noncoding	TCONS_00019861	XLOC_009079	LincRNAs identified by Cabili et al	788	chr11	+	17402305	17403209	TTAGAATGAGGGAAGTAACCCATGCACTGCTTATTTGAGATGGGGAACCGAAGGACTTTG	intergenic
ASHGA5P048735	0.00117791	6.5677	noncoding	uc001bql.3	SNHG12	UCSC_knowngene	1080	chr1	-	28905049	28908366	TCAGACAGGTTTCAGAGATGGTTGGATCTCTGAAATTGTAAAATGAAGTATAATCTTAGG	natural antisense	NM_017846	TRNAU1AP	tRNA selenocysteine 1-associated protein 1	+	28879528	28905057
ASHGA5P045455	0.000964756	6.50602	noncoding	TCONS_00000890	XLOC_000141	LincRNAs identified by Cabili et al	640	chr1	+	36916214	36917200	CCAGGATTACTTTTTGCCATCTGCTGTATATTTTTACTCTGATGAACAACCATTTCTGTA	intergenic
ASHGA5P022540	0.000618786	6.50042	noncoding	ENST00000561384	CTD-2008A1.2	GENCODE	1045	chr15	-	45119397	45176892	CTAAAACCAGGTGATCGTGTTGCCATCGAATCTGGTGCTCCCCGAGAAAATGATGAATTC	intergenic
ASHGA5P041961	0.00194403	6.49018	noncoding	TCONS_00020260	XLOC_010236	LincRNAs identified by Cabili et al	2893	chr12	-	125510477	125513897	TAGAATGATTTCAACCCAGTAATCCTGTGTTCCAATGTGCATGGATAAAGATTTGATCTA	natural antisense	ENST00000341446	BRI3BP	BRI3 binding protein [Source:HGNC Symbol;Acc:14251]	+	125478245	125515684
ASHGA5P020573	0.000576047	6.47517	noncoding	ENST00000516404	SNORA74	snoRNA	141	chr5	+	138611868	138612009	TGGCATTCTGGCCCTGGTTCATGCCAACTCTTGTGTTGACTACCCCAGGATGCCAGCATA
ASHGA5P031715	0.0001511	6.4634	noncoding	TCONS_00005763	XLOC_003092	LincRNAs identified by Cabili et al	768	chr3	-	40503866	40508645	AAGTAATGAGTTTGGGCTGAATGACAGAATTTAAACCTGAATATGACTCTGAAATCAGCC	intergenic
ASHGA5P039217	0.000320035	6.4413	noncoding	ENST00000434957	RP11-573D15.3	GENCODE	540	chr3	+	186525480	186535910	TGAAGGAACAGCACAACCACAGAGAGGGGGATGTTATGATCTCATTTAACAGACAAGTTG	bidirectional	NM_181573	RFC4	replication factor C subunit 4	-	186507681	186524484
ASHGA5P029803	0.000567228	6.42743	noncoding	ENST00000560931	RP11-365N19.2	GENCODE	828	chr14	+	103399910	103403514	GCTGGTGAGAGTCACAAATTGATGTCTAATCCCACTCAAAAATAACATGGTAATTATCAT	natural antisense	NM_006035	CDC42BPB	serine/threonine-protein kinase MRCK beta	-	103398715	103523742
ASHGA5P042969	2.61812e-05	6.42293	noncoding	uc003tad.4	LOC646762	UCSC_knowngene	6467	chr7	-	29685537	29725437	GGGAGGAGCCATAAAAGTAGTCTATCTATCATCAGTTACATATCTAATGAACTGTCTATC	intergenic
ASHGA5P022174	0.000248457	6.39225	noncoding	ENST00000551152	RP11-396F22.1	GENCODE	526	chr12	+	39300252	39303394	GCATCCGGAGGTCTTCCTTAATATATGTCAGCAGTGGAGTGGTGTGCTTAAGGAGAGAGA	intronic antisense	ENST00000360449	CPNE8	copine VIII [Source:HGNC Symbol;Acc:23498]	-	39047635	39301232
ASHGA5P025385	0.000498329	6.36857	noncoding	NR_002962	SNORA23	snoRNA	189	chr11	+	9450312	9450501	AAGAGTAACTTGGGATCATAGTACTGGTCTAGTGTTGTCTCTGGACACATCTACCACTGG
ASHGA5P045406	2.65892e-05	6.36082	noncoding	ENST00000440009	RP11-276E15.4	GENCODE	420	chr9	-	115511181	115512736	TTAAGACTCTATACAAGCTTTCTCTTTAGTACACCAGGGGAAAGTGAAAAAAGAACCACA	bidirectional	NM_001012994	SNX30	sorting nexin-30	+	115513133	115637267
ASHGA5P033068	0.000839287	6.34316	noncoding	ENST00000563897	CTB-58E17.1	GENCODE	2296	chr17	+	36858704	36861000	TTGTTTAACTTTTCGTGTTAGCGAAATTCACAAATTTGACCAAGGAACCGGAGCGCGGCC	intergenic
ASHGA5P044836	5.11639e-05	6.34302	noncoding	TCONS_00002142	XLOC_000363	LincRNAs identified by Cabili et al	264	chr1	+	117647168	117647504	TGTCCTCATGAGGCTTAGCATCTAAGGGAGACAGGCATGAATTAACAGAAGTGGCATTCT	intergenic
ASHGA5P025732	0.000150197	6.3378	noncoding	NR_028581	G6PC3	RefSeq	1848	chr17	+	42148097	42153712	TCTTCAAGTGAAGCATGCTTTGTGCTGGGCATCACGGTAGCTGCTAAGGACAGAGACACC	exon sense-overlapping	NM_138387	G6PC3	glucose-6-phosphatase 3	+	42148097	42153712
ASHGA5P057289	0.000598931	6.33081	noncoding	TCONS_00015403	XLOC_006993	LincRNAs identified by Cabili et al	204	chr8	-	8077595	8085905	ATAGGGCGATCCTGGAAGCTGGTCTTCGGAAGCGTCCAGGCCAGAGTGCAGTTGACGCAG	intergenic
ASHGA5P019295	5.46127e-06	6.3225	noncoding	ENST00000477247	FAM86DP	pseudogene	986	chr3	-	75472111	75484261	CCTTCCCCTGAGCTTAGAAGCAAAGTTAAGAGACTCATCAGATTCTGAGCTGCTGCGGGA
ASHGA5P017159	0.000108462	6.3093	noncoding	ENST00000438380	RP11-175D17.3	GENCODE	617	chr9	+	127532401	127535206	TTAACTCGAGCACTGATGAAGTCCACCAGAAGTGATGGGGATTCCAGCTCCATTCTGTCA	intronic antisense	NM_001489	NR6A1	nuclear receptor subfamily 6 group A member 1 isoform 2	-	127284702	127533576
ASHGA5P017159	0.000108462	6.3093	noncoding	ENST00000438380	RP11-175D17.3	GENCODE	617	chr9	+	127532401	127535206	TTAACTCGAGCACTGATGAAGTCCACCAGAAGTGATGGGGATTCCAGCTCCATTCTGTCA	intronic antisense	NM_033334	NR6A1	nuclear receptor subfamily 6 group A member 1 isoform 1	-	127284702	127533576
ASHGA5P018565	5.1741e-05	6.29518	noncoding	uc001vvv.1	AK056135	UCSC_knowngene	570	chr14	-	19919491	19925333	GGTCTCCGCGGTTCATCTGTGTTGCTCTAAATGACACTGTTTCATTATTTTGATGGCTGG	intergenic
ASHGA5P019861	3.39717e-06	6.25881	noncoding	ENST00000504277	RP11-159F24.5	GENCODE	512	chr5	+	43515375	43525412	TTTAAATAAGATACTGAGTTTACTACAAATGGAAGGTTTGAGGCAACCTTGATGGAGCAA	bidirectional	NM_198566	C5orf34	uncharacterized protein C5orf34	-	43486802	43515273
ASHGA5P047781	4.97581e-06	6.24792	noncoding	TCONS_00013643	XLOC_006301	LincRNAs identified by Cabili et al	1753	chr7	+	154795167	154797391	TAAGGCCATGATGATGAACGCAGCCTTTCTCGTTTATTTCCAATCCCACAACAAACCGGA	intergenic
ASHGA5P025405	2.2085e-05	6.23953	noncoding	NR_002982	SNORA54	snoRNA	123	chr11	-	2985000	2985123	TTTCCAGCGACACATGACTGACTGACTGGTGGCTTTCAGTTTCAGGTCTTGGAGACAAAT
ASHGA5P025403	0.000946448	6.2053	noncoding	NR_002980	SNORA50	snoRNA	136	chr16	-	58593699	58593835	GTTATAACTGGGGCTCTTCAGCTCTCAACTGAACTGCTCTTTTAAAAACAAGGTACATTT
ASHGA5P036587	0.00108107	6.20407	noncoding	ENST00000439601	AC131097.3	GENCODE	569	chr2	+	242875986	242908271	TTTCTCCAGTTCAGCTGAGCTGAACATCTACAATGTCTGGCTTTACAGGTTTTGATGCTG	intergenic
ASHGA5P023454	0.00046223	6.18484	noncoding	ENST00000581248	RP11-599B13.7	GENCODE	465	chr17	+	8080129	8086130	GAGGAAGACTGATTTCTTTCAGACTACTTTGCTCAGTTTGATTTTAAACAGAAGGCTAAT	bidirectional	NM_032354	TMEM107	transmembrane protein 107 isoform 1	-	8076296	8079714
ASHGA5P023454	0.00046223	6.18484	noncoding	ENST00000581248	RP11-599B13.7	GENCODE	465	chr17	+	8080129	8086130	GAGGAAGACTGATTTCTTTCAGACTACTTTGCTCAGTTTGATTTTAAACAGAAGGCTAAT	bidirectional	NM_183065	TMEM107	transmembrane protein 107 isoform 2	-	8076296	8079714
ASHGA5P032055	0.000117527	6.18457	noncoding	ENST00000570809	RP11-676J12.4	GENCODE	1755	chr17	-	666804	668559	CTCAGCGTGTCCATAACTTATCTTACCTCAAATCCATTCTTCTTCCAGTAATATTACATA	intron sense-overlapping	NM_016080	GLOD4	glyoxalase domain-containing protein 4	-	662548	685571
ASHGA5P025392	0.000426179	6.1805	noncoding	NR_002969	SNORA36A	snoRNA	132	chrX	+	153996802	153996932	CTAAGGGAGATGATTGGGTAGAAAGTATTATTCTATTCATTTGCCTCCCAGCCTACAAAA
ASHGA5P030499	0.000219961	6.16389	noncoding	uc001zsy.3	BC062349	UCSC_knowngene	1455	chr15	+	44068695	44070150	CCGGGAACCTTAACGTCCTCTACTACAAATAAAATTACCTATACATTTGTCAAAACTCAT	exon sense-overlapping	NM_001199877	SERF2	small EDRK-rich factor 2 isoform c	+	44069293	44088287
ASHGA5P030499	0.000219961	6.16389	noncoding	uc001zsy.3	BC062349	UCSC_knowngene	1455	chr15	+	44068695	44070150	CCGGGAACCTTAACGTCCTCTACTACAAATAAAATTACCTATACATTTGTCAAAACTCAT	natural antisense	NM_025165	ELL3	RNA polymerase II elongation factor ELL3	-	44064797	44069502
ASHGA5P037731	1.98436e-05	6.12833	noncoding	ENST00000566851	RRP7B	pseudogene	833	chr22	-	42970738	42978007	TTCTCTGAAAAGCAACAGGCTTCTCACTACCTCTATGTGAGAGCACACGGCATTCAACAA
ASHGA5P025474	0.000770381	6.11746	noncoding	NR_003069	SNORD88C	snoRNA	97	chr19	-	51305581	51305678	TCCAGCACTGGGCTCTGATCACCCCTGAGGACACAGTGCACCCCAGGACCTTTGACACCT
ASHGA5P025369	0.00326133	6.11692	noncoding	NR_002919	SNORA5A	snoRNA	134	chr7	-	45143947	45144081	TGACTCATGGGCCCTGTTCCTGTGTCCCAGGCTCAGGGATAAATTTGGTTACAGACATCA
ASHGA5P038918	0.0231944	6.11617	noncoding	uc003dtq.3	AF090939	UCSC_knowngene	2039	chr3	+	99652068	99654107	TGCATACTAGGGTAAAGAAAAATTTTGTAATAGCAACAGTGGTTTGGGATTTTCAGGGTA	intron sense-overlapping	NM_032359	C3orf26	uncharacterized protein C3orf26 isoform 1	+	99536677	99897476
ASHGA5P038918	0.0231944	6.11617	noncoding	uc003dtq.3	AF090939	UCSC_knowngene	2039	chr3	+	99652068	99654107	TGCATACTAGGGTAAAGAAAAATTTTGTAATAGCAACAGTGGTTTGGGATTTTCAGGGTA	intronic antisense	NM_001042459	FILIP1L	filamin A-interacting protein 1-like isoform 3	-	99566771	99833349
ASHGA5P038918	0.0231944	6.11617	noncoding	uc003dtq.3	AF090939	UCSC_knowngene	2039	chr3	+	99652068	99654107	TGCATACTAGGGTAAAGAAAAATTTTGTAATAGCAACAGTGGTTTGGGATTTTCAGGGTA	intronic antisense	NM_182909	FILIP1L	filamin A-interacting protein 1-like isoform 1	-	99551987	99833349
ASHGA5P015604	0.00115575	6.10299	noncoding	ENST00000421848	RP11-374M1.4	GENCODE	492	chr9	+	45004878	45023236	GAAAGAAAAGCCTCGTTTCCTCTAGATCAGAGAGATGGCTTCTGGATTCATCTTTCCCTG	intergenic
ASHGA5P031682	0.00611146	6.06078	noncoding	ENST00000565152	RP11-388M20.1	GENCODE	833	chr16	+	31207451	31208284	TGTTGCACAATCACACCGATTCTTTGTCACTACTGAGTGCAGTGTTCTTAAGAATGGGGA	intergenic
ASHGA5P039312	2.50812e-05	6.0511	noncoding	ENST00000510506	FAM86EP	pseudogene	987	chr4	-	3945000	3957146	ACCAGAAACTGTTTCCCTACAAAGAGCACTTGGAGATGGCAATGCTGAACCTAATACTGT
ASHGA5P024108	0.000599672	6.04517	noncoding	hsa-mir-18a	MI0000072	mirbase	71	chr13	+	92003004	92003075	AGGTGCATCTAGTGCAGATAGTGAAGTAGATTAGCATCTACTGCCCTAAGTGCTCCTTCT
ASHGA5P025410	4.49709e-05	6.03537	noncoding	NR_002987	SNORA61	snoRNA	130	chr1	-	28906275	28906405	GTGAAGCTGGCCTAAATGTTGTAATCTGGTATATGGCATGTGGGCTAGTTTCAGACAGGT
ASHGA5P053406	5.84289e-05	6.02271	noncoding	ENST00000442067	GAS5	GENCODE	1114	chr1	-	173833768	173836181	TGAAACAGTAGTTGGGAAATCTTTTAGAAATCCACCTATTACTACCTATTGGTAAAGGAG	intergenic
ASHGA5P016667	0.00259314	6.00975	noncoding	ENST00000432735	MCM3AP-AS1	GENCODE	2302	chr21	+	47649147	47662913	GCGCTTTGAGGACTTCCTAAAGCCAGTCCAGGAGCACAGTTTTTACCTGTTCAGTGGCAC	natural antisense	NM_003906	MCM3AP	80 kDa MCM3-associated protein	-	47655047	47705236
ASHGA5P038690	0.0104114	5.99169	noncoding	ENST00000326237	AC034193.5	GENCODE	2882	chr3	+	10028594	10046928	ACCAATGTGCCACCATGGATATTCAGAGCCTCAGAGTAATTTTATACCACATGGTGGCTG	natural antisense	ENST00000245046	EMC3	ER membrane protein complex subunit 3 [Source:HGNC Symbol;Acc:23999]	-	10004220	10028804
ASHGA5P013052	0.000196371	5.97578	noncoding	uc002zkv.3	AK056135	UCSC_knowngene	575	chr22	-	16187164	16193004	AGGTCTCCGCGGTTCATCTGTGTTGCTCTAAATGACACTGCTTCATTATTTTGATGGCTG	intergenic
ASHGA5P031457	9.51541e-05	5.97007	noncoding	ENST00000452867	RP11-21M7.1	GENCODE	300	chr1	-	178062284	178062707	GGCACATGAAATACTCAAAGCCCAGTATTAACCAAACATGTTTCTCTGTTTTGTCTTTGA	bidirectional	NM_170692	RASAL2	ras GTPase-activating protein nGAP isoform 2	+	178062863	178448648
ASHGA5P007972	5.31265e-06	5.94444	noncoding	ENST00000338711	FAM86FP	pseudogene	969	chr12	-	8385107	8395544	ATATTTTGCAACTGTGAAGCATCCTGTGTGTGTGTGAAGCACCCGCCGTCAGTCAAGTAT
ASHGA5P025473	0.000271592	5.93774	noncoding	NR_003068	SNORD88B	snoRNA	97	chr19	-	51302285	51302382	GCCCCTGAGGACACGGTGCACCCCGGGACCTTTGACATCCGGGGTTCTGAGGGGCCCCAC
ASHGA5P032878	9.47024e-05	5.92787	noncoding	ENST00000480811	C17orf76-AS1	GENCODE	968	chr17	+	16342640	16345146	ACCCCGAGGGCGGTGTACGTCGGTAAGATTGTAACAGTATTACTGGAAGACTTATTCGAC	intergenic
ASHGA5P041416	0.000703631	5.91612	noncoding	NR_026705	VTRNA1-3	RefSeq	88	chr5	+	140105743	140105831	TTTAGCTCAGCGGTTACTTCGCGTGTCATCAAACCACCTCTCTGGGTTGTTCGAGACCCG	intergenic
ASHGA5P047637	1.3993e-05	5.89806	noncoding	NR_026762	LINC00263	RefSeq	1003	chr10	+	102133332	102148111	CAAAAACGCCTCTTATGGAAAAGCCAGAGCGCCAGGAGTCAGCAAAACACACTAAAGATT	intergenic
ASHGA5P038013	8.0102e-06	5.89541	noncoding	NR_024355	LINC00634	RefSeq	1506	chr22	+	42348190	42354946	CCCCCTTCGCTGGGGCTTCCATCTTAATTTATTCTCAATAATAAAGACTTCATGATGATC	intergenic
ASHGA5P037800	0.000101487	5.8722	noncoding	ENST00000565162	AC004463.6	GENCODE	1438	chr22	+	19158907	19160345	CCTAAGACCCTGTGCAGGGAATCTGTGAAAACACAGAGGAAATAAAAAGTGAGGAAAATA	intergenic
ASHGA5P044519	0.000185821	5.87214	noncoding	ENST00000523030	RP11-6D1.3	GENCODE	412	chr8	-	126009226	126010440	CTTCATGAACTCGAACATCCTTTGCAATTCTGTATCAGATACTTGGCAGGGTTTAAAAAA	bidirectional	NM_003129	SQLE	squalene monooxygenase	+	126010719	126034525
ASHGA5P040106	1.53278e-05	5.84634	noncoding	ENST00000413650	AL583842.3	GENCODE	196	chr1	+	142618807	142621059	ATAGTAGAAGGTTTGGACGAACTTTCAGAAGGTTGAGGTGTATTCCGCTGAGAAGAACAG	intergenic
ASHGA5P018118	0.00062084	5.82426	noncoding	ENST00000449648	RP11-5N23.2	GENCODE	421	chr10	+	6625640	6626260	GACCTAGTTGAAGTCACAGCTTGGAGGAAACCAGTTTGCACTATTTGATGAGGAATTTGG	intergenic
ASHGA5P030309	1.77853e-05	5.81143	noncoding	ENST00000560221	RP11-35O15.1	GENCODE	334	chr15	-	99190179	99190600	CGCCCTTAATGTGGTCCGGTTTCATGACTCAGGCTAATTGATGCCAGTAATAAATTTTTT	intergenic
ASHGA5P024135	0.000132769	5.77035	noncoding	hsa-mir-19a	MI0000073	mirbase	82	chr13	+	92003144	92003226	TAGTTGCACTACAAGAAGAATGTAGTTGTGCAAATCTATGCAAAACTGATGGTGGCCTGC
ASHGA5P019333	0.000126299	5.76605	noncoding	ENST00000478666	FAM86DP	GENCODE	1068	chr3	-	75471569	75484197	TCATCAAAAAGACGTGCTGTATTGCCCAGAAGCCATCGTGTCGCTGGTCGGGATCCTGCG	intergenic
ASHGA5P022539	0.00199058	5.76585	noncoding	ENST00000558556	CTD-2008A1.2	pseudogene	1069	chr15	-	45119257	45154048	TGCATGGACCAGGTGACTTGCGCCTGGAGAACTATCCTATCCCTGAACCAGGCCCAAATG
ASHGA5P031284	2.47431e-05	5.76577	noncoding	ENST00000444470	GAS5	GENCODE	424	chr1	-	173833091	173834043	GGAGATTTTGGATTACTCCTAATTGTATGCAAGTTGTCTTACTGTGTATTGTCCCTTAAT	intergenic
ASHGA5P025359	5.27637e-05	5.75869	noncoding	NR_002785	GNAS-AS1	RefSeq	1158	chr20	-	57393972	57425958	TTGGAAACGAATTGGTCCCTGTCTGCTTCCAAGGGTCCCTGGAACCTTCTGCAGCTGTGC	intronic antisense	NM_016592	GNAS	protein ALEX NESP55	+	57414794	57486250
ASHGA5P029450	2.77799e-05	5.75213	noncoding	TCONS_00016163	XLOC_007573	LincRNAs identified by Cabili et al	658	chr9	+	130546161	130547450	TCGCCGCTAGTGCCGCCGCGCCCCCTGGCGGCCGTCGGTTGCCATGTCAACGGAGGGTGG	intergenic
ASHGA5P053509	0.00104863	5.74656	noncoding	ENST00000419458	RP11-21M7.1	GENCODE	1971	chr1	-	178060643	178062735	GTATTAACCAAACATGTTTCTCTGTTTTGTCTTTGATCTTTGTGCAGTGTGTTGGCTTTT	bidirectional	NM_170692	RASAL2	ras GTPase-activating protein nGAP isoform 2	+	178062863	178448648
ASHGA5P033943	7.09753e-05	5.71699	noncoding	ENST00000501448	AC005329.7	GENCODE	3571	chr19	-	1392168	1396466	CAGCAGTGGGAGACGGTTATGAAAACTCTGGAATATTCTAATTAACTGTTTAGAATTAGA	natural antisense	NM_024407	NDUFS7	NADH dehydrogenase [ubiquinone] iron-sulfur protein 7, mitochondrial	+	1383882	1395588
ASHGA5P031556	0.000161927	5.66808	noncoding	ENST00000566734	RP11-1021N1.2	GENCODE	549	chr16	+	15506576	15507125	GATTTTGATGTTGCATTTGGCTACATTTAATCCACTTTCACCCATAAGGTTTAGCATCTA	intron sense-overlapping	ENST00000568766	RP11-1021N1.1	Uncharacterized protein [Source:UniProtKB/TrEMBL;Acc:H3BMD7]	+	15489610	15609205
ASHGA5P048256	1.26722e-05	5.66048	noncoding	ENST00000529253	FAM86C2P	GENCODE	1857	chr11	-	67559237	67572805	TCTATGTGGCCCTTACCATCTGCAACCCAGAGACGTGCCAGCTGTTCACCACTGAGCTAT	intergenic
ASHGA5P054916	6.44164e-05	5.65031	noncoding	ENST00000535076	SNHG1	GENCODE	849	chr11	-	62619519	62621168	TCTGATTTTCTGAGAATGATGGGTGGGAACAACATAATGCGGGATATGAGAAGCACTACT	intergenic
ASHGA5P043628	9.06923e-05	5.64689	noncoding	NR_040085	LOC100506776	RefSeq	3516	chr7	+	38381177	38418238	TGAATTACCTTTCATGTCCTCTAAACATACCAACAAGGAGGCTGGAGTTAGGACTTATGT	intergenic
ASHGA5P015915	1.10333e-05	5.6439	noncoding	ENST00000424756	LINC00539	GENCODE	347	chr13	+	21872277	21878694	GACCGACTTGAAATCAGAAAAGGAAAATCTGTGTCAGTGAATTTCACTATTCAAGTACAG	intergenic
ASHGA5P032143	0.00271344	5.64036	noncoding	ENST00000577807	RP11-599B13.3	GENCODE	517	chr17	-	7959542	7960939	CTCACCGCCTGATTCTCTTATTGTTGTACTAAGCACAAGCTATTATACTTATGATTCATA	intergenic
ASHGA5P051732	7.40071e-05	5.61671	noncoding	NR_027954	TIPARP-AS1	RefSeq	2556	chr3	-	156390959	156393502	CTAGGAGCTAAGAGGTAATAATCATAGACATTATGATTCTAAGCCTTTGTTAAACGGTTC	natural antisense	NM_001184717	TIPARP	TCDD-inducible poly [ADP-ribose] polymerase	+	156392714	156424557
ASHGA5P051732	7.40071e-05	5.61671	noncoding	NR_027954	TIPARP-AS1	RefSeq	2556	chr3	-	156390959	156393502	CTAGGAGCTAAGAGGTAATAATCATAGACATTATGATTCTAAGCCTTTGTTAAACGGTTC	natural antisense	NM_015508	TIPARP	TCDD-inducible poly [ADP-ribose] polymerase	+	156392204	156424557
ASHGA5P037630	9.47921e-06	5.58534	noncoding	TCONS_00025630	XLOC_012467	LincRNAs identified by Cabili et al	1633	chr17	-	38276064	38278113	ACAAACGTATGTGAATGTGTTAAGAAGCCAAGAGTCCGGCCCTCTTTCACCAGACTGTAT	intergenic
ASHGA5P055829	0.000212358	5.57653	noncoding	uc001vmm.3	AK094990	UCSC_knowngene	3106	chr13	-	96233369	96236475	CCACTTACAGGACTTCAAGAAAATGAATCAAGCACATTAAAAAGCAGCTTAGTAACTGTG	exon sense-overlapping	NM_014934	DZIP1	zinc finger protein DZIP1 isoform 1	-	96230455	96296960
ASHGA5P055829	0.000212358	5.57653	noncoding	uc001vmm.3	AK094990	UCSC_knowngene	3106	chr13	-	96233369	96236475	CCACTTACAGGACTTCAAGAAAATGAATCAAGCACATTAAAAAGCAGCTTAGTAACTGTG	exon sense-overlapping	NM_198968	DZIP1	zinc finger protein DZIP1 isoform 2	-	96230455	96296960
ASHGA5P033086	0.000312631	5.54932	noncoding	uc001hta.3	BC015435	UCSC_knowngene	933	chr1	-	228673888	228674821	GAGCTCTCATTGATTCTGTGATGATGCATGACAGAAGAGCATTTGTTAGCTTTGCTTTGC	natural antisense	ENST00000305943	RNF187	ring finger protein 187 [Source:HGNC Symbol;Acc:27146]	+	228674761	228683467
ASHGA5P025440	9.99493e-05	5.53517	noncoding	NR_003017	SNORA71C	snoRNA	138	chr20	-	37058309	37058447	TTCCCCGTGTTTGGAGGGTCCACTCCTGTCTCTTCCAAACCCTGGAGCTTTCCCACACCT
ASHGA5P016921	3.48108e-05	5.53502	noncoding	ENST00000435718	RP4-564F22.2	GENCODE	261	chr20	-	37049531	37059692	TTCAGTGGCTGTTGCAGAGGAAGAGCCTCTGGAAATCTGCGTGGAATCTCTTGGTGGTGT	intergenic
ASHGA5P021049	7.32923e-05	5.53415	noncoding	ENST00000523992	RP11-556O5.3	pseudogene	854	chr8	+	8086126	8094763	TTGCAGAATGGGCCATCGAGAACCCGGCAGCCTTCACTCACTCTGTCTTAGAGCTTGGCA
ASHGA5P056135	6.21994e-06	5.53174	noncoding	NR_001459	SNHG10	RefSeq	1341	chr14	-	95999248	96001209	ATCAGGAAAGGTTTGTTGAATGGGGAACTAAGAAGTGAATTCGTTCGTTCGACAAACGTT	natural antisense	ENST00000331334	GLRX5	glutaredoxin 5 [Source:HGNC Symbol;Acc:20134]	+	96000929	96011055
ASHGA5P051589	1.38472e-05	5.5212	noncoding	ENST00000489609	FAM86DP	GENCODE	839	chr3	-	75471868	75484186	CTGTTTCCAGGCCGGGCTGGGATCATATGGGAAGCGGAAGCTCATCATGACCAGAAACTG	intergenic
ASHGA5P046293	0.00784786	5.51159	noncoding	ENST00000563601	RP11-390B4.5	GENCODE	2595	chr10	-	17683282	17685877	TACATACTAGTATTGAGAGCAGTATCCGTGCATTCTGACCTAGAATGACTTTAGCTGTGG	bidirectional	NM_003473	STAM	signal transducing adapter molecule 1	+	17686123	17758821
ASHGA5P050985	0.00230315	5.48176	noncoding	uc002xir.1	SNHG11	UCSC_knowngene	2578	chr20	+	37075296	37079564	TTTTAACCAGAAATTGGTCTTCTGTGACTTTCTTGATGGGGGCAGATGAGATCTTTGTAC	intergenic
ASHGA5P027536	0.0253748	5.47906	noncoding	ENST00000550029	RP11-341G23.4	GENCODE	738	chr12	-	104157089	104162636	GCCTCTGGGAGCTTTTCCTTTTTTAACAGTACTTTGTTGAGAGATGATTCACATATAATA	natural antisense	NM_017564	STAB2	stabilin-2 precursor	+	103981068	104160502
ASHGA5P036779	0.00104868	5.47288	noncoding	ENST00000439912	SNORA71A	GENCODE	138	chr20	-	37055948	37056086	AAGAGGTTGTCCCCGTGTTTGGAGGGTCCACCCTATCCCATCCGAACCCTGAAGCTTTCA	intergenic
ASHGA5P039114	0.00298252	5.46963	noncoding	ENST00000488745	SNHG12	GENCODE	1365	chr1	-	28905052	28909495	AATTACATATTAGTGGAAGAGACAAGCCTTGAATAAATCGCCTTTCGGGGAGTATGACCC	natural antisense	NM_017846	TRNAU1AP	tRNA selenocysteine 1-associated protein 1	+	28879528	28905057
ASHGA5P034044	0.00303535	5.42825	noncoding	ENST00000398216	RP11-54O7.2	GENCODE	443	chr1	+	849550	850351	TCAGAAAACACCTGTGAGAGCCCCGCAGGCATGCAGGGCACTGTCGTGAGCACACCAGTG	intergenic
ASHGA5P048255	0.000161001	5.42694	noncoding	ENST00000531806	FAM86C2P	GENCODE	1814	chr11	-	67559118	67572793	CTAGGAGACACAGTCTAAATGACTTCTGACCTGGACCTTTACTGAAAATCCTGCCAATCA	intergenic
ASHGA5P022588	0.000941813	5.42517	noncoding	NR_034039	SORD	RefSeq	2898	chr15	+	45315301	45367287	TGGGATCATCGGTAAAGCACCTAAAACCAGGTTGGAAAACAAAGAACCAGACCAAAGAGC	exon sense-overlapping	NM_003104	SORD	sorbitol dehydrogenase	+	45315301	45367287
ASHGA5P035690	0.000172184	5.41659	noncoding	ENST00000455579	AC010729.1	GENCODE	763	chr2	+	5836351	5847791	TGGAAAGAATACTGCAACAACTTCTCGCAATTACTTCGATAATTCGCAATTGCTCTATTA	exon sense-overlapping	NM_003108	SOX11	transcription factor SOX-11	+	5832798	5841517
ASHGA5P039289	1.83821e-05	5.40397	noncoding	NR_036511	LOC100129917	RefSeq	1700	chr4	-	773936	775636	TGGGTGCTTGGTTGGAACGATTAAAGGAGAATAACAGTTTAGCACGATTATTTCACACAG	intergenic
ASHGA5P047662	0.000159599	5.39882	noncoding	NR_038938	LOC100505761	RefSeq	1337	chr10	+	104209573	104216050	TATTTACTTTTCTTACTAAGCTGGGGATCACCGTCGCCCTCGGCTTGGCAGGAAGGCGGG	natural antisense	NM_024886	C10orf95	uncharacterized protein C10orf95	-	104209593	104211300
ASHGA5P038926	0.0015284	5.39607	noncoding	uc003dwh.1	AX747913	UCSC_knowngene	2513	chr3	+	106967787	106970300	TGGAGGTGCTACGGAGAGGATCTAAATATTATGTGACCTATGCAAATAAATTTTCTTTTC	intergenic
ASHGA5P031959	0.000109065	5.39146	noncoding	ENST00000565382	RP11-505K9.1	GENCODE	521	chr16	+	84150655	84151176	GTTTGCTCTTTTTGAAAAAACAAGAATAAATGTGTTAAACTGTCTGAAAAGCTTGCCGCC	bidirectional	NM_003791	MBTPS1	membrane-bound transcription factor site-1 protease preproprotein	-	84087368	84150517
ASHGA5P021764	0.00441834	5.38994	noncoding	ENST00000540369	RP11-728G15.1	GENCODE	462	chr12	-	121067966	121079394	GGAGGACGAGCATTTCCAATTAATCTTGGAATGAGAGCCGAGGGCAAGAAGCCAGCGGTG	intronic antisense	NM_001033677	CABP1	calcium-binding protein 1 isoform 3	+	121078421	121105127
ASHGA5P022077	3.85511e-06	5.37902	noncoding	NR_037592	AK2	RefSeq	2877	chr1	-	33476825	33502512	ACTGCCCCAGGCACCCAGATTGGCTGAAAACTTCTGTGTCTGCCATTTAGCTACTGGGGA	exon sense-overlapping	NM_001199199	AK2	adenylate kinase 2, mitochondrial isoform c	-	33473540	33502512
ASHGA5P022077	3.85511e-06	5.37902	noncoding	NR_037592	AK2	RefSeq	2877	chr1	-	33476825	33502512	ACTGCCCCAGGCACCCAGATTGGCTGAAAACTTCTGTGTCTGCCATTTAGCTACTGGGGA	exon sense-overlapping	NM_001625	AK2	adenylate kinase 2, mitochondrial isoform a	-	33476825	33502512
ASHGA5P022077	3.85511e-06	5.37902	noncoding	NR_037592	AK2	RefSeq	2877	chr1	-	33476825	33502512	ACTGCCCCAGGCACCCAGATTGGCTGAAAACTTCTGTGTCTGCCATTTAGCTACTGGGGA	exon sense-overlapping	NM_013411	AK2	adenylate kinase 2, mitochondrial isoform b	-	33473540	33502512
ASHGA5P051924	0.000162667	5.37418	noncoding	ENST00000507033	RP11-472B18.1	pseudogene	982	chr4	+	39482104	39483086	AATTTGAGAAAACCGTCTGGTCACAGCCTGGTCGTCAGATTCTAACCTTTTTGTTTCCGC
ASHGA5P025362	0.0010602	5.36513	noncoding	NR_002911	SNORA71A	snoRNA	138	chr20	-	37055948	37056086	GTTGTCCCCGTGTTTGGAGGGTCCACCCTATCCCATCCGAACCCTGAAGCTTTCACACAA
ASHGA5P017289	0.00348806	5.36234	noncoding	ENST00000439760	RP11-374M1.2	GENCODE	747	chr9	+	45108580	45112467	AAGGTTGATTCACAGTTTGGAGCAAGAATTAAAGAACCACGAACTTCAAGTCTGGATAAA	intergenic
ASHGA5P025591	0.000306452	5.36117	noncoding	NR_003705	SNORA36C	snoRNA	128	chr2	-	69747176	69747303	GCTAGGGGAGATGATTGGGTAGAAAGCATTATTTTATTCATTTGCCTCCCAGCCTACAAA
ASHGA5P019993	0.00104362	5.35867	noncoding	ENST00000506448	FAM86HP	GENCODE	464	chr3	-	129821606	129822957	ATGTTGTCATTACAGCAGTAACCTGAAGCTTTCACCGTAGACGTGCTGTATTGCCCAGAA	intergenic
ASHGA5P024249	0.000454213	5.35435	noncoding	hsa-mir-3143	MI0014167	mirbase	63	chr6	+	27115404	27115467	ATAACATTGTAAAGCGCTTCTTTCGCGGTTGGGCTGGAGCAACTCTTTACAATGTTTCTA
ASHGA5P051848	0.000615474	5.35262	noncoding	ENST00000452051	TM4SF19-AS1	GENCODE	1829	chr3	+	196045220	196052441	ATGTGTGACCCAAAGGAGCTTGTAGTTCGTCTGTGTGTCTTTTTGTCTCTCTCTCTCTCT	natural antisense	NM_001204897	TM4SF19	transmembrane 4 L6 family member 19 isoform 2	-	196050416	196065291
ASHGA5P051848	0.000615474	5.35262	noncoding	ENST00000452051	TM4SF19-AS1	GENCODE	1829	chr3	+	196045220	196052441	ATGTGTGACCCAAAGGAGCTTGTAGTTCGTCTGTGTGTCTTTTTGTCTCTCTCTCTCTCT	natural antisense	NM_001204898	TM4SF19	transmembrane 4 L6 family member 19 isoform 3	-	196050416	196065291
ASHGA5P051848	0.000615474	5.35262	noncoding	ENST00000452051	TM4SF19-AS1	GENCODE	1829	chr3	+	196045220	196052441	ATGTGTGACCCAAAGGAGCTTGTAGTTCGTCTGTGTGTCTTTTTGTCTCTCTCTCTCTCT	natural antisense	NM_138461	TM4SF19	transmembrane 4 L6 family member 19 isoform 1	-	196050416	196065291
ASHGA5P019460	0.000787218	5.34866	noncoding	NR_024251	FAM86JP	RefSeq	2068	chr3	+	125635443	125648867	CGCCCGCCACAGCTTAGAAGCAAAATTAACAGACTCATCAGATTCTGAGCTTCTGCGGGA	natural antisense	NM_001015050	ALG1L	putative glycosyltransferase ALG1-like isoform 2	-	125648117	125655887
ASHGA5P019460	0.000787218	5.34866	noncoding	NR_024251	FAM86JP	RefSeq	2068	chr3	+	125635443	125648867	CGCCCGCCACAGCTTAGAAGCAAAATTAACAGACTCATCAGATTCTGAGCTTCTGCGGGA	natural antisense	NM_001195223	ALG1L	putative glycosyltransferase ALG1-like isoform 1	-	125648117	125655887
ASHGA5P055188	0.00397287	5.34119	noncoding	ENST00000577297	RP11-305N23.1	GENCODE	689	chr11	+	119252487	119280472	ACCCAGGCAACCGATATACACAGAGAACCACGTGGAGGAAAAGCACGCGAGTTTGGAGCG	bidirectional	NM_001243759	USP2	ubiquitin carboxyl-terminal hydrolase 2 isoform c	-	119225924	119252436
ASHGA5P055188	0.00397287	5.34119	noncoding	ENST00000577297	RP11-305N23.1	GENCODE	689	chr11	+	119252487	119280472	ACCCAGGCAACCGATATACACAGAGAACCACGTGGAGGAAAAGCACGCGAGTTTGGAGCG	bidirectional	NM_004205	USP2	ubiquitin carboxyl-terminal hydrolase 2 isoform a	-	119225924	119252436
ASHGA5P058041	0.00716975	5.33915	noncoding	TCONS_00025619	XLOC_012456	LincRNAs identified by Cabili et al	798	chr17	-	36443035	36452228	AAAGCTTGACTTCGCAGCTATATCGTACATTCTTATGTGGCTTGCAGGTTTCCAGGCTAG	intergenic
ASHGA5P053495	2.39868e-06	5.30547	noncoding	ENST00000501194	RP11-68L18.1	GENCODE	3473	chr8	+	91658668	91663985	GAATTCAATGGTACATCACTCTCTAAACTCTAAATTTGCTATTTTATAATTATGAATTTC	intronic antisense	ENST00000519519	TMEM64	transmembrane protein 64 [Source:HGNC Symbol;Acc:25441]	-	91637898	91803859
ASHGA5P053495	2.39868e-06	5.30547	noncoding	ENST00000501194	RP11-68L18.1	GENCODE	3473	chr8	+	91658668	91663985	GAATTCAATGGTACATCACTCTCTAAACTCTAAATTTGCTATTTTATAATTATGAATTTC	intronic antisense	ENST00000521852	TMEM64	transmembrane protein 64 [Source:HGNC Symbol;Acc:25441]	-	91643793	91803860
ASHGA5P025620	0.00362099	5.29768	noncoding	NR_004403	SNORD97	snoRNA	142	chr11	-	10823013	10823155	CTTTTTCTTTCTTTGAATGTCCAGCGTCCTGTGAGCGAAGATTATGAGATATGAGGGCAA
ASHGA5P017607	0.00089977	5.2856	noncoding	NR_033338	C17orf70	RefSeq	3877	chr17	-	79506910	79519429	CTCTTTCTGCAAGTGTCTTGCTCACAGTCCTTAGTCTACGAGCCAGGATGACAGGGACAG	exon sense-overlapping	NM_025161	C17orf70	Fanconi anemia-associated protein of 100 kDa isoform b	-	79506910	79519429
ASHGA5P039618	0.000276356	5.28302	noncoding	ENST00000514727	PPP1R14BP3	pseudogene	442	chr4	-	140036086	140036528	ATTTCTGGTCTGCTGGACAAGATCCGGGGCATGCAGAAGCTGAGCACACCCCAGAAGAAG
ASHGA5P000103	8.55395e-06	5.2637	noncoding	BC064139		NRED	1750	chr1	-	85618179	85619886	ATTGTCACTTTTTGTCTATCACCTGGGCTTCAAGGCTTTATCATTATCTGAAATTATCTC	intergenic
ASHGA5P024356	0.00136278	5.25499	noncoding	hsa-mir-3651	MI0016051	mirbase	90	chr9	-	95054739	95054829	TTATGCATGGAGGCTGCTTCTCCTCAGCAGCTGCCATAGCCCGGTCGCTGGTACATGATT
ASHGA5P014947	0.0389712	5.23671	noncoding	ENST00000415062	RP11-426A6.5	GENCODE	1117	chr9	-	138395118	138398293	CATCAGCTGAGTACGAGAACTGCCGGTTGCGGCTTATAAACAAGATGATGCCCTTGCGGT	natural antisense	NM_016034	MRPS2	28S ribosomal protein S2, mitochondrial	+	138392476	138396519
ASHGA5P036258	0.000163499	5.22816	noncoding	TCONS_00026882	XLOC_012945	LincRNAs identified by Cabili et al	414	chr19	+	8008905	8014249	TGAAGACGCTCAGGCCTTTGTCATTTCAGCACCCCAGATGCTATTTTCCATTCGAAGAAT	intergenic
ASHGA5P026916	0.000282286	5.21763	noncoding	NR_024233	LINC00167	RefSeq	2863	chr11	+	129872518	129875381	ATTCAGAGGGTCTGGAGTGAACCTCAGGAATTTGCTTTTTATGTGGATTTTTAAATGATT	natural antisense	NM_020228	PRDM10	PR domain zinc finger protein 10 isoform 1	-	129769600	129872730
ASHGA5P026916	0.000282286	5.21763	noncoding	NR_024233	LINC00167	RefSeq	2863	chr11	+	129872518	129875381	ATTCAGAGGGTCTGGAGTGAACCTCAGGAATTTGCTTTTTATGTGGATTTTTAAATGATT	natural antisense	NM_199437	PRDM10	PR domain zinc finger protein 10 isoform 2	-	129769600	129872730
ASHGA5P025617	0.00680571	5.2046	noncoding	NR_004397	SNORD1C	snoRNA	80	chr17	+	74554873	74554951	AAAGTTATCCCTGTCTGAAATGGTATCTTTTGTGAGGAGGTCTGACTTGCTGAGGCTCAG
ASHGA5P053588	0.000314366	5.19548	noncoding	ENST00000523031	RP13-582O9.5	GENCODE	689	chr8	-	144362330	144363019	ATCACAAGTCTGTTAAGGTTGGAGAATCAAGTGAACATGCTGAAAAGTTATGGGGAATGT	intergenic
ASHGA5P031935	0.000162965	5.1878	noncoding	ENST00000563230	RP11-556H2.3	GENCODE	433	chr16	+	79123946	79135651	GGAATTACCTGGGATCATTTCTCATCCTCTCTCTCTTTCTCTGTATTACTTAGCCTTAAA	intron sense-overlapping	NM_016373	WWOX	WW domain-containing oxidoreductase isoform 1	+	78133326	79246564
ASHGA5P052171	1.58223e-05	5.18753	noncoding	uc021xvv.1	AK023178	UCSC_knowngene	2508	chr5	-	470570	473078	CCTGAACGATTACTAGACCAATTCTATTAAAAACATTTCAAGGCATTTTGGGTGCAAACT	exon sense-overlapping	ENST00000342584	CTD-2228K2.5	Uncharacterized protein [Source:UniProtKB/TrEMBL;Acc:D6RHG8]	-	470624	473213
ASHGA5P052171	1.58223e-05	5.18753	noncoding	uc021xvv.1	AK023178	UCSC_knowngene	2508	chr5	-	470570	473078	CCTGAACGATTACTAGACCAATTCTATTAAAAACATTTCAAGGCATTTTGGGTGCAAACT	exon sense-overlapping	ENST00000510604	CTD-2228K2.5	Uncharacterized protein [Source:UniProtKB/TrEMBL;Acc:D6RHG8]	-	471361	473075
ASHGA5P028433	7.91145e-05	5.15882	noncoding	ENST00000449656	C1QTNF9-AS1	GENCODE	470	chr13	-	24889862	24895736	TTGTGATTGGAACCACTCTTCAAGGTGAACGGGCAATTTAAAAAGCCAAGTTTAAGGTCA	natural antisense	NM_178540	C1QTNF9	complement C1q and tumor necrosis factor-related protein 9A precursor	+	24883715	24896669
ASHGA5P025446	7.0938e-05	5.13818	noncoding	NR_003026	SNORA1	snoRNA	130	chr11	-	93465169	93465299	AGGTTATGCTTCCATCACAGTATGCATATTGCAGTGGTGACAATGAGACCTGTAACATTT
ASHGA5P044042	0.00304814	5.13489	noncoding	NR_038835	LOC645249	RefSeq	992	chr7	+	156803550	156809118	ATGTGTTTTGGAATCAACACTCTTTGCAAAGGCTCCACACTGCTTTCTGGTAGCATTGGC	bidirectional	NM_005515	MNX1	motor neuron and pancreas homeobox protein 1 isoform 1	-	156797546	156803347
ASHGA5P017648	2.17383e-07	5.12178	noncoding	ENST00000444126	HCG18	GENCODE	4605	chr6	-	30258782	30294111	AGCTTAGCAGGTAAAAGTCTTGCAGTGAAAAACCCGAGGACCCTTACCGCAAGTGTCTTT	bidirectional	NM_021253	TRIM39	tripartite motif-containing protein 39 isoform 1	+	30294620	30311506
ASHGA5P017648	2.17383e-07	5.12178	noncoding	ENST00000444126	HCG18	GENCODE	4605	chr6	-	30258782	30294111	AGCTTAGCAGGTAAAAGTCTTGCAGTGAAAAACCCGAGGACCCTTACCGCAAGTGTCTTT	bidirectional	NM_172016	TRIM39	tripartite motif-containing protein 39 isoform 2	+	30295007	30311506
ASHGA5P053474	0.00483088	5.11205	noncoding	ENST00000518880	RP11-363E6.3	GENCODE	620	chr8	-	82192105	82193681	CGGGAAGTGTGGTTTCTAAACTAAAAGACTGCAGGAAGTGTCAACTTTAGTGACTGTCAT	intronic antisense	NM_001444	FABP5	fatty acid-binding protein, epidermal	+	82192717	82197012
ASHGA5P039787	2.40543e-05	5.09153	noncoding	ENST00000514763	RP11-323F5.2	GENCODE	531	chr4	+	4544144	4546787	GTTTACTGTGAAAATTAAGTGAGCTGACGCGTGCTGTGTTTTGATGTTGCTTGGCTCCTA	bidirectional	NM_016930	STX18	syntaxin-18	-	4420695	4543775
ASHGA5P025432	0.00246876	5.0666	noncoding	NR_003009	SCARNA8	snoRNA	131	chr9	-	19063653	19063784	AATAAACTGCCTTTTGATGACCGGGACGAATTGAGTGAAATCGTAACGGACAGATACGGG
ASHGA5P025346	0.000203596	5.06537	noncoding	NR_002736	SNORD60	snoRNA	83	chr16	-	2205023	2205106	TTCTGACACCTCGTATGAAAACTGCACGTGCAGTCTGATTATTTAGCAAGACTGAGGCTT
ASHGA5P051170	0.00172718	5.06414	noncoding	ENST00000447037	AP001469.9	GENCODE	686	chr21	-	47671462	47672748	CATAGTAAGATGTGGTATTTGTGGACCTAGGTCTGTGTGATATTTTTCTTTCTTCTTTTC	exon sense-overlapping	NM_003906	MCM3AP	80 kDa MCM3-associated protein	-	47655047	47705236
ASHGA5P022161	0.00198851	5.04321	noncoding	ENST00000550853	LINC00094	GENCODE	1068	chr9	+	136890607	136894376	CTTCAGAATGCTGTGCAAGTTCATTCGCAAACGTCCTAGAAGTGGAACTGCTGGGTCAAA	intergenic
ASHGA5P045580	3.73238e-05	5.03377	noncoding	TCONS_00001800	XLOC_001189	LincRNAs identified by Cabili et al	295	chr1	-	211431655	211432110	TCTGAATTGCATTCGGCGAAAGGAGTAGGAAACTGCGTTTATTCCTTCACCAGATTTGAG	natural antisense	ENST00000533469	RCOR3	REST corepressor 3 [Source:HGNC Symbol;Acc:25594]	+	211431749	211451565
ASHGA5P045580	3.73238e-05	5.03377	noncoding	TCONS_00001800	XLOC_001189	LincRNAs identified by Cabili et al	295	chr1	-	211431655	211432110	TCTGAATTGCATTCGGCGAAAGGAGTAGGAAACTGCGTTTATTCCTTCACCAGATTTGAG	natural antisense	ENST00000534478	RCOR3	REST corepressor 3 [Source:HGNC Symbol;Acc:25594]	+	211431718	211449677
ASHGA5P019192	0.000172232	5.03192	noncoding	NR_028444	PDIA5	RefSeq	1717	chr3	+	122785855	122880953	TGGCTGAAGAAGGTGTGGCCACTGTAAGAAAATGAAGCCGGAGTTTGAGAAGGCAGCAGA	exon sense-overlapping	NM_006810	PDIA5	protein disulfide-isomerase A5 precursor	+	122785855	122880953
ASHGA5P025602	0.000158066	5.02235	noncoding	NR_003942	SNORD76	snoRNA	81	chr1	-	173835772	173835853	TTTGCTACTCTTGAGTGCTAGAATGATGAGGATCTTAACCACCATTATCTTAACTGAGGC
ASHGA5P031057	0.000308748	5.02207	noncoding	ENST00000567731	RP11-22P6.2	GENCODE	544	chr16	-	28873486	28874661	CATCAAGGCCAGTTAGAGAAATCGAGAACAATTAAAGTACGGAGGGTAGTTGAAAGCATG	intronic antisense	ENST00000322610	SH2B1	SH2B adaptor protein 1 [Source:HGNC Symbol;Acc:30417]	+	28858009	28885526
ASHGA5P031057	0.000308748	5.02207	noncoding	ENST00000567731	RP11-22P6.2	GENCODE	544	chr16	-	28873486	28874661	CATCAAGGCCAGTTAGAGAAATCGAGAACAATTAAAGTACGGAGGGTAGTTGAAAGCATG	intronic antisense	ENST00000563591	SH2B1	SH2B adaptor protein 1 [Source:HGNC Symbol;Acc:30417]	+	28857920	28877605
ASHGA5P031057	0.000308748	5.02207	noncoding	ENST00000567731	RP11-22P6.2	GENCODE	544	chr16	-	28873486	28874661	CATCAAGGCCAGTTAGAGAAATCGAGAACAATTAAAGTACGGAGGGTAGTTGAAAGCATG	intronic antisense	ENST00000567536	SH2B1	SH2B adaptor protein 1 [Source:HGNC Symbol;Acc:30417]	+	28857963	28880610
ASHGA5P031057	0.000308748	5.02207	noncoding	ENST00000567731	RP11-22P6.2	GENCODE	544	chr16	-	28873486	28874661	CATCAAGGCCAGTTAGAGAAATCGAGAACAATTAAAGTACGGAGGGTAGTTGAAAGCATG	natural antisense	ENST00000337120	SH2B1	SH2B adaptor protein 1 [Source:HGNC Symbol;Acc:30417]	+	28874124	28885522
ASHGA5P031057	0.000308748	5.02207	noncoding	ENST00000567731	RP11-22P6.2	GENCODE	544	chr16	-	28873486	28874661	CATCAAGGCCAGTTAGAGAAATCGAGAACAATTAAAGTACGGAGGGTAGTTGAAAGCATG	natural antisense	ENST00000566209	SH2B1	SH2B adaptor protein 1 [Source:HGNC Symbol;Acc:30417]	+	28874350	28877585
ASHGA5P048987	0.00683639	5.01543	noncoding	uc010brs.1	BC114455	UCSC_knowngene	476	chr16	-	1603655	1604131	GAGGAGCTCCAAAGACCTTTTTAGTTCTTACAACAGGAAAATCAGGGTTTCGTGACTAGA	intron sense-overlapping	NM_014714	IFT140	intraflagellar transport protein 140 homolog	-	1560427	1662109
ASHGA5P048987	0.00683639	5.01543	noncoding	uc010brs.1	BC114455	UCSC_knowngene	476	chr16	-	1603655	1604131	GAGGAGCTCCAAAGACCTTTTTAGTTCTTACAACAGGAAAATCAGGGTTTCGTGACTAGA	intronic antisense	NM_001256541	TMEM204	transmembrane protein 204 precursor	+	1578741	1605581
ASHGA5P048987	0.00683639	5.01543	noncoding	uc010brs.1	BC114455	UCSC_knowngene	476	chr16	-	1603655	1604131	GAGGAGCTCCAAAGACCTTTTTAGTTCTTACAACAGGAAAATCAGGGTTTCGTGACTAGA	intronic antisense	NM_024600	TMEM204	transmembrane protein 204 precursor	+	1583657	1605581
ASHGA5P031059	0.000607053	5.00399	noncoding	NR_046289	LOC100289092	RefSeq	538	chr16	-	28890277	28891242	TTCGGTGTTTTGGCTGAGAACACCCTTAAAGCTTAAAATAAAACCTGCCTCTGGGGTGCA	natural antisense	NM_004320	ATP2A1	sarcoplasmic/endoplasmic reticulum calcium ATPase 1 isoform a	+	28889808	28915830
ASHGA5P031059	0.000607053	5.00399	noncoding	NR_046289	LOC100289092	RefSeq	538	chr16	-	28890277	28891242	TTCGGTGTTTTGGCTGAGAACACCCTTAAAGCTTAAAATAAAACCTGCCTCTGGGGTGCA	natural antisense	NM_173201	ATP2A1	sarcoplasmic/endoplasmic reticulum calcium ATPase 1 isoform b	+	28889808	28915830
ASHGA5P053428	4.38174e-06	4.99883	noncoding	ENST00000449589	GAS5	GENCODE	712	chr1	-	173833153	173837127	CCATTGGATGTGCCACAATGATGACAGTTTATTTGCTACTCTTGAGTGCTAGAATGATGA	bidirectional	NM_001122770	ZBTB37	zinc finger and BTB domain-containing protein 37 isoform a	+	173837492	173855774
ASHGA5P053428	4.38174e-06	4.99883	noncoding	ENST00000449589	GAS5	GENCODE	712	chr1	-	173833153	173837127	CCATTGGATGTGCCACAATGATGACAGTTTATTTGCTACTCTTGAGTGCTAGAATGATGA	bidirectional	NM_032522	ZBTB37	zinc finger and BTB domain-containing protein 37 isoform b	+	173837492	173842778
ASHGA5P039363	0.00609703	4.9966	noncoding	NR_037877	LOC100505912	RefSeq	898	chr4	-	22328989	22341289	AATGGAGAAATGCTAACTTACAGAAAGGTCAGGTTGGTGTTTGAATGGTTTTAATTTCCT	intergenic
ASHGA5P015787	3.64027e-06	4.99401	noncoding	uc002xij.3	LOC388796	UCSC_knowngene	805	chr20	-	37049238	37063962	TGCTTGTAAGGTCTCAGCCTTAGATCCAAGGACAGTCCAAGGAAGTCCTAAGACCATGGA	intergenic
ASHGA5P050897	4.59028e-05	4.99225	noncoding	NR_027700	NOP56	RefSeq	2245	chr20	+	2633177	2639039	ATCCAGCATCCACAGTGCAGATCCTTGGGGCTGAAAAGGCCCTGTTCAGGTACCAGTGAG	exon sense-overlapping	NM_006392	NOP56	nucleolar protein 56	+	2633177	2639039
ASHGA5P039928	0.000715364	4.98978	noncoding	ENST00000444958	DANCR	GENCODE	709	chr4	+	53578990	53586518	AAACCTTTTGTGCCAGTCAAAAATTCTTGCTCTTGATATGTCATCACCGGAAACTACTTT	intergenic
ASHGA5P019108	0.000523515	4.95488	noncoding	ENST00000468527	KRT8P12	GENCODE	998	chr3	+	160283234	160285987	GACAGGAAAGTAAGCTCTCTGAAGTCAAGAACCATAGTTGTTTTGTTCACTACTGTATAC	natural antisense	NM_002268	KPNA4	importin subunit alpha-4	-	160212782	160283376
ASHGA5P040229	0.000104271	4.94013	noncoding	ENST00000506933	RP11-483A20.3	GENCODE	183	chr4	+	169931580	169932090	GGAGGTCAAGGAATTTTAACTGAATGATTGAATAGTCTTGCAAGATCTATGAAACAAGCT	bidirectional	NM_032783	CBR4	carbonyl reductase family member 4	-	169908741	169931468
ASHGA5P050119	9.62406e-05	4.93923	noncoding	TCONS_00013645	XLOC_006301	LincRNAs identified by Cabili et al	2020	chr7	+	154795168	154797394	TTAATACTACACAGCGGCGATTCTAATGGTCACGCTTTTATTTACAGCTCGCCTCCCTTC	intergenic
ASHGA5P014709	2.17008e-05	4.9153	noncoding	NR_024052	HCG18	RefSeq	6814	chr6	-	30255173	30294927	CAAGGATTAGGTAAAAGTCTTGCAGTGAAAAACCCGAGGACCCTTACCGCAAGTGTCTTT	natural antisense	NM_021253	TRIM39	tripartite motif-containing protein 39 isoform 1	+	30294620	30311506
ASHGA5P032881	0.000157307	4.89998	noncoding	NR_045029	C17orf76-AS1	RefSeq	1023	chr17	+	16342300	16345340	CTTGCTGGTTCCCAGGAGTAAACTTGTTTGAACGGTGACCTAATTGCTATATTCACCTAG	natural antisense	NM_001113567	FAM211A	leucine-rich repeat-containing protein FAM211A isoform 1	-	16345318	16395505
ASHGA5P032881	0.000157307	4.89998	noncoding	NR_045029	C17orf76-AS1	RefSeq	1023	chr17	+	16342300	16345340	CTTGCTGGTTCCCAGGAGTAAACTTGTTTGAACGGTGACCTAATTGCTATATTCACCTAG	natural antisense	NM_207387	FAM211A	leucine-rich repeat-containing protein FAM211A isoform 2	-	16345318	16395505
ASHGA5P017022	1.68869e-05	4.89441	noncoding	ENST00000436764	RP4-564F22.2	GENCODE	973	chr20	-	37049234	37063976	ATCTGCGTGGGTCTCAGCCTTAGATCCAAGGACAGTCCAAGGAAGTCCTAAGACCATGGA	intergenic
ASHGA5P025373	0.00240049	4.86448	noncoding	NR_002950	SNORA2A	snoRNA	135	chr12	-	49050430	49050565	TGGTCTGTTGGCTATTCAGTATTCCAGTGCGAATTGCCAATTCAGTTGGAAGAAACATAG
ASHGA5P019896	0.00527941	4.86371	noncoding	ENST00000504891	RP11-834C11.6	GENCODE	528	chr12	+	54475901	54496477	GAAAGAAAAGCCTTGTTTTCTCTAGATCAGAGAGATGGCTTCTGGATTCATCTTTCCCTG	intergenic
ASHGA5P000033	0.000606992	4.84362	noncoding	AK022061		NRED	1427	chr9	-	19228914	19230326	CCCCCTGGAAACTATCTTTGACATTGACAATCCGAAGAGCAAAAGTTTAAGAAAGGATCT	intergenic
ASHGA5P026852	7.48414e-05	4.83499	noncoding	uc001pwp.2	LOC100499227	UCSC_knowngene	1816	chr11	+	119252487	119397374	AAACTCCTGAACGTAGCAAGGATGCTGGCAGCCAAGCCAATGACTACAAACATGATAAAG	intronic antisense	NM_006288	THY1	thy-1 membrane glycoprotein preproprotein	-	119288654	119294246
ASHGA5P028322	2.15657e-05	4.82848	noncoding	ENST00000535200	RP1-278C19.3	GENCODE	1170	chr12	+	120639173	120650941	TGCCTCCTAGATTCTCATTGGAGATTCACATCACATATAGGTAGAAAAGGCTCTGAGAGG	natural antisense	NM_001080855	PXN	paxillin isoform 2	-	120648241	120703574
ASHGA5P028322	2.15657e-05	4.82848	noncoding	ENST00000535200	RP1-278C19.3	GENCODE	1170	chr12	+	120639173	120650941	TGCCTCCTAGATTCTCATTGGAGATTCACATCACATATAGGTAGAAAAGGCTCTGAGAGG	natural antisense	NM_001243756	PXN	paxillin isoform 3	-	120648241	120703574
ASHGA5P028322	2.15657e-05	4.82848	noncoding	ENST00000535200	RP1-278C19.3	GENCODE	1170	chr12	+	120639173	120650941	TGCCTCCTAGATTCTCATTGGAGATTCACATCACATATAGGTAGAAAAGGCTCTGAGAGG	natural antisense	NM_002859	PXN	paxillin isoform 1	-	120648241	120703574
ASHGA5P028322	2.15657e-05	4.82848	noncoding	ENST00000535200	RP1-278C19.3	GENCODE	1170	chr12	+	120639173	120650941	TGCCTCCTAGATTCTCATTGGAGATTCACATCACATATAGGTAGAAAAGGCTCTGAGAGG	natural antisense	NM_025157	PXN	paxillin isoform 4	-	120648241	120687964
ASHGA5P032774	0.000465771	4.82269	noncoding	ENST00000497885	RP11-314A20.2	GENCODE	472	chr17	+	4607524	4608824	CCCCAGTAGCGTGTATACTTTCCTAATATTAGTCTATGCACAAGCACATAAATGAATATT	natural antisense	NM_014389	PELP1	proline-, glutamic acid- and leucine-rich protein 1	-	4574678	4607632
ASHGA5P031299	0.00123482	4.81495	noncoding	ENST00000456293	GAS5	GENCODE	583	chr1	-	173834386	173837129	CCTCCTAGTGCTGAATGCATTAAATAAATGGCGGATTCTTGTCTTGTTATGATTAATAAG	bidirectional	NM_001122770	ZBTB37	zinc finger and BTB domain-containing protein 37 isoform a	+	173837492	173855774
ASHGA5P031299	0.00123482	4.81495	noncoding	ENST00000456293	GAS5	GENCODE	583	chr1	-	173834386	173837129	CCTCCTAGTGCTGAATGCATTAAATAAATGGCGGATTCTTGTCTTGTTATGATTAATAAG	bidirectional	NM_032522	ZBTB37	zinc finger and BTB domain-containing protein 37 isoform b	+	173837492	173842778
ASHGA5P035268	0.000667249	4.81249	noncoding	TCONS_00004392	XLOC_002275	LincRNAs identified by Cabili et al	570	chr2	-	113402608	113403284	TTAATTTCTCCGTGGCTGACCTGTGTTTGTAACGCCGCAGCTGTTGCGAGGGGGAAGGAC	intergenic
ASHGA5P033035	0.0030077	4.80931	noncoding	TCONS_00029300	XLOC_014097	LincRNAs identified by Cabili et al	1982	chr21	-	44255638	44257805	AATATGCAAACACCCAAAAGGTTATAGGCTGTGCATTGTGTCACAAGGGAGCACTGTGCA	intergenic
ASHGA5P053100	2.78263e-05	4.80177	noncoding	ENST00000424663	RP11-474I16.8	GENCODE	781	chr1	-	161732645	161736000	CTTAATGCCACAGCGTGGCTATCTCAGAACAAAATTAGAGACTAACAGTAAATTTACTTT	bidirectional	NM_007348	ATF6	cyclic AMP-dependent transcription factor ATF-6 alpha	+	161736033	161933860
ASHGA5P014864	0.00080197	4.7912	noncoding	uc002xii.3	LOC388796	UCSC_knowngene	1073	chr20	-	37049238	37063962	AGGGCGCCGGGCCTTGTGGGCTGTGCTGCACCTCGGACGGCTTCGCACCAGCCAGCGCCC	intergenic
ASHGA5P039566	3.14062e-06	4.78549	noncoding	ENST00000514608	RP11-21I10.2	GENCODE	974	chr4	-	119990478	119991452	TAGGCAGTGAAACATCCCCCAAATCTGATGGATCTAGAGTCAGGGAAGTCTGCTTTTGTA	intergenic
ASHGA5P053590	0.000280427	4.78058	noncoding	ENST00000521207	RP13-582O9.5	GENCODE	429	chr8	-	144363195	144363780	GTGAAAAAATGTGAATTGTTCTACTCATCTGGAAAAGAGAACCCTGAGGCAGGAACAAGT	intergenic
ASHGA5P026974	0.00259358	4.76621	noncoding	ENST00000547042	RP4-816N1.7	GENCODE	287	chr12	-	2906301	2913104	AAGGAGAATTTGTCCTTGCGATCCAGACTGGAGTCAAACTTTGTGCCATCTAATAGCCAG	natural antisense	NM_002014	FKBP4	peptidyl-prolyl cis-trans isomerase FKBP4	+	2904107	2914587
ASHGA5P025448	0.0093834	4.76214	noncoding	NR_003029	SNORD9	snoRNA	103	chr14	-	21860309	21860412	GGAGTTTTACCCTAACTTGGGTGTTGTTGAAATAAACTCTTTCTCGTAAATGCTGAGGGG
ASHGA5P035098	0.000489202	4.75961	noncoding	ENST00000437019	PCBP1-AS1	GENCODE	743	chr2	-	70310711	70313313	GTGAATCTTATTAATAGTTTACCACAATTAAGTGTTCATTTTTAGTCTAGAAGGGACAGG	intergenic
ASHGA5P019031	0.00365991	4.75467	noncoding	NR_046269	SSBP1	RefSeq	764	chr7	+	141438120	141450288	CATGTTTCGAAGACCTGTATTACAGCTAATGAAAGCTGGATTTTGAAAATACTTGGCAGC	exon sense-overlapping	NM_001256510	SSBP1	single-stranded DNA-binding protein, mitochondrial precursor	+	141438406	141450288
ASHGA5P019031	0.00365991	4.75467	noncoding	NR_046269	SSBP1	RefSeq	764	chr7	+	141438120	141450288	CATGTTTCGAAGACCTGTATTACAGCTAATGAAAGCTGGATTTTGAAAATACTTGGCAGC	exon sense-overlapping	NM_001256511	SSBP1	single-stranded DNA-binding protein, mitochondrial precursor	+	141438120	141450288
ASHGA5P019031	0.00365991	4.75467	noncoding	NR_046269	SSBP1	RefSeq	764	chr7	+	141438120	141450288	CATGTTTCGAAGACCTGTATTACAGCTAATGAAAGCTGGATTTTGAAAATACTTGGCAGC	exon sense-overlapping	NM_001256512	SSBP1	single-stranded DNA-binding protein, mitochondrial precursor	+	141438120	141450288
ASHGA5P019031	0.00365991	4.75467	noncoding	NR_046269	SSBP1	RefSeq	764	chr7	+	141438120	141450288	CATGTTTCGAAGACCTGTATTACAGCTAATGAAAGCTGGATTTTGAAAATACTTGGCAGC	exon sense-overlapping	NM_001256513	SSBP1	single-stranded DNA-binding protein, mitochondrial precursor	+	141438120	141450288
ASHGA5P019031	0.00365991	4.75467	noncoding	NR_046269	SSBP1	RefSeq	764	chr7	+	141438120	141450288	CATGTTTCGAAGACCTGTATTACAGCTAATGAAAGCTGGATTTTGAAAATACTTGGCAGC	exon sense-overlapping	NM_003143	SSBP1	single-stranded DNA-binding protein, mitochondrial precursor	+	141438120	141450288
ASHGA5P007912	0.00194411	4.75282	noncoding	ENST00000492083	ANKRD19P	GENCODE	426	chr9	+	95584503	95592045	AGTCATCTTTGAAATGATAATCAAGAAACAGCAGCTATGAAGCCTTGAATTTTGAAAAAA	intergenic
ASHGA5P052417	0.00183413	4.75206	noncoding	NR_036536	SNHG4	RefSeq	1047	chr5	+	138609440	138618873	AGCCCGTAAGCTTATAGTAGAGGATGGGGATTTTGTTATCAGCTGCTAAAAGGGAGAAGC	exon sense-overlapping	NM_001194954	MATR3	matrin-3 isoform a	+	138609440	138667366
ASHGA5P052417	0.00183413	4.75206	noncoding	NR_036536	SNHG4	RefSeq	1047	chr5	+	138609440	138618873	AGCCCGTAAGCTTATAGTAGAGGATGGGGATTTTGTTATCAGCTGCTAAAAGGGAGAAGC	exon sense-overlapping	NM_199189	MATR3	matrin-3 isoform a	+	138609440	138667366
ASHGA5P044573	1.27967e-05	4.7284	noncoding	ENST00000517411	RP13-582O9.5	GENCODE	645	chr8	-	144362335	144363830	GCTTGAAATTCCAAGGTCGATTTTCTTAGCCAATACACCATGCTACATATATGTATGTAA	intergenic
ASHGA5P044310	0.000442367	4.72402	noncoding	ENST00000502076	SNHG6	GENCODE	2578	chr8	-	67834229	67837776	TGTGTACTCACTATGACCATTATGTCTTAAAATCAAAACTGCCACAGTGAAGGATATCAT	natural antisense	NM_173518	MCMDC2	MCM domain-containing protein 2 isoform a	+	67782983	67834283
ASHGA5P018894	0.00509009	4.72095	noncoding	ENST00000459803	FAM86DP	GENCODE	2425	chr3	-	75470716	75484199	CATCAAAAAGCACGAGGCTGTCCACATGGAGGCTTTGGACGAGCTGTATGAGGCACTGGC	intergenic
ASHGA5P048183	0.000199251	4.71588	noncoding	ENST00000540865	SNHG1	GENCODE	784	chr11	-	62620544	62622960	CTGCCAAGCAATAGATACAATTGAGAGATTGTAAAATGTGACATAGAATGAAAGTCTCTC	bidirectional	NM_001012662	SLC3A2	4F2 cell-surface antigen heavy chain isoform b	+	62623483	62656355
ASHGA5P048183	0.000199251	4.71588	noncoding	ENST00000540865	SNHG1	GENCODE	784	chr11	-	62620544	62622960	CTGCCAAGCAATAGATACAATTGAGAGATTGTAAAATGTGACATAGAATGAAAGTCTCTC	bidirectional	NM_001012664	SLC3A2	4F2 cell-surface antigen heavy chain isoform e	+	62623483	62656355
ASHGA5P048183	0.000199251	4.71588	noncoding	ENST00000540865	SNHG1	GENCODE	784	chr11	-	62620544	62622960	CTGCCAAGCAATAGATACAATTGAGAGATTGTAAAATGTGACATAGAATGAAAGTCTCTC	bidirectional	NM_002394	SLC3A2	4F2 cell-surface antigen heavy chain isoform c	+	62623483	62656355
ASHGA5P048737	3.9966e-05	4.70545	noncoding	uc001bqn.3	SNHG12	UCSC_knowngene	1641	chr1	-	28905049	28908366	GTGCTTTAAGGTAAAGTTGATCAGCTTAATCCTCCTGATCCCTTTCCCATCGGATCTGAA	natural antisense	NM_017846	TRNAU1AP	tRNA selenocysteine 1-associated protein 1	+	28879528	28905057
ASHGA5P039165	0.00400136	4.69945	noncoding	ENST00000569932	RP11-255C15.3	GENCODE	1566	chr3	+	179058109	179059675	CTTGTATACCGTGTAAATATTTTATATATACCTGCCTGGCATCAGTTTGTGCTGATTTTG	intergenic
ASHGA5P043050	1.95559e-05	4.69054	noncoding	ENST00000582727	SNHG15	GENCODE	1039	chr7	-	45023213	45026273	TACTATTTTGGGACAAACAGTTGTCTAGTGTTTGGACTCATGAACCCTGATTCTTGAGGG	intergenic
ASHGA5P017655	0.000173348	4.6696	noncoding	uc003gjk.2	LOC93622	UCSC_knowngene	1502	chr4	+	6675917	6677774	AAGGCGCTGGGTGGCCAACTGACGAACTGTGTTCACCTGATAAGGAGTCGTGGCTGCTTG	intergenic
ASHGA5P019699	0.00293486	4.66498	noncoding	NR_033972	LOC440028	RefSeq	2311	chr11	-	9776316	9781080	AGGCCCAGAGGTTGTCTGCAGAGTGAGATTATGGCGAAGCATTTTATTCTTTTTACAAAC	intergenic
ASHGA5P040288	0.0081664	4.6589	noncoding	ENST00000565521	CTD-2083E4.4	GENCODE	2881	chr5	-	214012	217394	ATTTGTACCAGAGAACTTACCTGATTCTACCTGCACTTCAGATGCTTAAGACATGTCTGT	intron sense-overlapping	NM_145265	CCDC127	coiled-coil domain-containing protein 127	-	204874	218297
ASHGA5P035262	0.0017683	4.64935	noncoding	ENST00000449819	AC093901.1	GENCODE	458	chr2	-	118940596	118943962	GAACATTAAATCCGACACTTGTACTACATGGGTAATCAATATATAGTGGTTCACAGATCA	intergenic
ASHGA5P028009	0.000321352	4.62207	noncoding	TCONS_00009438	XLOC_004451	LincRNAs identified by Cabili et al	1242	chr5	+	85814415	85815676	ATGGGGATAAGATTGACATTGCTGTCGCAGTATTGCAAAAACATGACTAATTTGGTTAAT	intergenic
ASHGA5P043293	6.57136e-05	4.62086	noncoding	NR_002330	ST7-AS1	RefSeq	1908	chr7	-	116592500	116594388	GTAAGTGATTTGACTTTCTATGTATTAGATGGTAATGAGGAAATTGCAGGTTTTCCAGTC	natural antisense	NM_018412	ST7	suppressor of tumorigenicity 7 protein isoform a	+	116593380	116870075
ASHGA5P043293	6.57136e-05	4.62086	noncoding	NR_002330	ST7-AS1	RefSeq	1908	chr7	-	116592500	116594388	GTAAGTGATTTGACTTTCTATGTATTAGATGGTAATGAGGAAATTGCAGGTTTTCCAGTC	natural antisense	NM_021908	ST7	suppressor of tumorigenicity 7 protein isoform b	+	116593380	116863961
ASHGA5P030042	0.00021904	4.61097	noncoding	ENST00000561318	CTD-2650P22.1	GENCODE	865	chr15	-	52303195	52311292	TTAGAGGCCAATACTAAGGTCATTCATTCTGCCAGAGTATGGAGGAAGGCTTTCAGGAGT	bidirectional	NM_002748	MAPK6	mitogen-activated protein kinase 6	+	52311410	52358462
ASHGA5P025590	0.0132021	4.60831	noncoding	NR_003704	SNORA84	snoRNA	133	chr9	-	95054742	95054875	ATTTATGCATGGAGGCTGCTTCTCCTCAGCAGCTGCCATAGCCCGGTCGCTGGTACATGA
ASHGA5P022529	0.00352999	4.60575	noncoding	ENST00000558419	CTD-2008A1.1	GENCODE	424	chr15	+	45118737	45119292	CTCAATGAAGGCACACCAATTCCTCTGCGTAAGGACTTCTGTTCACAATGAATTGTATTA	intergenic
ASHGA5P034471	0.000605852	4.60118	noncoding	ENST00000431363	ZNF833P	pseudogene	1407	chr19	+	11759178	11763692	GTTGCTTTTCGTAGACATAAAATTACCCACACTGCAGAGAAACTTTGAGTGTAAGGAATG
ASHGA5P040901	0.000683201	4.59927	noncoding	ENST00000514846	RP11-1334A24.4	GENCODE	543	chr5	-	176869803	176871581	GACATGTGGCAGCTTACGTTGGACAAAACGAGTAATAAAAATTGGCTTTAAATATGGAAA	natural antisense	NM_001004106	GRK6	G protein-coupled receptor kinase 6 isoform A	+	176853686	176869850
ASHGA5P040901	0.000683201	4.59927	noncoding	ENST00000514846	RP11-1334A24.4	GENCODE	543	chr5	-	176869803	176871581	GACATGTGGCAGCTTACGTTGGACAAAACGAGTAATAAAAATTGGCTTTAAATATGGAAA	natural antisense	NM_002082	GRK6	G protein-coupled receptor kinase 6 isoform B	+	176853686	176869850
ASHGA5P048045	0.000106919	4.59604	noncoding	ENST00000434346	RP11-184I16.2	GENCODE	833	chr1	-	44167767	44170140	CCTCCTACACCCAATATCTGAGGTGTTCTAAGATTTAACTACTCAAATGTTTGATATTTG	natural antisense	NM_014663	KDM4A	lysine-specific demethylase 4A	+	44115796	44171189
ASHGA5P025458	0.000358338	4.58552	noncoding	NR_003045	SNORD17	snoRNA	237	chr20	-	17943352	17943589	TGACCTTCTTCCAAGCCTCAGTTCCTGTTCTAGGAACTTGAGGCTATGTAGCCTGAAAAT
ASHGA5P020570	1.64539e-05	4.58133	noncoding	ENST00000516300	snoZ178	snoRNA	90	chr17	-	50303617	50303707	AGTTGAATCACCTCTCTCTCTCTCTCTGTCACTCACTCGCTCACTTTCATTGTAGGCCGG
ASHGA5P029604	0.00212673	4.5774	noncoding	ENST00000561909	CTD-2302E22.4	GENCODE	1096	chr14	+	64010286	64011382	AGCCTAGTTTTTTCCCTCAGCATTATATCATCTTTTCGATACGGTTAGGGAATAGAGCTA	bidirectional	NM_006246	PPP2R5E	serine/threonine-protein phosphatase 2A 56 kDa regulatory subunit epsilon isoform	-	63841354	64010079
ASHGA5P023097	0.000490941	4.57685	noncoding	NR_027409	GOLGA8A	RefSeq	6526	chr15	-	34671269	34729667	CCCTGGCCAGGAATAATCGGTGGAGATGGATTGTGAAATGGAGGTGCATAAATATCCAGT	exon sense-overlapping	NM_181077	GOLGA8A	Golgin subfamily A member 8A	-	34671269	34682001
ASHGA5P025389	0.00235085	4.57335	noncoding	NR_002966	SNORA30	snoRNA	129	chr16	+	30721857	30721986	AAACCCTTGATTGTATTCTTGCCCTGGGATTATACCAGTGGCAACTGTCACTCAATGGGA
ASHGA5P025926	0.000578458	4.56728	noncoding	NR_046402	POLD1	RefSeq	3361	chr19	+	50887579	50921275	TGGCCGAGAGGACCCGCTGTTCGTGCTGGAGCACAGCCTGCCCATTGACACGCAGTACTA	exon sense-overlapping	NM_001256849	POLD1	DNA polymerase delta catalytic subunit	+	50887579	50921275
ASHGA5P025926	0.000578458	4.56728	noncoding	NR_046402	POLD1	RefSeq	3361	chr19	+	50887579	50921275	TGGCCGAGAGGACCCGCTGTTCGTGCTGGAGCACAGCCTGCCCATTGACACGCAGTACTA	exon sense-overlapping	NM_002691	POLD1	DNA polymerase delta catalytic subunit	+	50887579	50921275
ASHGA5P025408	3.96589e-05	4.56243	noncoding	NR_002985	SNORA58	snoRNA	236	chr3	-	131197841	131198077	ACCAGCTTCATCAGTGGCTGGATAAATTGCAGGACTCTAAACATTTCCCTGAAGAAAAAA
ASHGA5P050973	0.00946239	4.56222	noncoding	NR_034072	SARS	RefSeq	3192	chr1	+	109756514	109760113	TTTAACTTGAGTTTTGTGCTGATTCTATGTCTTAGGCCCTCTATTGTAGTAGTTTGTTTG	exon sense-overlapping	NM_006513	SARS	serine--tRNA ligase, cytoplasmic	+	109756514	109780804
ASHGA5P019447	7.72078e-05	4.56094	noncoding	ENST00000485041	TUBA4B	GENCODE	1131	chr2	+	220117964	220136733	CCCTGTCCAGGCAGCATGAGCAGCTCATCACAGGCAAGGAAGATGCTGCCAATAACTATG	intronic antisense	NM_006000	TUBA4A	tubulin alpha-4A chain	-	220115000	220118638
ASHGA5P027168	0.000941863	4.55573	noncoding	NR_038927	DDX11-AS1	RefSeq	2031	chr12	-	31173696	31226781	CTGCTGTGTACACAGGAGAAATAATCACTCCACACCCGACTGAACATTTTCTAACCTTAT	natural antisense	NM_001257144	DDX11	probable ATP-dependent RNA helicase DDX11 isoform 3	+	31226778	31257725
ASHGA5P027168	0.000941863	4.55573	noncoding	NR_038927	DDX11-AS1	RefSeq	2031	chr12	-	31173696	31226781	CTGCTGTGTACACAGGAGAAATAATCACTCCACACCCGACTGAACATTTTCTAACCTTAT	natural antisense	NM_001257145	DDX11	probable ATP-dependent RNA helicase DDX11 isoform 4	+	31226778	31257725
ASHGA5P027168	0.000941863	4.55573	noncoding	NR_038927	DDX11-AS1	RefSeq	2031	chr12	-	31173696	31226781	CTGCTGTGTACACAGGAGAAATAATCACTCCACACCCGACTGAACATTTTCTAACCTTAT	natural antisense	NM_004399	DDX11	probable ATP-dependent RNA helicase DDX11 isoform 2	+	31226778	31257725
ASHGA5P027168	0.000941863	4.55573	noncoding	NR_038927	DDX11-AS1	RefSeq	2031	chr12	-	31173696	31226781	CTGCTGTGTACACAGGAGAAATAATCACTCCACACCCGACTGAACATTTTCTAACCTTAT	natural antisense	NM_030653	DDX11	probable ATP-dependent RNA helicase DDX11 isoform 1	+	31226778	31257725
ASHGA5P027168	0.000941863	4.55573	noncoding	NR_038927	DDX11-AS1	RefSeq	2031	chr12	-	31173696	31226781	CTGCTGTGTACACAGGAGAAATAATCACTCCACACCCGACTGAACATTTTCTAACCTTAT	natural antisense	NM_152438	DDX11	probable ATP-dependent RNA helicase DDX11 isoform 3	+	31226778	31257725
ASHGA5P034594	0.00030086	4.54182	noncoding	uc002oet.3	BC024306	UCSC_knowngene	1291	chr19	+	37266689	37267980	ATGAGATCCGTGCTTTTATCTTGTCTCAGACTCCCAATGATAGGCACATACTCTCCTCTG	intergenic
ASHGA5P037612	0.000367239	4.53981	noncoding	NR_038911	LOC284889	RefSeq	2192	chr22	-	24235896	24241117	TTCCCTGAACCCCTGCTCTTTAAAGAGGATAGGATGCTGGGAGGCACCGAAGGGAAGGAG	natural antisense	NM_002415	MIF	macrophage migration inhibitory factor	+	24236564	24237409
ASHGA5P037904	0.0287424	4.52874	noncoding	ENST00000585003	CTA-292E10.6	GENCODE	516	chr22	+	29196696	29197212	AATAGTGAGGGCTTAATAAACGATAGGTGTTATCTCTGGGTTGGAGGGGAATACCTTCAA	bidirectional	NM_001079539	XBP1	X-box-binding protein 1 isoform XBP1(S)	-	29190547	29196560
ASHGA5P037904	0.0287424	4.52874	noncoding	ENST00000585003	CTA-292E10.6	GENCODE	516	chr22	+	29196696	29197212	AATAGTGAGGGCTTAATAAACGATAGGTGTTATCTCTGGGTTGGAGGGGAATACCTTCAA	bidirectional	NM_005080	XBP1	X-box-binding protein 1 isoform XBP1(U)	-	29190547	29196560
ASHGA5P019442	0.000129857	4.51712	noncoding	NR_045022	C17orf76-AS1	RefSeq	1067	chr17	+	16342300	16345340	TAGCCACGAGTCAAGTCTTCACCACTTGCTGGTTCCCAGGAGTAAACTTGTTTGAACGGT	natural antisense	NM_001113567	FAM211A	leucine-rich repeat-containing protein FAM211A isoform 1	-	16345318	16395505
ASHGA5P019442	0.000129857	4.51712	noncoding	NR_045022	C17orf76-AS1	RefSeq	1067	chr17	+	16342300	16345340	TAGCCACGAGTCAAGTCTTCACCACTTGCTGGTTCCCAGGAGTAAACTTGTTTGAACGGT	natural antisense	NM_207387	FAM211A	leucine-rich repeat-containing protein FAM211A isoform 2	-	16345318	16395505
ASHGA5P025704	3.04539e-06	4.50352	noncoding	NR_027241	LOC388796	RefSeq	1186	chr20	-	37049238	37064018	CGTGGGTAAAGTCTCAGCCTTAGATCCAAGGACAGTCCAAGGAAGTCCTAAGACCATGGA	intergenic
ASHGA5P048540	0.0163655	4.50343	noncoding	TCONS_00027829	XLOC_013429	LincRNAs identified by Cabili et al	1463	chr19	-	58917723	58919829	TAGCACAAAAGTTATCAAAGAGGCTCAGCCATGGAGATTGCAAGCTGGGGATGGAAGTAT	exon sense-overlapping	ENST00000444227	AC012313.1	Hepatocellular carcinoma-associated antigen HCA25a; Uncharacterized protein [Source:UniProtKB/TrEMBL;Acc:Q8NHH4]	-	58915622	58918663
ASHGA5P027513	0.000266934	4.50179	noncoding	uc001dqd.1	MIG7	UCSC_knowngene	969	chr1	-	94219111	94240930	AGCCAACCATGGCAGCAAGTAGATGCTCTGGTCTTTAGATAGTCAGAAATGACACTTCTG	intron sense-overlapping	NM_001261408	BCAR3	breast cancer anti-estrogen resistance protein 3 isoform 1	-	94027342	94312706
ASHGA5P025467	0.000679136	4.49528	noncoding	NR_003057	SNORD69	snoRNA	77	chr3	+	52726751	52726828	GATAAACTGGATCTGACTGACTGTGCTGAGTCTGTTCAATCCAACCCTGAGCTTCATGTT
ASHGA5P031054	0.000254903	4.49283	noncoding	ENST00000568183	RP11-1348G14.5	GENCODE	540	chr16	-	28831890	28833354	TAAGAGACACGGACATTATCCTCAAAGCAGTGGGGAGCTTATTTAAGAAAGTGAAAAGAG	intergenic
ASHGA5P022491	0.0150183	4.48204	noncoding	NR_027654	SMAD6	RefSeq	3018	chr15	+	66994673	67074337	ACATCCGGAGGAATACCTGAATCAAACTTTCCTTGAGAAATGAGAGACGCCAGCATGTCT	exon sense-overlapping	NM_001142861	SMAD6	mothers against decapentaplegic homolog 6 isoform 2	+	67000929	67074337
ASHGA5P022491	0.0150183	4.48204	noncoding	NR_027654	SMAD6	RefSeq	3018	chr15	+	66994673	67074337	ACATCCGGAGGAATACCTGAATCAAACTTTCCTTGAGAAATGAGAGACGCCAGCATGTCT	exon sense-overlapping	NM_005585	SMAD6	mothers against decapentaplegic homolog 6 isoform 1	+	66994673	67074337
ASHGA5P019296	0.000363781	4.48021	noncoding	ENST00000477249	C17orf76-AS1	GENCODE	889	chr17	+	16342638	16345280	AGAGAACTGGTCAAGTCTTCACCACTTGCTGGTTCCCAGGAGTAAACTTGTTTGAACGGT	intergenic
ASHGA5P000126	6.08367e-05	4.47832	noncoding	BQ010989		LincRNAs identified by Khalil et al	613	chr5	+	71663626	71664322	GGCCATGTGCAATTTTGCTGTCTGTTCACATTTCAAATAAACTAATGTGTTTTGAAAAAA	intergenic
ASHGA5P045288	5.69564e-05	4.46602	noncoding	ENST00000455336	RP11-197P3.5	GENCODE	671	chr9	-	77624743	77630953	GATTTTTTAAAAAATTTCTAGCACTTACATATACATGCACACCCCTACACATATACTCTG	intron sense-overlapping	NM_152420	C9orf41	UPF0586 protein C9orf41	-	77597872	77643310
ASHGA5P025382	5.39346e-05	4.46072	noncoding	NR_002959	SNORA18	snoRNA	132	chr11	-	93466631	93466763	TGGTTTTACTTTACTCACAGGACTATTGTTAGATCTGTGGGAAGGAATTACAAGACAGTT
ASHGA5P031700	0.0148138	4.42797	noncoding	ENST00000575471	RP11-170L3.8	GENCODE	4998	chr16	+	31923174	31928172	CGGCCTCAGGTTTTTCACTCAACTGTTGTTGTATTCTCAACTTAGCATAATTTTGTATAT	exon sense-overlapping	NM_001265588	ZNF267	zinc finger protein 267 isoform 2	+	31885078	31928629
ASHGA5P031700	0.0148138	4.42797	noncoding	ENST00000575471	RP11-170L3.8	GENCODE	4998	chr16	+	31923174	31928172	CGGCCTCAGGTTTTTCACTCAACTGTTGTTGTATTCTCAACTTAGCATAATTTTGTATAT	exon sense-overlapping	NM_003414	ZNF267	zinc finger protein 267 isoform 1	+	31885078	31928629
ASHGA5P025318	0.000942997	4.42454	noncoding	NR_002561	SNORD30	snoRNA	70	chr11	-	62621134	62621204	ACTTACATGGAATCTCGTTCGGCTGATGACTTGCTGTTGAGACTCTGAAATCTGATTTTC
ASHGA5P025413	0.00082482	4.4209	noncoding	NR_002990	SNORA5B	snoRNA	132	chr7	-	45145566	45145698	TGACTCACAGGCCCTGTTACTGTGTCCCAGGCTCAGGGATAAATTTGGTTACAGACACCA
ASHGA5P028319	0.000705315	4.41633	noncoding	ENST00000538804	RP1-278C19.3	GENCODE	508	chr12	+	120639158	120647910	TCACTGGTGCTTTTCCTTTGGTTGATGCAAAGCTTTTGAATCCTTTAGGGAGATGTCATT	bidirectional	NM_001002	RPLP0	60S acidic ribosomal protein P0	-	120634502	120639014
ASHGA5P028319	0.000705315	4.41633	noncoding	ENST00000538804	RP1-278C19.3	GENCODE	508	chr12	+	120639158	120647910	TCACTGGTGCTTTTCCTTTGGTTGATGCAAAGCTTTTGAATCCTTTAGGGAGATGTCATT	bidirectional	NM_053275	RPLP0	60S acidic ribosomal protein P0	-	120634502	120639014
ASHGA5P050118	0.0278124	4.40959	noncoding	ENST00000443284	RP11-67L3.4	GENCODE	440	chr1	+	55353235	55354391	TTTTCATTTTTAGGGGGCACTTTCCACGAATTCATTTGAGCTACACAGCAGTCCTGGGCA	bidirectional	NM_014762	DHCR24	delta(24)-sterol reductase precursor	-	55315299	55352921
ASHGA5P025322	0.000279545	4.38587	noncoding	NR_002565	SNORD25	snoRNA	67	chr11	-	62623036	62623103	ATGATGAGGACCTTTTCACAGACCTGTACTGAGCTCCGTGAGGATAAATAACTCTGAGGA
ASHGA5P028157	0.00787143	4.37929	noncoding	ENST00000549936	RP11-461F16.4	GENCODE	709	chr12	+	77252002	77261963	GATGGGCCACTATTCTTGTTACCAATTTGAGACAAACTTCAGGTAAGCATTTAGAAACTT	intronic antisense	NM_001321	CSRP2	cysteine and glycine-rich protein 2	-	77252495	77272799
ASHGA5P049140	0.00888336	4.37582	noncoding	NR_046287	LOC100289092	RefSeq	591	chr16	-	28890277	28891242	CAGCCGGCATCGCGGCGGGACCCGGAGCCCGGAGTTCGGGTGGGTAACCCGAGCTCTCCA	natural antisense	NM_004320	ATP2A1	sarcoplasmic/endoplasmic reticulum calcium ATPase 1 isoform a	+	28889808	28915830
ASHGA5P049140	0.00888336	4.37582	noncoding	NR_046287	LOC100289092	RefSeq	591	chr16	-	28890277	28891242	CAGCCGGCATCGCGGCGGGACCCGGAGCCCGGAGTTCGGGTGGGTAACCCGAGCTCTCCA	natural antisense	NM_173201	ATP2A1	sarcoplasmic/endoplasmic reticulum calcium ATPase 1 isoform b	+	28889808	28915830
ASHGA5P029688	0.000291659	4.36641	noncoding	uc001xvj.3	BC040628	UCSC_knowngene	1126	chr14	+	81687561	81688800	AAGGTTTTAAATGCGGAGTCATCTCTTGATTTGTCAGCGAGGCTTTGACTGTGAGCTTCG	natural antisense	NM_201595	GTF2A1	transcription initiation factor IIA subunit 1 isoform 2	-	81641795	81687575
ASHGA5P028982	0.000179208	4.35213	noncoding	ENST00000548107	CTD-2314B22.3	GENCODE	617	chr14	-	19912754	19925311	TAAAGGGGGCTCTCTGGCCTTGAAATAGTGATGTTTTTTATACAGAAAGGAGAATGCAGA	intergenic
ASHGA5P038017	0.0002367	4.34795	noncoding	ENST00000420096	Z83851.4	GENCODE	544	chr22	+	42672360	42673057	CTGAGCGGCTTCACCATTCAAGTTTATTCCTATCAGCCTGGAATACAATGCTCTATCTGG	intronic antisense	ENST00000515426	TCF20	transcription factor 20 (AR1) [Source:HGNC Symbol;Acc:11631]	-	42610852	42739622
ASHGA5P025592	0.00931113	4.34363	noncoding	NR_003706	SNORA38B	snoRNA	132	chr17	+	65736785	65736917	TTGGACATGTAAGAATTGGAGGCAAAGAAATGTGGACTTGGAGAAATCTGGGGCCAGCTT
ASHGA5P042974	0.00237267	4.33751	noncoding	TCONS_00019671	XLOC_009475	LincRNAs identified by Cabili et al	932	chr11	-	65582236	65585481	CCAAAACTCACAGATAAGAGACTTGGGTTATTAGGGCAGATGCCAGAAGTCATGGGATCT	intergenic
ASHGA5P024731	0.000242923	4.32747	noncoding	hsa-mir-4721	MI0017356	mirbase	89	chr16	-	28855239	28855328	TCAAGCCCCACCAGAAGGTGGAGGCCCAGGTGAGGGCTCCAGGTGACGGTGGGCAGGGTT
ASHGA5P014908	0.00562367	4.31877	noncoding	ENST00000414659	MCM3AP-AS1	GENCODE	2539	chr21	+	47649144	47671615	GCGCTTTGAGCCTCTAGGCCATGAAACTGCCTCACCAAGCACTATGCAATTGAGTGCCCA	natural antisense	NM_003906	MCM3AP	80 kDa MCM3-associated protein	-	47655047	47705236
ASHGA5P019112	0.000303268	4.31833	noncoding	NR_023353	EXOSC7	RefSeq	1246	chr3	+	45017740	45054158	TGGCGTCCAGTTCAGCCAGTGCTACCCCTGAATTTGAAGGTAGAGGAGGTGATGACCTTG	exon sense-overlapping	NM_015004	EXOSC7	exosome complex component RRP42	+	45017740	45052962
ASHGA5P016930	0.0131384	4.31562	noncoding	ENST00000435805	ZNF37BP	GENCODE	1695	chr10	-	43016234	43048270	GTGGCTCCAGGGAACGTAGGTCCCGCGCCTGTGATAAGTAAGGTTGGATTTTCTCTTCCC	intergenic
ASHGA5P051267	5.05349e-05	4.30995	noncoding	ENST00000566814	CTA-445C9.14	GENCODE	2032	chr22	+	26908502	26910534	TGATGAAAAGATTCAAGAGGCAATTGTTGGAATGTAAAAAGAGCACGGGACTTGGAGTCA	bidirectional	NM_001008697	TFIP11	tuftelin-interacting protein 11	-	26887893	26908437
ASHGA5P051267	5.05349e-05	4.30995	noncoding	ENST00000566814	CTA-445C9.14	GENCODE	2032	chr22	+	26908502	26910534	TGATGAAAAGATTCAAGAGGCAATTGTTGGAATGTAAAAAGAGCACGGGACTTGGAGTCA	bidirectional	NM_012143	TFIP11	tuftelin-interacting protein 11	-	26887893	26908437
ASHGA5P025921	0.000235197	4.29905	noncoding	NR_046357	RNF165	RefSeq	1876	chr18	+	43914186	43917614	TGTGCGAAACAGAGCTCAGTGAATGGTCAACTCGCTGCTGTGTGCGCTGTGACCCTTCTG	exon sense-overlapping	NM_001256758	RNF165	RING finger protein 165 isoform 2	+	43914186	44040783
ASHGA5P025921	0.000235197	4.29905	noncoding	NR_046357	RNF165	RefSeq	1876	chr18	+	43914186	43917614	TGTGCGAAACAGAGCTCAGTGAATGGTCAACTCGCTGCTGTGTGCGCTGTGACCCTTCTG	exon sense-overlapping	NM_152470	RNF165	RING finger protein 165 isoform 1	+	43914186	44040783
ASHGA5P022657	5.20814e-05	4.29466	noncoding	ENST00000560415	RP11-64K12.2	GENCODE	594	chr15	+	40617416	40618916	GCAAGCTTTTAATCCTTTGAACTTGTAGAACATCTGGGAGTCCACTTCCCTGTCCTCTTC	intergenic
ASHGA5P035938	0.0116976	4.29159	noncoding	ENST00000441217	AC073046.25	GENCODE	390	chr2	+	74212258	74213470	CTTCACCCTTGTAGACTCTTGACTGTTCTAGGCGAGAAGGACCTGTTGGTGGCCTTTGGA	intergenic
ASHGA5P025285	0.000567546	4.28189	noncoding	NR_000027	SNORD83A	snoRNA	95	chr22	-	39711217	39711312	TACAGCGCCCGAATCGGACAGTGTAGAACCATTCTCTACTGCCTTCCTTCTGAGAACAGC
ASHGA5P046869	0.000943726	4.28059	noncoding	uc001jgx.1	AX747901	UCSC_knowngene	1818	chr10	-	49717903	49719721	AAGTATCCAGAATGGACTGTCTGGAAAGCGTTCTGTTAGTACTTCTTGACTGTGGGACTA	intron sense-overlapping	NM_001256024	ARHGAP22	rho GTPase-activating protein 22 isoform 1	-	49654067	49813176
ASHGA5P046869	0.000943726	4.28059	noncoding	uc001jgx.1	AX747901	UCSC_knowngene	1818	chr10	-	49717903	49719721	AAGTATCCAGAATGGACTGTCTGGAAAGCGTTCTGTTAGTACTTCTTGACTGTGGGACTA	intron sense-overlapping	NM_001256025	ARHGAP22	rho GTPase-activating protein 22 isoform 2	-	49654067	49860561
ASHGA5P046869	0.000943726	4.28059	noncoding	uc001jgx.1	AX747901	UCSC_knowngene	1818	chr10	-	49717903	49719721	AAGTATCCAGAATGGACTGTCTGGAAAGCGTTCTGTTAGTACTTCTTGACTGTGGGACTA	intron sense-overlapping	NM_021226	ARHGAP22	rho GTPase-activating protein 22 isoform 3	-	49654067	49813176
ASHGA5P028080	2.32475e-05	4.27242	noncoding	ENST00000557452	RP11-74M13.4	GENCODE	3942	chr12	+	57216768	57268052	GTGTAAAATGTGGTAGTGATACCTATATTTCTGCATCATGATATACTTGTCTAGGGATGC	intergenic
ASHGA5P058191	0.000273076	4.26356	noncoding	TCONS_00027830	XLOC_013429	LincRNAs identified by Cabili et al	794	chr19	-	58918214	58919814	CAAAAACATGGTACATGCCTGTCATCAGGTCTGTGTTTGTCTTGGAGTAAGGATTATTCT	exon sense-overlapping	ENST00000444227	AC012313.1	Hepatocellular carcinoma-associated antigen HCA25a; Uncharacterized protein [Source:UniProtKB/TrEMBL;Acc:Q8NHH4]	-	58915622	58918663
ASHGA5P021658	8.3084e-05	4.25553	noncoding	NR_038118	MMAB	RefSeq	4241	chr12	-	109991520	110011358	AGCGTGCCCGTCGGGAGGCAAGATCAGCTCGGCGCTGCATTTCTGCCGGGCCGTGTGCCG	exon sense-overlapping	NM_052845	MMAB	cob(I)yrinic acid a,c-diamide adenosyltransferase, mitochondrial precursor	-	109991520	110011358
ASHGA5P031130	3.67925e-05	4.2534	noncoding	ENST00000567422	RP11-23E10.4	pseudogene	509	chr16	-	33365496	33373402	GCTCCTGAAGTTCTTGTTTGTGTTGGACTGCTGGGTTTTAGGAGTTATTCTTTTTATCTG
ASHGA5P053656	0.00032487	4.25306	noncoding	ENST00000432139	RP11-255A11.21	GENCODE	545	chr9	+	33604294	33605279	TGCTTTATGACCTGTGTTGTGGTGAGTGATAAGCAGCACCTGCTTCTAGCTTCACTTTTG	intergenic
ASHGA5P023428	0.00205487	4.24234	noncoding	ENST00000580714	CTD-2350C19.2	GENCODE	493	chr17	+	26732257	26733814	CCAGTGGGAGGCTAGCCAATATTAACCATCGCTATCTACCGCTGAGGAAACGAGGTCATC	natural antisense	NM_001242366	SLC46A1	proton-coupled folate transporter isoform 2	-	26721660	26733230
ASHGA5P023428	0.00205487	4.24234	noncoding	ENST00000580714	CTD-2350C19.2	GENCODE	493	chr17	+	26732257	26733814	CCAGTGGGAGGCTAGCCAATATTAACCATCGCTATCTACCGCTGAGGAAACGAGGTCATC	natural antisense	NM_080669	SLC46A1	proton-coupled folate transporter isoform 1	-	26721660	26733230
ASHGA5P025350	0.000340991	4.2407	noncoding	NR_002741	SNORD53	snoRNA	78	chr2	+	29149932	29150008	ATGATGACATCCATATGGTTTCGCTGCTGGCTGAGTTTCAGAGATGACACCTTTCTCTTG
ASHGA5P015771	0.0221851	4.23187	noncoding	ENST00000423354	AC010883.5	GENCODE	398	chr2	+	43456711	43460533	TACCCTTCCAAAGCTATGATTCTCAAGATAACTATTACCATCCCAGCAGGATGGGCAGTC	natural antisense	NM_001083953	THADA	thyroid adenoma-associated protein	-	43457974	43823113
ASHGA5P015771	0.0221851	4.23187	noncoding	ENST00000423354	AC010883.5	GENCODE	398	chr2	+	43456711	43460533	TACCCTTCCAAAGCTATGATTCTCAAGATAACTATTACCATCCCAGCAGGATGGGCAGTC	natural antisense	NM_022065	THADA	thyroid adenoma-associated protein	-	43457974	43823185
ASHGA5P054913	0.000170313	4.22608	noncoding	ENST00000545688	SNHG1	GENCODE	610	chr11	-	62620220	62622932	ATAAAAAATGGTAGGTATCTGTTTAAATATTTAACTGATTTTATAATAGCAACCTTTTGC	bidirectional	NM_001012662	SLC3A2	4F2 cell-surface antigen heavy chain isoform b	+	62623483	62656355
ASHGA5P054913	0.000170313	4.22608	noncoding	ENST00000545688	SNHG1	GENCODE	610	chr11	-	62620220	62622932	ATAAAAAATGGTAGGTATCTGTTTAAATATTTAACTGATTTTATAATAGCAACCTTTTGC	bidirectional	NM_001012664	SLC3A2	4F2 cell-surface antigen heavy chain isoform e	+	62623483	62656355
ASHGA5P054913	0.000170313	4.22608	noncoding	ENST00000545688	SNHG1	GENCODE	610	chr11	-	62620220	62622932	ATAAAAAATGGTAGGTATCTGTTTAAATATTTAACTGATTTTATAATAGCAACCTTTTGC	bidirectional	NM_002394	SLC3A2	4F2 cell-surface antigen heavy chain isoform c	+	62623483	62656355
ASHGA5P018975	3.31809e-06	4.22377	noncoding	NR_051969	MRPS2	RefSeq	1719	chr9	+	138392476	138396519	CATGGATAGGATTTCAACGACAAGATTTTGAATGAGCCCCTCAAGCACTCTGACTTCTTC	exon sense-overlapping	NM_016034	MRPS2	28S ribosomal protein S2, mitochondrial	+	138392476	138396519
ASHGA5P030691	0.000155582	4.22095	noncoding	ENST00000561560	RP11-358L4.1	GENCODE	529	chr15	+	79705699	79706228	AGTGGCAGGTCTGATTTGGTTATAGAACTGGATACATCAGACAGTTTTAACTTTATGCTA	intergenic
ASHGA5P025383	0.000257534	4.2208	noncoding	NR_002960	SNORA20	snoRNA	132	chr6	-	160201281	160201413	GGCCACTGTAAATTGAGATGAAGTAACCATTTTCATCTCTTCTGCAGGGACTAGACATTG
ASHGA5P033548	0.00314846	4.21795	noncoding	ENST00000579713	RP11-403A21.2	GENCODE	817	chr18	-	21574176	21595303	GCTCTCACACAAAGGTTTTGGAAATACAGACTGATTTCCTTTGGTTACTAAAACTGATTT	intronic antisense	NM_001135993	TTC39C	tetratricopeptide repeat protein 39C isoform 1	+	21594383	21715574
ASHGA5P033548	0.00314846	4.21795	noncoding	ENST00000579713	RP11-403A21.2	GENCODE	817	chr18	-	21574176	21595303	GCTCTCACACAAAGGTTTTGGAAATACAGACTGATTTCCTTTGGTTACTAAAACTGATTT	intronic antisense	NM_001243425	TTC39C	tetratricopeptide repeat protein 39C isoform 3	+	21594383	21600262
ASHGA5P033548	0.00314846	4.21795	noncoding	ENST00000579713	RP11-403A21.2	GENCODE	817	chr18	-	21574176	21595303	GCTCTCACACAAAGGTTTTGGAAATACAGACTGATTTCCTTTGGTTACTAAAACTGATTT	intronic antisense	NM_153211	TTC39C	tetratricopeptide repeat protein 39C isoform 2	+	21572736	21715574
ASHGA5P039860	0.00358248	4.20399	noncoding	ENST00000418238	RP5-1073O3.2	GENCODE	422	chr1	+	114355229	114358098	CTCTCATAACCTTTGTGAGATAAAAGAATCTTCATCCTTTTAACTTTGACGAGGGATGAA	natural antisense	NM_001193431	PTPN22	tyrosine-protein phosphatase non-receptor type 22 isoform 3	-	114356432	114414375
ASHGA5P039860	0.00358248	4.20399	noncoding	ENST00000418238	RP5-1073O3.2	GENCODE	422	chr1	+	114355229	114358098	CTCTCATAACCTTTGTGAGATAAAAGAATCTTCATCCTTTTAACTTTGACGAGGGATGAA	natural antisense	NM_012411	PTPN22	tyrosine-protein phosphatase non-receptor type 22 isoform 2	-	114356432	114414375
ASHGA5P039860	0.00358248	4.20399	noncoding	ENST00000418238	RP5-1073O3.2	GENCODE	422	chr1	+	114355229	114358098	CTCTCATAACCTTTGTGAGATAAAAGAATCTTCATCCTTTTAACTTTGACGAGGGATGAA	natural antisense	NM_015967	PTPN22	tyrosine-protein phosphatase non-receptor type 22 isoform 1	-	114356432	114414375
ASHGA5P025472	0.00160067	4.2004	noncoding	NR_003067	SNORD88A	snoRNA	97	chr19	-	51302695	51302792	GCCACTGAGGACACGGTGCCCCCCGGGACCTTTGACACCCGGGGGTCTGAGGGGCCCTGG
ASHGA5P026102	0.00907196	4.2	noncoding	NR_046316	NS3BP	RefSeq	1302	chr11	+	779453	780755	TGTTTAGGGCTGACATTGGGCCAGGTGACAGGACACCTGGGCATGATTGGGCAGCTATTG	intron sense-overlapping	ENST00000530083	AP006621.5	Uncharacterized protein [Source:UniProtKB/TrEMBL;Acc:E9PR39]	+	777581	784180
ASHGA5P048553	0.000117798	4.1956	noncoding	ENST00000566448	CHEK2P2	GENCODE	670	chr15	+	20488734	20496839	TGAATTTTAGATTACTGATTTTGGGCACTCCAAGATTTTGGGAGAGACCTCTCTCATGAG	intergenic
ASHGA5P045554	0.00015315	4.18354	noncoding	NR_003672	SNHG7	RefSeq	2176	chr9	-	139619683	139622636	TGTCAGACTCCTGCTAAGAGACAGTATCAAGAAAGATAACTTCAAAATACACTTTCTGGA	intergenic
ASHGA5P056553	5.99121e-05	4.18273	noncoding	TCONS_00006099	XLOC_002710	LincRNAs identified by Cabili et al	709	chr3	+	75485927	75492775	AATGCTAGATCAGATAGGGTCTCTCTCTCTGCCACCCAGGCCAGAGTGCAGTTGACGCAG	intergenic
ASHGA5P030854	0.00960734	4.1803	noncoding	ENST00000563223	LA16c-390E6.3	GENCODE	307	chr16	-	1517673	1522685	GGTTTCCTGTCTGTCTTTGCAAATAGAAGAGTTGATTTTTTGGGAAATAATCTGTTGATC	intron sense-overlapping	NM_001114331	CLCN7	H(+)/Cl(-) exchange transporter 7 isoform b	-	1494933	1525085
ASHGA5P030854	0.00960734	4.1803	noncoding	ENST00000563223	LA16c-390E6.3	GENCODE	307	chr16	-	1517673	1522685	GGTTTCCTGTCTGTCTTTGCAAATAGAAGAGTTGATTTTTTGGGAAATAATCTGTTGATC	intron sense-overlapping	NM_001287	CLCN7	H(+)/Cl(-) exchange transporter 7 isoform a	-	1494933	1525085
ASHGA5P025363	0.000865409	4.17951	noncoding	NR_002912	SNORA67	snoRNA	137	chr17	+	7481272	7481409	CTAAGGCCTTTGGGGAACTGGGATGCTTATTTCCTCTGCCTTCCTTGGCTGCCCACATGG
ASHGA5P016511	0.00738406	4.175	noncoding	ENST00000431150	AP001628.6	GENCODE	285	chr21	-	44251149	44256587	AGGTGTGGAGATTTTCAGGTTTTGGGGAAAGCGATTCTGAGAACTCTGAAGGCTATTTCC	intergenic
ASHGA5P020308	0.00217222	4.17393	noncoding	ENST00000511301	RP11-124N2.1	GENCODE	327	chr3	+	125803062	125804295	TATGGAGCTGTCAAGGTAGAAAGAGTTTGACTCTTCCACAATAATTTGGCACCCAGCGTG	intronic antisense	NM_001164475	SLC41A3	solute carrier family 41 member 3 isoform 5	-	125725199	125820391
ASHGA5P020308	0.00217222	4.17393	noncoding	ENST00000511301	RP11-124N2.1	GENCODE	327	chr3	+	125803062	125804295	TATGGAGCTGTCAAGGTAGAAAGAGTTTGACTCTTCCACAATAATTTGGCACCCAGCGTG	natural antisense	NM_001008485	SLC41A3	solute carrier family 41 member 3 isoform 1	-	125725199	125803134
ASHGA5P020308	0.00217222	4.17393	noncoding	ENST00000511301	RP11-124N2.1	GENCODE	327	chr3	+	125803062	125804295	TATGGAGCTGTCAAGGTAGAAAGAGTTTGACTCTTCCACAATAATTTGGCACCCAGCGTG	natural antisense	NM_001008486	SLC41A3	solute carrier family 41 member 3 isoform 3	-	125725199	125803134
ASHGA5P020308	0.00217222	4.17393	noncoding	ENST00000511301	RP11-124N2.1	GENCODE	327	chr3	+	125803062	125804295	TATGGAGCTGTCAAGGTAGAAAGAGTTTGACTCTTCCACAATAATTTGGCACCCAGCGTG	natural antisense	NM_017836	SLC41A3	solute carrier family 41 member 3 isoform 2	-	125725199	125803134
ASHGA5P048336	0.00140317	4.16435	noncoding	ENST00000571090	RP11-111M22.3	GENCODE	2608	chr11	-	76153116	76155724	GTACACCTTGTTACAGAGCTCAGAACACTGAATTATGGCCATTTATTTGAAAATCTTCCT	bidirectional	NM_020193	C11orf30	protein EMSY	+	76156068	76262589
ASHGA5P022748	0.00491411	4.16387	noncoding	ENST00000562027	RP11-304L19.2	GENCODE	627	chr16	+	2169207	2170249	AGACGTCTCTGAGGAGGTGGTCCCACTGTGGGACCACAACCAGGTATGACTGTGTGAGAA	natural antisense	NM_000296	PKD1	polycystin-1 isoform 2 precursor	-	2138710	2185899
ASHGA5P022748	0.00491411	4.16387	noncoding	ENST00000562027	RP11-304L19.2	GENCODE	627	chr16	+	2169207	2170249	AGACGTCTCTGAGGAGGTGGTCCCACTGTGGGACCACAACCAGGTATGACTGTGTGAGAA	natural antisense	NM_001009944	PKD1	polycystin-1 isoform 1 precursor	-	2138710	2185899
ASHGA5P048401	0.000496505	4.16061	noncoding	NR_026878	FOXD2-AS1	RefSeq	2527	chr1	-	47897806	47900313	GAAAAGTTATCCAGAGACTTTTAACCTCCGGACTCCACTCTTCGCTTATGTTTGCTTTTT	intergenic
ASHGA5P039274	0.00118952	4.15634	noncoding	NR_024388	LOC152217	RefSeq	1391	chr3	+	196669493	196670884	GACTTGCTCATTGCACTCTATGTGTTATCTCACTCCTTACAACGACATTCACATGAGGAA	bidirectional	NM_001042540	NCBP2	nuclear cap-binding protein subunit 2 isoform 2	-	196662272	196669464
ASHGA5P039274	0.00118952	4.15634	noncoding	NR_024388	LOC152217	RefSeq	1391	chr3	+	196669493	196670884	GACTTGCTCATTGCACTCTATGTGTTATCTCACTCCTTACAACGACATTCACATGAGGAA	bidirectional	NM_007362	NCBP2	nuclear cap-binding protein subunit 2 isoform 1	-	196662272	196669464
ASHGA5P010614	0.000866744	4.15386	noncoding	ENST00000366314	LINC00311	GENCODE	1566	chr16	+	85316563	85319569	GCAGCTGCCGGCAAAACCATCAACGGATGCTGACATCAGCGAGCAAAAGTGTGATGAAGA	intergenic
ASHGA5P032616	0.000447282	4.15304	noncoding	ENST00000577698	RP11-147L13.2	GENCODE	1310	chr17	-	66242769	66244079	TGTTCACTCTCCTGGATCATGAATTCTCCAAATTTGTCCTTTGAACCCAGTGCCCATATC	natural antisense	ENST00000359904	AMZ2	archaelysin family metallopeptidase 2 [Source:HGNC Symbol;Acc:28041]	+	66243714	66253297
ASHGA5P032616	0.000447282	4.15304	noncoding	ENST00000577698	RP11-147L13.2	GENCODE	1310	chr17	-	66242769	66244079	TGTTCACTCTCCTGGATCATGAATTCTCCAAATTTGTCCTTTGAACCCAGTGCCCATATC	natural antisense	ENST00000580548	AMZ2	archaelysin family metallopeptidase 2 [Source:HGNC Symbol;Acc:28041]	+	66244070	66247319
ASHGA5P043833	0.0165174	4.15026	noncoding	uc010lii.1	AK311374	UCSC_knowngene	1233	chr7	+	102233002	102234980	ATGGAGCTCGGACAAGGTGGCCACAGGAAGGCTTTGCAAACTGTGAAGTGCAGTGCCTAC	natural antisense	NM_001079877	RASA4	ras GTPase-activating protein 4 isoform 2	-	102220092	102257205
ASHGA5P043833	0.0165174	4.15026	noncoding	uc010lii.1	AK311374	UCSC_knowngene	1233	chr7	+	102233002	102234980	ATGGAGCTCGGACAAGGTGGCCACAGGAAGGCTTTGCAAACTGTGAAGTGCAGTGCCTAC	natural antisense	NM_006989	RASA4	ras GTPase-activating protein 4 isoform 1	-	102220092	102257205
ASHGA5P049009	0.0166133	4.1464	noncoding	ENST00000562838	hsa-mir-940	GENCODE	535	chr16	+	2318663	2323125	AGTCCATTTGGAGCTCCTTCAAGCCGAAGCATCCAACACCAGTGTCTGTGAGGTGTGGGC	bidirectional	NM_006711	RNPS1	RNA-binding protein with serine-rich domain 1	-	2303099	2317858
ASHGA5P049009	0.0166133	4.1464	noncoding	ENST00000562838	hsa-mir-940	GENCODE	535	chr16	+	2318663	2323125	AGTCCATTTGGAGCTCCTTCAAGCCGAAGCATCCAACACCAGTGTCTGTGAGGTGTGGGC	bidirectional	NM_080594	RNPS1	RNA-binding protein with serine-rich domain 1	-	2303099	2318413
ASHGA5P037614	0.00068168	4.14193	noncoding	TCONS_00025223	XLOC_012451	LincRNAs identified by Cabili et al	1365	chr17	-	34897581	34900678	ATAGCTTGTGGTTGTCGTTACACTGGAAGGAAATAGAAAACCGGACAGTGGTGTGTGTGT	intergenic
ASHGA5P025398	0.000231457	4.14046	noncoding	NR_002975	SNORA43	snoRNA	134	chr9	-	139620555	139620689	TTTCTACACTCAGTGCTCGGGAACCAGTGGGCACTGAGAATGGTTTATGGCCTGACATTA
ASHGA5P033466	7.38608e-05	4.13748	noncoding	ENST00000584679	RP11-806L2.5	GENCODE	268	chr18	-	653984	657259	GGTTCTTTTCAAAGTAGTTACTCCATAAATGTTGGTTAGAATGAATGGTTCTCTCAGACA	intron sense-overlapping	NM_001012716	C18orf56	putative uncharacterized protein C18orf56	-	649619	658340
ASHGA5P053871	1.51132e-05	4.1372	noncoding	NR_051970	MRPS2	RefSeq	1661	chr9	+	138392476	138396519	CCTGCCGTAGATTTCAACGACAAGATTTTGAATGAGCCCCTCAAGCACTCTGACTTCTTC	exon sense-overlapping	NM_016034	MRPS2	28S ribosomal protein S2, mitochondrial	+	138392476	138396519
ASHGA5P039251	0.00948962	4.13662	noncoding	ENST00000455796	AC090505.3	GENCODE	432	chr3	+	194489534	194500387	TGGTTCGGTGTATGCAAATATCACAGTTCCAGGTAACTTGAAGGAGCAGTTTGGATTTAG	intergenic
ASHGA5P052532	0.000409235	4.13474	noncoding	ENST00000504756	RP11-423H2.1	GENCODE	489	chr5	+	177309391	177310001	CTTTAGACAAGTATGTTTCTGTTTTGACTGTCACTGCCAGGTGGTGAGGAAGCAAAGAGT	intergenic
ASHGA5P019506	2.48196e-05	4.13385	noncoding	NR_051968	MRPS2	RefSeq	1714	chr9	+	138392476	138396519	AACCTGTAAGGTTTATGGAGCCGTACATCTTTGGGAGCCGCCTGGACCACGACATCATCG	exon sense-overlapping	NM_016034	MRPS2	28S ribosomal protein S2, mitochondrial	+	138392476	138396519
ASHGA5P019471	0.00289039	4.12977	noncoding	NR_028500	LDHA	RefSeq	2108	chr11	+	18415935	18429765	CTTAATGAAGACTATAATGTAACTGCAAACTCCAAGCTGGTCATTATCACGGCTGGGGCA	exon sense-overlapping	NM_001135239	LDHA	L-lactate dehydrogenase A chain isoform 2	+	18415935	18429765
ASHGA5P019471	0.00289039	4.12977	noncoding	NR_028500	LDHA	RefSeq	2108	chr11	+	18415935	18429765	CTTAATGAAGACTATAATGTAACTGCAAACTCCAAGCTGGTCATTATCACGGCTGGGGCA	exon sense-overlapping	NM_001165414	LDHA	L-lactate dehydrogenase A chain isoform 3	+	18417812	18429765
ASHGA5P019471	0.00289039	4.12977	noncoding	NR_028500	LDHA	RefSeq	2108	chr11	+	18415935	18429765	CTTAATGAAGACTATAATGTAACTGCAAACTCCAAGCTGGTCATTATCACGGCTGGGGCA	exon sense-overlapping	NM_001165415	LDHA	L-lactate dehydrogenase A chain isoform 4	+	18415935	18429765
ASHGA5P019471	0.00289039	4.12977	noncoding	NR_028500	LDHA	RefSeq	2108	chr11	+	18415935	18429765	CTTAATGAAGACTATAATGTAACTGCAAACTCCAAGCTGGTCATTATCACGGCTGGGGCA	exon sense-overlapping	NM_001165416	LDHA	L-lactate dehydrogenase A chain isoform 5	+	18415935	18429765
ASHGA5P019471	0.00289039	4.12977	noncoding	NR_028500	LDHA	RefSeq	2108	chr11	+	18415935	18429765	CTTAATGAAGACTATAATGTAACTGCAAACTCCAAGCTGGTCATTATCACGGCTGGGGCA	exon sense-overlapping	NM_005566	LDHA	L-lactate dehydrogenase A chain isoform 1	+	18415935	18429765
ASHGA5P056868	0.000238904	4.12136	noncoding	TCONS_00010036	XLOC_004467	LincRNAs identified by Cabili et al	429	chr5	+	89705871	89706495	ATTTCAGTAGTGCTGTAAGCTGTTAACACACATGAGACTGTCTTCACTACCAAACCAAGT	intergenic
ASHGA5P020443	0.000517376	4.12014	noncoding	ENST00000513652	RP11-472B18.1	GENCODE	1532	chr4	+	39481874	39483525	AGAGTGGCTGATGACAAAACCTTGAAGATACGGGACGTGAGCTCGGGAAAGTGTCTGAAA	intergenic
ASHGA5P022359	9.26657e-05	4.11714	noncoding	ENST00000555186	CHEK2P2	GENCODE	864	chr15	+	20487996	20496811	GGCAGAATAGATTACTGATTTTGGGCACTCCAAGATTTTGGGAGAGACCTCTCTCATGAG	intergenic
ASHGA5P025445	0.00120918	4.11143	noncoding	NR_003023	SCARNA2	snoRNA	420	chr1	+	109642814	109643234	TTGATCAGATAGACGAGGCCGGGCTTGTCCCCGGCCACTGATTATCGAGGCGATTCTGAT
ASHGA5P033166	0.00121313	4.10926	noncoding	ENST00000572193	RP5-867C24.5	GENCODE	673	chr17	+	45247191	45248415	CTTCATTACCAAAGTGCATCTAACTATGGAGACACAAATTTTTTCTCTCTCTCTCTTTCC	natural antisense	NM_001114091	CDC27	cell division cycle protein 27 homolog isoform 1	-	45195310	45266665
ASHGA5P033166	0.00121313	4.10926	noncoding	ENST00000572193	RP5-867C24.5	GENCODE	673	chr17	+	45247191	45248415	CTTCATTACCAAAGTGCATCTAACTATGGAGACACAAATTTTTTCTCTCTCTCTCTTTCC	natural antisense	NM_001256	CDC27	cell division cycle protein 27 homolog isoform 2	-	45195310	45266665
ASHGA5P025859	0.000141225	4.10337	noncoding	NR_040056	IQCH-AS1	RefSeq	317	chr15	-	67807259	67813400	GAGTGGCCAGGCGTGGGTTCTCACTATGTTGCTTAAGCTGGTCCAGAACTCAAGCCAGTC	bidirectional	NM_001143936	C15orf61	uncharacterized protein C15orf61 precursor	+	67813521	67819641
ASHGA5P032716	8.54707e-05	4.08799	noncoding	ENST00000582866	RP11-498C9.15	GENCODE	2682	chr17	-	79836300	79838982	GCCTAAGGTAGGCCAGAGTTAATTTTTGTGTTATCTATACACGTTATTGAAGCGAATTAT	intergenic
ASHGA5P015258	4.65202e-05	4.08781	noncoding	uc001vvk.1	BX248778	UCSC_knowngene	1406	chr14	+	19650031	19684290	GTTTGAACAGGTTCAACAGTATGGCTCCAAAGGATGAAATTTCATTCTGATTTTCTGGCT	intergenic
ASHGA5P013053	0.000222719	4.07407	noncoding	ENST00000383038	AP000525.8	GENCODE	1394	chr22	-	16158797	16192995	GTTTGAACAGGTTCAACAGTATGGCTCCAAATGATGAAATTTCATTCTGATTTTCTGGCT	intergenic
ASHGA5P047629	0.000346669	4.0694	noncoding	ENST00000566847	RP11-85A1.3	GENCODE	864	chr10	+	101380811	101381675	TATTAACCTTTAGGTCGCGACCGTTTGGAAAATAATAAAACTACGAATTCTCTTCTCCTA	bidirectional	NM_031212	SLC25A28	mitoferrin-2	-	101370274	101380221
ASHGA5P022497	0.00527254	4.06336	noncoding	ENST00000559990	AC103965.1	GENCODE	579	chr15	-	84869632	84873277	GGAGATGAAGGCTTTTATCCTAGATCACCACTGGATTGCTGACAGATAGAGGAGGTGGGA	intergenic
ASHGA5P049516	0.000132012	4.06332	noncoding	ENST00000497774	C17orf76-AS1	GENCODE	1662	chr17	+	16342324	16345309	ACTTATTCGACTGTCCTGATGATACTTGTAATAGGAAGTGCCGTCAGAAGCGATAACTGA	intergenic
ASHGA5P053399	0.000124644	4.06129	noncoding	ENST00000422008	GAS5	GENCODE	497	chr1	-	173833621	173836168	GCAAAAGGTTTTGGTGGCATATACACCTTAATCTGTAGATGGGAGTGATTAGCTGTTTAA	intergenic
ASHGA5P049633	0.00376931	4.05598	noncoding	ENST00000531465	HMGB1P24	GENCODE	328	chr17	-	35501059	35501387	ACAACTAAACATGGGCAAAGGAGATCCTAAGAAGCCTAGAGGCAAGATGTTGTCATACGC	intron sense-overlapping	NM_198834	ACACA	acetyl-CoA carboxylase 1 isoform 1	-	35441926	35766902
ASHGA5P049633	0.00376931	4.05598	noncoding	ENST00000531465	HMGB1P24	GENCODE	328	chr17	-	35501059	35501387	ACAACTAAACATGGGCAAAGGAGATCCTAAGAAGCCTAGAGGCAAGATGTTGTCATACGC	intron sense-overlapping	NM_198836	ACACA	acetyl-CoA carboxylase 1 isoform 2	-	35441926	35716059
ASHGA5P049633	0.00376931	4.05598	noncoding	ENST00000531465	HMGB1P24	GENCODE	328	chr17	-	35501059	35501387	ACAACTAAACATGGGCAAAGGAGATCCTAAGAAGCCTAGAGGCAAGATGTTGTCATACGC	intron sense-overlapping	NM_198837	ACACA	acetyl-CoA carboxylase 1 isoform 3	-	35441926	35656692
ASHGA5P049633	0.00376931	4.05598	noncoding	ENST00000531465	HMGB1P24	GENCODE	328	chr17	-	35501059	35501387	ACAACTAAACATGGGCAAAGGAGATCCTAAGAAGCCTAGAGGCAAGATGTTGTCATACGC	intron sense-overlapping	NM_198838	ACACA	acetyl-CoA carboxylase 1 isoform 4	-	35441926	35656692
ASHGA5P049633	0.00376931	4.05598	noncoding	ENST00000531465	HMGB1P24	GENCODE	328	chr17	-	35501059	35501387	ACAACTAAACATGGGCAAAGGAGATCCTAAGAAGCCTAGAGGCAAGATGTTGTCATACGC	intron sense-overlapping	NM_198839	ACACA	acetyl-CoA carboxylase 1 isoform 2	-	35441926	35766902
ASHGA5P046935	0.000138384	4.04574	noncoding	uc001jtm.3	BC069792	UCSC_knowngene	632	chr10	-	74884658	74885290	GAACAACTCACAGAAAAATGCCAATCTCTTTACAGCTCACGTAATTTAAATGGTTACTGT	natural antisense	NM_015901	NUDT13	nucleoside diphosphate-linked moiety X motif 13	+	74870209	74891581
ASHGA5P022199	9.21673e-05	4.04322	noncoding	ENST00000552018	LINC00094	GENCODE	802	chr9	+	136892272	136894637	ACATTTGAATTCTCCAGCTGTGCAAGTTCATTCGCAAACGTCCTAGAAGTGGAACTGCTG	intergenic
ASHGA5P040706	0.000214191	4.0426	noncoding	NR_030583	VTRNA2-1	RefSeq	100	chr5	-	135416186	135416286	CTTTCTATCTGTCCATCTCTGTGCTGGGGTTCGAGACCCGCGGGTGCTTACTGACCCTTT	intergenic
ASHGA5P022693	0.000100317	4.03799	noncoding	ENST00000560967	RP11-109D20.2	GENCODE	426	chr15	-	45365689	45366246	CTCAATGAAGGCACACCAATTCCTCTGCTTAAGGACTTCTGTTCACAATGAATTGTATTA	natural antisense	NM_003104	SORD	sorbitol dehydrogenase	+	45315301	45367287
ASHGA5P025621	0.00102287	4.03483	noncoding	NR_004407	RNU11	snoRNA	135	chr1	+	28975111	28975246	TCAAGAGATTTCGGAAGCATAATTTTTTGGTATTTGGGCAGCTGGTGATCGTTGGTCCCG
ASHGA5P047236	0.000703648	4.02911	noncoding	NR_036502	LOC439949	RefSeq	2253	chr10	+	6622386	6627323	TCCTGTTACAGTGCAAAGAAGAAATGGCAAACGGATAACAGCTACTGTGCCTAGAAGATG	bidirectional	NM_001242413	PRKCQ	protein kinase C theta type isoform 2	-	6469104	6622254
ASHGA5P047236	0.000703648	4.02911	noncoding	NR_036502	LOC439949	RefSeq	2253	chr10	+	6622386	6627323	TCCTGTTACAGTGCAAAGAAGAAATGGCAAACGGATAACAGCTACTGTGCCTAGAAGATG	bidirectional	NM_006257	PRKCQ	protein kinase C theta type isoform 1	-	6469104	6622254
ASHGA5P031129	0.005282	4.02617	noncoding	ENST00000568520	RP11-23E10.4	GENCODE	554	chr16	-	33365115	33366813	AACCTGATGGAACCTGGGCTTTGTGCTTCTGCTTGATAATCGGTTCTTTAGTTGAATGGC	intergenic
ASHGA5P024570	0.032027	4.025	noncoding	hsa-mir-4444-1	MI0016787	mirbase	74	chr2	+	178077453	178077527	CGCCTCTTCCTCTCGGTCCCATATTGAACTCGAGTTGGAAGAGGCGAGTCCGGTCTCAAA
ASHGA5P053420	0.000219852	4.02319	noncoding	ENST00000443799	GAS5	GENCODE	897	chr1	-	173834490	173837127	TGTAAATGCAGCCTGGATGATGATAAGCAAATGCTGACTGAACATGAAGGTCTTAATTAG	bidirectional	NM_001122770	ZBTB37	zinc finger and BTB domain-containing protein 37 isoform a	+	173837492	173855774
ASHGA5P053420	0.000219852	4.02319	noncoding	ENST00000443799	GAS5	GENCODE	897	chr1	-	173834490	173837127	TGTAAATGCAGCCTGGATGATGATAAGCAAATGCTGACTGAACATGAAGGTCTTAATTAG	bidirectional	NM_032522	ZBTB37	zinc finger and BTB domain-containing protein 37 isoform b	+	173837492	173842778
ASHGA5P036775	0.000123108	4.01806	noncoding	uc002xid.1	AX746690	UCSC_knowngene	2002	chr20	-	37034659	37045444	AAGGCTCAACTGGGTATGATTGTCATGAGATCACTTCAGCCAATAAACAGAAATTATGAT	intergenic
ASHGA5P032977	0.00555773	4.0153	noncoding	ENST00000583956	CTD-2350C19.1	GENCODE	1940	chr17	+	26729127	26731067	CAGACAAGCAGTTGAGTTAAGAAATCTGTGATTATTGTATTGTTGACTATACACAGCACA	intronic antisense	NM_001242366	SLC46A1	proton-coupled folate transporter isoform 2	-	26721660	26733230
ASHGA5P032977	0.00555773	4.0153	noncoding	ENST00000583956	CTD-2350C19.1	GENCODE	1940	chr17	+	26729127	26731067	CAGACAAGCAGTTGAGTTAAGAAATCTGTGATTATTGTATTGTTGACTATACACAGCACA	natural antisense	NM_080669	SLC46A1	proton-coupled folate transporter isoform 1	-	26721660	26733230
ASHGA5P043113	0.000152776	4.00993	noncoding	ENST00000436600	RP5-942I16.1	GENCODE	691	chr7	-	69060943	69062434	CCTTTCAACAACTTTGGGGATTGGGTTGAGGAAGGTGTGAAATTGGGAAATATAATAAAA	intergenic
ASHGA5P019037	0.000845056	4.00892	noncoding	ENST00000465347	RP11-62G11.2	GENCODE	455	chr3	-	69613256	69620273	TAAAAATCAAATATGCTGATGGAAAGTGAGTGGAACACTTCTCTCTCTCTTTCGATGAAG	intergenic
ASHGA5P025589	0.0026716	4.00736	noncoding	NR_003703	SCARNA27	snoRNA	126	chr6	-	8086640	8086766	GAGGGTTTGTCTTTTGGAAAAACAAAGTCGTTTTCTCCTCTGAAAAAGCCTCCTACATAG
ASHGA5P036921	0.000122391	4.0048	noncoding	ENST00000566366	RP1-118J21.25	GENCODE	1196	chr1	+	40254647	40255843	CTCGAAGCAAGTGTATAATGCCCCCAAAAATCACATTTAGAAGTCATCACTTCAATAAAA	bidirectional	NM_001720	BMP8B	bone morphogenetic protein 8B preproprotein	-	40223902	40254533
ASHGA5P014166	4.56853e-05	4.00035	noncoding	ENST00000434729	SNHG11	GENCODE	1058	chr20	+	37075399	37079564	TATCCTTGAGCTTGAAGAAAGACGACAGAACACTGGAGACCAAGTACTTACAGCCTTCTG	intergenic
ASHGA5P033596	0.00486276	3.99482	noncoding	ENST00000411733	RP11-261C10.3	GENCODE	530	chr1	-	243259292	243260889	CCAGAGGTGGCTGTAACCTAAGATGGTTCCTTCAGTAATGACCATTTTTTCTTTTTCAAG	intergenic
ASHGA5P045671	0.00994621	3.99282	noncoding	NR_033991	LOC100129250	RefSeq	1013	chr9	+	32551141	32553015	TTTTAAGATAACTGCGAGGTATAAAGAACGTCTAGAGCCTAAGCGGCCCGTTGCCAGATT	natural antisense	NM_001195622	TOPORS	E3 ubiquitin-protein ligase Topors isoform 2	-	32540541	32552626
ASHGA5P045671	0.00994621	3.99282	noncoding	NR_033991	LOC100129250	RefSeq	1013	chr9	+	32551141	32553015	TTTTAAGATAACTGCGAGGTATAAAGAACGTCTAGAGCCTAAGCGGCCCGTTGCCAGATT	natural antisense	NM_005802	TOPORS	E3 ubiquitin-protein ligase Topors isoform 1	-	32540541	32552626
ASHGA5P034038	0.00582579	3.98351	noncoding	ENST00000416570	RP11-206L10.11	GENCODE	612	chr1	+	763078	788146	ATACACTCTGGAGGTGACTTGACCTGTCATTGTGAACAATTATTGCTCTTGGACGACCCA	intergenic
ASHGA5P054720	0.000630762	3.98269	noncoding	NR_036485	SBF2-AS1	RefSeq	2708	chr11	+	9779839	9832866	GCCAGTAAAAACTAAAGCTCAAATTCATTTTGGCTACAAGTTTACTTTCAGGGAATTGAG	natural antisense	NM_030962	SBF2	myotubularin-related protein 13	-	9800213	10315754
ASHGA5P031595	0.0164111	3.97797	noncoding	ENST00000444326	CRYM-AS1	GENCODE	2028	chr16	+	21314567	21329912	ATTACAGTGTTTCAGTTAAAGCAGTTCAGTGCTTTTTAGAAAAGGAGCTGAAATTAAATA	bidirectional	NM_001014444	CRYM	thiomorpholine-carboxylate dehydrogenase isoform 2	-	21269838	21314404
ASHGA5P031595	0.0164111	3.97797	noncoding	ENST00000444326	CRYM-AS1	GENCODE	2028	chr16	+	21314567	21329912	ATTACAGTGTTTCAGTTAAAGCAGTTCAGTGCTTTTTAGAAAAGGAGCTGAAATTAAATA	bidirectional	NM_001888	CRYM	thiomorpholine-carboxylate dehydrogenase isoform 1	-	21269838	21314404
ASHGA5P052037	0.000317767	3.9676	noncoding	uc003iai.3	BC041964	UCSC_knowngene	4098	chr4	+	113106436	113110534	ACTAATATCCTGAAATAAAACTGGTAATTTATTTGGTTCATGGTATAAAGAATTAGATTG	exon sense-overlapping	NM_152400	C4orf32	uncharacterized protein C4orf32	+	113066552	113110237
ASHGA5P039531	0.000408988	3.9596	noncoding	uc003hxs.3	AK299501	UCSC_knowngene	1479	chr4	-	106393697	106395176	CAGGTGAACAGGAAGTCTCAAATTTCTGAATGGATTATGTTCTAAAAGGTTACCATGTGA	exon sense-overlapping	NM_006903	PPA2	inorganic pyrophosphatase 2, mitochondrial isoform 2 precursor	-	106290233	106395227
ASHGA5P039531	0.000408988	3.9596	noncoding	uc003hxs.3	AK299501	UCSC_knowngene	1479	chr4	-	106393697	106395176	CAGGTGAACAGGAAGTCTCAAATTTCTGAATGGATTATGTTCTAAAAGGTTACCATGTGA	exon sense-overlapping	NM_176866	PPA2	inorganic pyrophosphatase 2, mitochondrial isoform 3 precursor	-	106290233	106395227
ASHGA5P039531	0.000408988	3.9596	noncoding	uc003hxs.3	AK299501	UCSC_knowngene	1479	chr4	-	106393697	106395176	CAGGTGAACAGGAAGTCTCAAATTTCTGAATGGATTATGTTCTAAAAGGTTACCATGTGA	exon sense-overlapping	NM_176867	PPA2	inorganic pyrophosphatase 2, mitochondrial isoform 4 precursor	-	106290233	106395227
ASHGA5P039531	0.000408988	3.9596	noncoding	uc003hxs.3	AK299501	UCSC_knowngene	1479	chr4	-	106393697	106395176	CAGGTGAACAGGAAGTCTCAAATTTCTGAATGGATTATGTTCTAAAAGGTTACCATGTGA	exon sense-overlapping	NM_176869	PPA2	inorganic pyrophosphatase 2, mitochondrial isoform 1 precursor	-	106290233	106395227
ASHGA5P039488	0.000164153	3.95829	noncoding	ENST00000506274	RP11-476C8.3	GENCODE	1924	chr4	-	88140675	88161466	CTTGGCAGTGTTTAATCGGGTGACTTTTCATAGAAAACGTTCAGTATTTTCATCTGTGTT	exon sense-overlapping	NM_020803	KLHL8	kelch-like protein 8	-	88082213	88141674
ASHGA5P022933	0.000517233	3.93138	noncoding	ENST00000565764	CTA-445C9.14	GENCODE	981	chr22	+	26908520	26909878	TTTCCAGCAGATTCAAGAGGCAATTGTTGGAATGTAAAAAGAGCACGGGACTTGGAGTCA	bidirectional	NM_001008697	TFIP11	tuftelin-interacting protein 11	-	26887893	26908437
ASHGA5P022933	0.000517233	3.93138	noncoding	ENST00000565764	CTA-445C9.14	GENCODE	981	chr22	+	26908520	26909878	TTTCCAGCAGATTCAAGAGGCAATTGTTGGAATGTAAAAAGAGCACGGGACTTGGAGTCA	bidirectional	NM_012143	TFIP11	tuftelin-interacting protein 11	-	26887893	26908437
ASHGA5P021982	0.000281899	3.91457	noncoding	ENST00000549813	CTD-2314B22.3	GENCODE	1013	chr14	-	19883542	19925288	GGTCTCCGCGGTTTCTTCATGTGGCTGCAGATGGCAGGATTTCCCAAAGGTTTCTGGCTG	intergenic
ASHGA5P031971	0.0021965	3.91298	noncoding	NR_038859	LINC00311	RefSeq	1797	chr16	+	85316563	85321685	TTGTGGCTTTGATGCCATTTGTCTGAACATCACAAGGAACCACGTGGGAAAACAGGACTT	intergenic
ASHGA5P025733	0.00455421	3.90692	noncoding	NR_028582	G6PC3	RefSeq	1713	chr17	+	42148097	42153712	TGAGTCATGTGTTTCTTTTTGGAGACAGGCCCTTTTGGTGGGTCCATGAGTCTGGTTACT	exon sense-overlapping	NM_138387	G6PC3	glucose-6-phosphatase 3	+	42148097	42153712
ASHGA5P020109	0.00302602	3.90547	noncoding	ENST00000508353	CTC-228N24.3	GENCODE	488	chr5	-	127302426	127418573	GATGTTCCAAGATTTTTAGGGCAGTTTTTAGTGTCATTATGTTGCTGCTACATATTTGGA	bidirectional	NM_001046	SLC12A2	solute carrier family 12 member 2 isoform 1	+	127419482	127525380
ASHGA5P020109	0.00302602	3.90547	noncoding	ENST00000508353	CTC-228N24.3	GENCODE	488	chr5	-	127302426	127418573	GATGTTCCAAGATTTTTAGGGCAGTTTTTAGTGTCATTATGTTGCTGCTACATATTTGGA	bidirectional	NM_001256461	SLC12A2	solute carrier family 12 member 2 isoform 2	+	127419482	127525380
ASHGA5P022597	6.30337e-05	3.90022	noncoding	ENST00000559366	RP11-752G15.6	GENCODE	674	chr15	+	83419335	83425958	GAACATGGCCTTGAGATGTTTTCTTCTAAATAAATGAGAAAGATGTTTCAACAAAGGCTC	natural antisense	ENST00000334574	FSD2	fibronectin type III and SPRY domain containing 2 [Source:HGNC Symbol;Acc:18024]	-	83424113	83474821
ASHGA5P020510	0.0464279	3.89862	noncoding	ENST00000514984	CTBP1-AS1	GENCODE	533	chr4	+	1243897	1244975	AACCTGGCAGGTGGGGCTGCCATGAGCAGCAAGCTCAGTCCAGAAGAACAGTTCCTCTCC	bidirectional	NM_001012614	CTBP1	C-terminal-binding protein 1 isoform 2	-	1205227	1242908
ASHGA5P020510	0.0464279	3.89862	noncoding	ENST00000514984	CTBP1-AS1	GENCODE	533	chr4	+	1243897	1244975	AACCTGGCAGGTGGGGCTGCCATGAGCAGCAAGCTCAGTCCAGAAGAACAGTTCCTCTCC	bidirectional	NM_001328	CTBP1	C-terminal-binding protein 1 isoform 1	-	1205227	1242908
ASHGA5P014761	1.75858e-05	3.87571	noncoding	ENST00000413088	RP1-266L20.2	GENCODE	403	chr6	-	170125186	170125950	CTGACCTGAGGCAACTATAATGAATGGAAAGGAAACCGGATTGTACTTTAAATCCGAGAA	intergenic
ASHGA5P020292	0.00395652	3.86257	noncoding	ENST00000511074	RP11-423H2.1	GENCODE	478	chr5	+	177305790	177310702	GATCATGAATGAATTTGTCTCCTTTAGACAAGGGACAAACTATGGGAGGTACAGTGTGAG	intergenic
ASHGA5P042302	0.00716121	3.85665	noncoding	uc003nih.3	BC033330	UCSC_knowngene	2884	chr6	+	26569551	26574926	TCTGGTTTCTAGCAACATTGGATTAGGTATCAAATTTTACAACTTCTTAGCTTCCACAGA	intergenic
ASHGA5P031975	0.00343553	3.84935	noncoding	NR_026674	FLJ30679	RefSeq	1980	chr16	+	86588925	86590905	GCTAGGAAGGGCATTCTCTTCAGTTCCATGTTTTCAAGTTAGAAGTGCCTCAGAGCATTT	bidirectional	NM_001159377	MTHFSD	methenyltetrahydrofolate synthase domain-containing protein isoform 1	-	86563781	86588841
ASHGA5P031975	0.00343553	3.84935	noncoding	NR_026674	FLJ30679	RefSeq	1980	chr16	+	86588925	86590905	GCTAGGAAGGGCATTCTCTTCAGTTCCATGTTTTCAAGTTAGAAGTGCCTCAGAGCATTT	bidirectional	NM_001159378	MTHFSD	methenyltetrahydrofolate synthase domain-containing protein isoform 2	-	86563781	86588841
ASHGA5P031975	0.00343553	3.84935	noncoding	NR_026674	FLJ30679	RefSeq	1980	chr16	+	86588925	86590905	GCTAGGAAGGGCATTCTCTTCAGTTCCATGTTTTCAAGTTAGAAGTGCCTCAGAGCATTT	bidirectional	NM_001159379	MTHFSD	methenyltetrahydrofolate synthase domain-containing protein isoform 4	-	86563781	86588841
ASHGA5P031975	0.00343553	3.84935	noncoding	NR_026674	FLJ30679	RefSeq	1980	chr16	+	86588925	86590905	GCTAGGAAGGGCATTCTCTTCAGTTCCATGTTTTCAAGTTAGAAGTGCCTCAGAGCATTT	bidirectional	NM_001159380	MTHFSD	methenyltetrahydrofolate synthase domain-containing protein isoform 5	-	86563781	86588809
ASHGA5P031975	0.00343553	3.84935	noncoding	NR_026674	FLJ30679	RefSeq	1980	chr16	+	86588925	86590905	GCTAGGAAGGGCATTCTCTTCAGTTCCATGTTTTCAAGTTAGAAGTGCCTCAGAGCATTT	bidirectional	NM_022764	MTHFSD	methenyltetrahydrofolate synthase domain-containing protein isoform 3	-	86563781	86588841
ASHGA5P029360	0.000157191	3.84669	noncoding	ENST00000563989	RP11-45P15.4	GENCODE	694	chr14	-	103798010	103798704	GTGAGAGGCCTGCCTTTTCAGAAAAGTTTTAATGAAACACGAAGTAATTAGCTTTTTTGT	intergenic
ASHGA5P025798	0.000140517	3.84275	noncoding	NR_038103	TECR	RefSeq	1212	chr19	+	14640378	14676792	AAGACAAGGGAGAAGCTGTGTTTCTTGGACAAGAGCTGACGTCCCTGCGCCTGTGCTTCC	exon sense-overlapping	NM_138501	TECR	trans-2,3-enoyl-CoA reductase	+	14640378	14676792
ASHGA5P025776	0.0240043	3.83605	noncoding	NR_036486	FGF14-IT1	RefSeq	2130	chr13	-	102944669	103046869	AAGAGCCAGTTTTGGAATTGTAGGCACAAACACAGGAGAATGTGGTCAGTGTTTCAGCCA	intron sense-overlapping	NM_175929	FGF14	fibroblast growth factor 14 isoform 1B	-	102373204	103054124
ASHGA5P049522	0.000570603	3.83361	noncoding	ENST00000460249	C17orf76-AS1	GENCODE	773	chr17	+	16342640	16344880	TTTTCTGAAGATATCTCTTACCCTGTGATTGACTGTCAGTTGGTGCAGAAAGTGAGATTG	intergenic
ASHGA5P049981	2.69636e-05	3.833	noncoding	ENST00000583267	RP11-799B12.4	GENCODE	735	chr18	-	21739472	21742175	GAAATAATCTACCTGATGCTAAATAAAGGCTTTAGAATGTTCCCCAAAAGTGTGGTTTCT	exon sense-overlapping	NM_001242508	OSBPL1A	oxysterol-binding protein-related protein 1 isoform 3	-	21742010	21891470
ASHGA5P049981	2.69636e-05	3.833	noncoding	ENST00000583267	RP11-799B12.4	GENCODE	735	chr18	-	21739472	21742175	GAAATAATCTACCTGATGCTAAATAAAGGCTTTAGAATGTTCCCCAAAAGTGTGGTTTCT	exon sense-overlapping	NM_018030	OSBPL1A	oxysterol-binding protein-related protein 1 isoform 1	-	21742010	21852196
ASHGA5P049981	2.69636e-05	3.833	noncoding	ENST00000583267	RP11-799B12.4	GENCODE	735	chr18	-	21739472	21742175	GAAATAATCTACCTGATGCTAAATAAAGGCTTTAGAATGTTCCCCAAAAGTGTGGTTTCT	exon sense-overlapping	NM_080597	OSBPL1A	oxysterol-binding protein-related protein 1 isoform 2	-	21742010	21977833
ASHGA5P049981	2.69636e-05	3.833	noncoding	ENST00000583267	RP11-799B12.4	GENCODE	735	chr18	-	21739472	21742175	GAAATAATCTACCTGATGCTAAATAAAGGCTTTAGAATGTTCCCCAAAAGTGTGGTTTCT	intronic antisense	NM_153770	CABYR	calcium-binding tyrosine phosphorylation-regulated protein isoform e	+	21718954	21741564
ASHGA5P049981	2.69636e-05	3.833	noncoding	ENST00000583267	RP11-799B12.4	GENCODE	735	chr18	-	21739472	21742175	GAAATAATCTACCTGATGCTAAATAAAGGCTTTAGAATGTTCCCCAAAAGTGTGGTTTCT	natural antisense	NM_012189	CABYR	calcium-binding tyrosine phosphorylation-regulated protein isoform a	+	21718954	21741564
ASHGA5P049981	2.69636e-05	3.833	noncoding	ENST00000583267	RP11-799B12.4	GENCODE	735	chr18	-	21739472	21742175	GAAATAATCTACCTGATGCTAAATAAAGGCTTTAGAATGTTCCCCAAAAGTGTGGTTTCT	natural antisense	NM_138643	CABYR	calcium-binding tyrosine phosphorylation-regulated protein isoform d	+	21718954	21741564
ASHGA5P049981	2.69636e-05	3.833	noncoding	ENST00000583267	RP11-799B12.4	GENCODE	735	chr18	-	21739472	21742175	GAAATAATCTACCTGATGCTAAATAAAGGCTTTAGAATGTTCCCCAAAAGTGTGGTTTCT	natural antisense	NM_138644	CABYR	calcium-binding tyrosine phosphorylation-regulated protein isoform c	+	21719447	21741564
ASHGA5P049981	2.69636e-05	3.833	noncoding	ENST00000583267	RP11-799B12.4	GENCODE	735	chr18	-	21739472	21742175	GAAATAATCTACCTGATGCTAAATAAAGGCTTTAGAATGTTCCCCAAAAGTGTGGTTTCT	natural antisense	NM_153768	CABYR	calcium-binding tyrosine phosphorylation-regulated protein isoform b	+	21718954	21741564
ASHGA5P049981	2.69636e-05	3.833	noncoding	ENST00000583267	RP11-799B12.4	GENCODE	735	chr18	-	21739472	21742175	GAAATAATCTACCTGATGCTAAATAAAGGCTTTAGAATGTTCCCCAAAAGTGTGGTTTCT	natural antisense	NM_153769	CABYR	calcium-binding tyrosine phosphorylation-regulated protein isoform c	+	21718954	21741564
ASHGA5P022759	0.00667969	3.82934	noncoding	ENST00000562298	RP11-368I7.2	GENCODE	931	chr16	+	89782935	89784572	TTTTCCCTGCAAGCCATGGGCCTCTGGGAAGTGGCCGTTTTACAGAGACAAGGACGTGCT	natural antisense	NM_004913	C16orf7	uncharacterized protein C16orf7	-	89773540	89787394
ASHGA5P053398	4.41649e-05	3.82543	noncoding	ENST00000436285	GAS5	GENCODE	772	chr1	-	173833038	173836181	GTAGGGCAAATTTTAAATGGGTATTATTTTTCATCTTCAAACAGGCAGACCTGTTATCCT	intergenic
ASHGA5P025351	0.000862227	3.82281	noncoding	NR_002742	SNORD52	snoRNA	64	chr6	+	31804852	31804916	ATGATGATTTCACAGACTAGAGTCTCCGATGCTGGTCATGATGTCAAAACTAAGTTCTGA
ASHGA5P045044	0.000896052	3.81958	noncoding	ENST00000561761	RP11-629O1.2	GENCODE	1546	chr8	+	134584413	134586104	TTAGCTTTGGCTGGGAATATCGTCTGGGCCAATAAAGAGTTTTTGGATGAAATAACAAAA	bidirectional	NM_003033	ST3GAL1	CMP-N-acetylneuraminate-beta-galactosamide- alpha-2,3-sialyltransferase 1	-	134467090	134584183
ASHGA5P045044	0.000896052	3.81958	noncoding	ENST00000561761	RP11-629O1.2	GENCODE	1546	chr8	+	134584413	134586104	TTAGCTTTGGCTGGGAATATCGTCTGGGCCAATAAAGAGTTTTTGGATGAAATAACAAAA	bidirectional	NM_173344	ST3GAL1	CMP-N-acetylneuraminate-beta-galactosamide- alpha-2,3-sialyltransferase 1	-	134467090	134584183
ASHGA5P014826	0.000532998	3.81919	noncoding	ENST00000413755	RP4-564F22.2	GENCODE	648	chr20	-	37050838	37063996	AAGACACTGGCGGGAGTGTAACATGACTGCCGCCCCATGTGTGTGAGAGGCGTCCTCTGG	intergenic
ASHGA5P036776	0.000177301	3.81818	noncoding	ENST00000417578	RP4-564F22.2	GENCODE	880	chr20	-	37049239	37063920	CCATGCCTGGAATGACTTTAATAACCAAGAGTTTTATTTTTGAATTTGTAGCTGTCGTTC	intergenic
ASHGA5P033432	0.00604882	3.80475	noncoding	ENST00000583521	RP11-498C9.13	GENCODE	450	chr17	+	79890273	79890934	TGAGGTTGGGGAATCCACCCCTGTTCTGGGCTGGGAAGCACTTGCAGACCACAGAGATTT	natural antisense	NM_006907	PYCR1	pyrroline-5-carboxylate reductase 1, mitochondrial isoform 1	-	79890268	79894968
ASHGA5P033432	0.00604882	3.80475	noncoding	ENST00000583521	RP11-498C9.13	GENCODE	450	chr17	+	79890273	79890934	TGAGGTTGGGGAATCCACCCCTGTTCTGGGCTGGGAAGCACTTGCAGACCACAGAGATTT	natural antisense	NM_153824	PYCR1	pyrroline-5-carboxylate reductase 1, mitochondrial isoform 2	-	79890266	79894968
ASHGA5P049139	0.00037739	3.80284	noncoding	NR_046288	LOC100289092	RefSeq	588	chr16	-	28890277	28891242	AGGAGAATCCGCACCAGGAGGTCTTCAAACTGCTCTATCACCAGCTCCCACAGGGTCTTC	natural antisense	NM_004320	ATP2A1	sarcoplasmic/endoplasmic reticulum calcium ATPase 1 isoform a	+	28889808	28915830
ASHGA5P049139	0.00037739	3.80284	noncoding	NR_046288	LOC100289092	RefSeq	588	chr16	-	28890277	28891242	AGGAGAATCCGCACCAGGAGGTCTTCAAACTGCTCTATCACCAGCTCCCACAGGGTCTTC	natural antisense	NM_173201	ATP2A1	sarcoplasmic/endoplasmic reticulum calcium ATPase 1 isoform b	+	28889808	28915830
ASHGA5P015436	4.95403e-05	3.80237	noncoding	NR_026879	FAM185A	RefSeq	2055	chr7	+	102389398	102449672	GACACTGCAGGTTTAGATATCAAGTCATCAGGGTCTGGCTGTGTAAAAGTTCAAAGTATT	exon sense-overlapping	NM_001145268	FAM185A	protein FAM185A isoform 1	+	102389398	102449672
ASHGA5P015436	4.95403e-05	3.80237	noncoding	NR_026879	FAM185A	RefSeq	2055	chr7	+	102389398	102449672	GACACTGCAGGTTTAGATATCAAGTCATCAGGGTCTGGCTGTGTAAAAGTTCAAAGTATT	exon sense-overlapping	NM_001145269	FAM185A	protein FAM185A isoform 2	+	102389398	102449672
ASHGA5P042166	0.000578872	3.80151	noncoding	NR_037593	CAHM	RefSeq	903	chr6	-	163834096	163834982	GTCGGCAGTCCCTAAATCTACGTCTGCATTTTGTTGCAAATCCTTTATAACATTCCATTA	bidirectional	NM_006775	QKI	protein quaking isoform HQK-5	+	163835674	163999628
ASHGA5P042166	0.000578872	3.80151	noncoding	NR_037593	CAHM	RefSeq	903	chr6	-	163834096	163834982	GTCGGCAGTCCCTAAATCTACGTCTGCATTTTGTTGCAAATCCTTTATAACATTCCATTA	bidirectional	NM_206853	QKI	protein quaking isoform HQK-6	+	163835674	163999628
ASHGA5P042166	0.000578872	3.80151	noncoding	NR_037593	CAHM	RefSeq	903	chr6	-	163834096	163834982	GTCGGCAGTCCCTAAATCTACGTCTGCATTTTGTTGCAAATCCTTTATAACATTCCATTA	bidirectional	NM_206854	QKI	protein quaking isoform HQK-7	+	163835674	163999628
ASHGA5P042166	0.000578872	3.80151	noncoding	NR_037593	CAHM	RefSeq	903	chr6	-	163834096	163834982	GTCGGCAGTCCCTAAATCTACGTCTGCATTTTGTTGCAAATCCTTTATAACATTCCATTA	bidirectional	NM_206855	QKI	protein quaking isoform HQK-7B	+	163835674	163999628
ASHGA5P035498	0.000790525	3.80124	noncoding	ENST00000436642	RP5-930J4.2	GENCODE	299	chr1	+	21059372	21060445	CCCCTATTCTCTGCAAATCCAGTTTATTAAACTTGGAGTTCACAAAGAATAAACGGTTAA	bidirectional	NM_001103160	SH2D5	SH2 domain-containing protein 5 isoform 2	-	21046224	21059133
ASHGA5P035498	0.000790525	3.80124	noncoding	ENST00000436642	RP5-930J4.2	GENCODE	299	chr1	+	21059372	21060445	CCCCTATTCTCTGCAAATCCAGTTTATTAAACTTGGAGTTCACAAAGAATAAACGGTTAA	bidirectional	NM_001103161	SH2D5	SH2 domain-containing protein 5 isoform 1	-	21046224	21059133
ASHGA5P025357	0.000352546	3.79699	noncoding	NR_002750	SNORD44	snoRNA	61	chr1	-	173835105	173835166	CTGGATGATGATAAGCAAATGCTGACTGAACATGAAGGTCTTAATTAGCTCTAACTGACT
ASHGA5P026363	0.00451803	3.79653	noncoding	BG926920R		LincRNAs identified by Khalil et al	665	chr5	-	148836893	148837488	AGTCCACAGATATGCTTGTCAGCCTCTGGTGGCTGCTTGGCTTACATTCTGATTTATTGA	intergenic
ASHGA5P031281	8.15503e-05	3.79511	noncoding	ENST00000422207	GAS5	GENCODE	643	chr1	-	173833041	173834044	GATGGGAGTGATTAGCTGTTTAAAAGTTAAAATGTGACTGAGAAGGAAATTGAGTAGGGC	intergenic
ASHGA5P005264	0.000361329	3.79305	noncoding	ENST00000512851	RP11-423H2.1	pseudogene	1056	chr5	+	177302595	177310832	ATCATTTTATTGACATTGCTGAAGTGGAGACAGGGGACAAACTATGGGAGGTACAGTGTG
ASHGA5P044024	0.000326102	3.78171	noncoding	ENST00000467458	RP11-796I2.2	GENCODE	1055	chr7	+	151574549	151576299	AAGCCCACAGTCTCCGGGGGCGCTGCGCGCGAAGTAGCACGTGCTTCTCGAAACACCGCA	bidirectional	NM_016203	PRKAG2	5'-AMP-activated protein kinase subunit gamma-2 isoform a	-	151253200	151574316
ASHGA5P027025	8.16235e-05	3.78157	noncoding	ENST00000427893	FAM86FP	GENCODE	829	chr12	-	8386937	8395544	GGACGCCACCCTCTGCCTTGCAGAATGGGCCATCGAGAACCCAGCAGCCTTCACTAACAG	intergenic
ASHGA5P010613	0.000352718	3.77692	noncoding	ENST00000366264	AC034193.5	GENCODE	559	chr3	+	10028576	10044449	CAAGTAAAGTTAAAAAGTAAAGGACAAGCAAGGCAATTGAAAACACTGCCTCAGTATCTG	natural antisense	ENST00000245046	EMC3	ER membrane protein complex subunit 3 [Source:HGNC Symbol;Acc:23999]	-	10004220	10028804
ASHGA5P041768	0.00839921	3.77417	noncoding	TCONS_00021085	XLOC_009678	LincRNAs identified by Cabili et al	240	chr12	+	16814695	16902754	TCCCCATTTTGTGAGATTGGAGGTGAAGAGGGAAATTTGTGGAAAGAGGAACTTGGCAAG	intergenic
ASHGA5P020158	0.00533349	3.76481	noncoding	ENST00000508878	CTC-228N24.3	GENCODE	968	chr5	-	127359718	127418652	TTGGCAGAACTGTTTGAAAATGCTATTTTTAGGGCAGTTTTTAGTGTCATTATGTTGCTG	bidirectional	NM_001046	SLC12A2	solute carrier family 12 member 2 isoform 1	+	127419482	127525380
ASHGA5P020158	0.00533349	3.76481	noncoding	ENST00000508878	CTC-228N24.3	GENCODE	968	chr5	-	127359718	127418652	TTGGCAGAACTGTTTGAAAATGCTATTTTTAGGGCAGTTTTTAGTGTCATTATGTTGCTG	bidirectional	NM_001256461	SLC12A2	solute carrier family 12 member 2 isoform 2	+	127419482	127525380
ASHGA5P034330	0.000767102	3.76291	noncoding	ENST00000452097	AC012314.8	GENCODE	4158	chr19	-	54622890	54628722	TCCAGTTCAGGGAATCTCTTTGAGTACTTATCCCGGATGAACTTATGGATGATGTCTAGG	natural antisense	NM_015629	PRPF31	U4/U6 small nuclear ribonucleoprotein Prp31	+	54618789	54635150
ASHGA5P014653	0.00233672	3.7622	noncoding	ENST00000412196	BX571672.5	GENCODE	138	chr1	-	143236904	143237715	AATAAATCCCTTAGAGTGTCTGTGTGCTATGAAGATTGCACACAGGGGTCCAGATGCATC	intergenic
ASHGA5P023578	0.000280593	3.76012	noncoding	ENST00000585030	SNHG15	GENCODE	953	chr7	-	45022624	45026268	TCAGAAGTGATTTCTGAGCCGCCAGGAATAGTTGCTGAACACCCCAGGCCTGCTGAGGTC	intergenic
ASHGA5P020434	0.000342224	3.75754	noncoding	ENST00000513466	FAM86HP	pseudogene	959	chr3	-	129818100	129830315	CTATTTGCTGCACAGCCATCATCTCCCACGGTACCACAGGCCTGGTCACATGGGACGCTG
ASHGA5P039257	0.000462461	3.75398	noncoding	ENST00000453324	SDHAP2	GENCODE	1439	chr3	+	195384943	195398662	TAACACTTGCTAAATATCTGCTGGTATCTGGTGTGGCCTTTAGAGGTTTTACATTTTTAT	intron sense-overlapping	ENST00000381954	MUC20	mucin 20, cell surface associated [Source:HGNC Symbol;Acc:23282]	+	195343315	195460421
ASHGA5P020270	0.000629256	3.75331	noncoding	ENST00000510692	RP11-423H2.1	GENCODE	551	chr5	+	177259752	177309517	GAAGGAACATGTCAAAGAAAACAATTATCGGGGACATGGGGATAGTGTGGACCAGCTTTG	intergenic
ASHGA5P047782	2.76458e-05	3.75231	noncoding	TCONS_00013642	XLOC_006301	LincRNAs identified by Cabili et al	1783	chr7	+	154795156	154797398	CTTGCCTGAAGGAAAAACCAAGAATTTGTCATCCATCCTTAAATTTTTATGACACCCTTT	intergenic
ASHGA5P043602	0.0111619	3.75156	noncoding	ENST00000415934	AC007036.4	GENCODE	437	chr7	+	30180485	30181033	TACAAATGAATACACGAGGCTCCGGTTAAACATTGCGCACAGAGTGTAGTTGAAAGGGTG	intron sense-overlapping	NM_152793	C7orf41	UPF0452 protein C7orf41	+	30174551	30202381
ASHGA5P030079	0.000352398	3.74751	noncoding	ENST00000561706	RP11-299H22.3	GENCODE	611	chr15	-	62520094	62535281	CTTTGCATGTCTAATAGTTTTTGCTTATTAAAACACATAGCTGCTGGATTGTGTAGTGTG	intergenic
ASHGA5P032276	0.000653356	3.74613	noncoding	ENST00000582941	RP11-822E23.6	pseudogene	211	chr17	-	21476799	21477010	ACAATCTTGAAGAGGAAGCCGGGAATGGGAGACGGCAACAATCCCTGTCCCTGGAACGCT
ASHGA5P038691	2.7393e-05	3.7439	noncoding	ENST00000430621	AC034193.5	GENCODE	683	chr3	+	10045951	10048674	GAGCCTGCAGCACTTTCCTGCAAAGCTCTATTTTATCTTTTTAAATAAAAATGGTTACTG	natural antisense	NM_001008737	LOC401052	uncharacterized protein LOC401052	-	10048101	10052779
ASHGA5P052531	0.00116783	3.7426	noncoding	ENST00000515525	RP11-423H2.1	GENCODE	573	chr5	+	177303255	177309506	AATCTCCTGGAACAATGACAATAATATGTTCTTCCTGACAAATGGCAATGGTTGTATCAA	intergenic
ASHGA5P025311	4.11962e-06	3.72796	noncoding	NR_002444	SNORA66	snoRNA	133	chr1	+	93306275	93306408	TGATGGAAATGTGTTAGCCTCAGACACTACTGAGGTGGTTCTTTCTATCCTAGTACAGTC
ASHGA5P042127	0.00229684	3.71071	noncoding	TCONS_00020285	XLOC_009629	LincRNAs identified by Cabili et al	392	chr12	+	6281425	6282124	CTCATCTCTCTGTGACTCTGTTTTCTTTAGCTGTCTATGGAAAGAATAAGCATGAGAAGC	intergenic
ASHGA5P054736	0.00134669	3.70462	noncoding	TCONS_00007461	XLOC_003427	LincRNAs identified by Cabili et al	579	chr4	+	3546665	3548077	TGGAACAAGAATTAAAGAACCACGAACTTCAAGGTAAAACGGGCAATGGCGTTGGGGCAA	intergenic
ASHGA5P033907	0.000253545	3.70393	noncoding	ENST00000581996	RP11-17M16.2	GENCODE	813	chr18	+	74203607	74205487	GAACTCGCCGTTTTGATTTTATTATTTAAGCATGCGCCAGCAATCGTGTTTCCTTAAGAA	intronic antisense	NM_014643	ZNF516	zinc finger protein 516	-	74069636	74207146
ASHGA5P053843	4.5392e-05	3.70364	noncoding	NR_024425	LOC389791	RefSeq	2121	chr9	+	130890807	130892913	ACACTCTTGATTTTCCGGATTCTAACTCCATCAAAATGTAACTTGATGTGTTCAGGCCCC	exon sense-overlapping	ENST00000443493	AL590708.2		+	130890611	130891481
ASHGA5P023367	6.31689e-05	3.69863	noncoding	ENST00000579383	SNHG15	GENCODE	731	chr7	-	45022624	45026255	ACAGCAACTCCTTTGCAAGATGCCCCGTGTCCATGAAACTGGGAGGCGACCGTGTTAGCT	intergenic
ASHGA5P025380	0.00332637	3.69474	noncoding	NR_002957	SNORA15	snoRNA	133	chr7	+	56128162	56128295	GCAGTCTTCCCTTTAGAATGACTGATGGTATGCTAAGGTTTTTCATAGCATATCATTATT
ASHGA5P030899	0.00102263	3.67893	noncoding	ENST00000431097	RP11-474I16.8	GENCODE	324	chr1	-	161735114	161735766	AGAACCCTCCAAACTGCTCGTGGGTATATTACTACAGATTACATAATGCAGCAGCGTTCC	bidirectional	NM_007348	ATF6	cyclic AMP-dependent transcription factor ATF-6 alpha	+	161736033	161933860
ASHGA5P042295	0.00247288	3.67879	noncoding	uc003nhj.3	BC079832	UCSC_knowngene	557	chr6	+	26272385	26272942	TAGACTGTGCTATCTCCTGAACACAGATTTCAGCCAATCGAAAAGCAGGTGTTTAAAAAA	bidirectional	NM_003534	HIST1H3G	histone H3.1	-	26271145	26271612
ASHGA5P016010	6.13344e-05	3.67501	noncoding	ENST00000425771	GAS5	GENCODE	242	chr1	-	173835004	173836178	AGTTGAAATGTTTTGGCAGGGGGTGAACACTCATCTGTGGCTATTCTAAGACCACTCTTA	intergenic
ASHGA5P014827	4.86299e-05	3.67101	noncoding	uc002zks.4	AK022914	UCSC_knowngene	2397	chr22	-	16150259	16193004	GTTTGAACAGGTCATTTACCATGCTGTCCTCCAGGTTCAACAGTATGGCTCCAAATGATG	intron sense-overlapping	ENST00000383146	AP000525.1	Uncharacterized protein [Source:UniProtKB/TrEMBL;Acc:B5MBW5]	-	16157305	16157938
ASHGA5P049130	0.000122337	3.66178	noncoding	ENST00000569920	RP11-449H11.1	GENCODE	474	chr16	-	25114648	25122876	TGGTCGCGAAATTTTATAGCTATAATTAACTCAGGGCGGAACAGCTAGCAGAATCCTCAG	bidirectional	NM_001032391	LCMT1	leucine carboxyl methyltransferase 1 isoform b	+	25123046	25189551
ASHGA5P049130	0.000122337	3.66178	noncoding	ENST00000569920	RP11-449H11.1	GENCODE	474	chr16	-	25114648	25122876	TGGTCGCGAAATTTTATAGCTATAATTAACTCAGGGCGGAACAGCTAGCAGAATCCTCAG	bidirectional	NM_016309	LCMT1	leucine carboxyl methyltransferase 1 isoform a	+	25123046	25189551
ASHGA5P045146	0.000227333	3.65605	noncoding	ENST00000445051	RP11-4E23.2	GENCODE	217	chr9	-	20683387	20683937	GGGTAGTCCTGTTGGCAGCCTGCCCCTATGCAGCTTTTGGCAATACAGAACAGCTTCTTG	intronic antisense	NM_017794	FOCAD	focadhesin	+	20658308	20995954
ASHGA5P037039	0.00189435	3.65525	noncoding	ENST00000483342	SNHG11	GENCODE	1509	chr20	+	37075327	37079564	AGTAGCTGTAAAACCTCCATTTTACAGACCAGTTGGCTGAGGTTTAAATGGAGGACGCTC	intergenic
ASHGA5P021779	3.51254e-07	3.65321	noncoding	NR_037793	LRR1	RefSeq	1853	chr14	+	50065414	50081390	AGTTATGAAGCTAAGGGAGAACATTGAGCAATTCTTCACCAAATTTGTAGATGAGGGGAA	exon sense-overlapping	NM_152329	LRR1	leucine-rich repeat protein 1 isoform 1	+	50065414	50081390
ASHGA5P021779	3.51254e-07	3.65321	noncoding	NR_037793	LRR1	RefSeq	1853	chr14	+	50065414	50081390	AGTTATGAAGCTAAGGGAGAACATTGAGCAATTCTTCACCAAATTTGTAGATGAGGGGAA	exon sense-overlapping	NM_203467	LRR1	leucine-rich repeat protein 1 isoform 3	+	50065414	50081390
ASHGA5P050981	4.78196e-05	3.65167	noncoding	ENST00000423536	RP4-564F22.2	GENCODE	517	chr20	-	37049234	37059709	TTTGAATTTGTAGCTGTCGTTCACTTTTTACCCACCCATTCAATAAACCTTACAGAATTG	intergenic
ASHGA5P058161	0.000210817	3.64835	noncoding	TCONS_00027184	XLOC_013222	LincRNAs identified by Cabili et al	1551	chr19	-	10762549	10764550	AGGCACAGAAGGGTCAGGTTGGCCATCCGCAGGCGTAGTTGCTAGGAAGGTTTGACAGAT	intergenic
ASHGA5P015612	0.00102094	3.64677	noncoding	ENST00000421927	MCM3AP-AS1	GENCODE	2280	chr21	+	47649160	47662913	GAGTGCGAAGCAGACTGCTCGACAAACACTGCGCCAAGAGCTCCTCAGCAGAAGCTCCTC	natural antisense	NM_003906	MCM3AP	80 kDa MCM3-associated protein	-	47655047	47705236
ASHGA5P050510	0.00254118	3.64624	noncoding	ENST00000457076	PCBP1-AS1	GENCODE	542	chr2	-	70190519	70314452	GGCGGAAGCTGTGAGTCCGGCAAAGTTTTAAAATGATGACGTATTTTATTAACTCTAACG	bidirectional	NM_006196	PCBP1	poly(rC)-binding protein 1	+	70314584	70316334
ASHGA5P038151	0.00408383	3.63748	noncoding	ENST00000565519	RP11-384L8.1	GENCODE	1891	chr3	-	32278179	32280070	CAAGCATTATGCATGACATTTAGTGAACGTAAAAGACGGAGTCTAGACAACTTTATTTCC	bidirectional	NM_178868	CMTM8	CKLF-like MARVEL transmembrane domain-containing protein 8	+	32280170	32411813
ASHGA5P026807	0.000147386	3.63736	noncoding	ENST00000439104	AP006216.10	GENCODE	419	chr11	+	116644104	116644921	GGTGCAAGAGGTCATCCAAATTTCTTGAAATACCAGATCTTTTTACCTCATCATATATGT	bidirectional	NM_001159736	BUD13	BUD13 homolog isoform 2	-	116618885	116643714
ASHGA5P026807	0.000147386	3.63736	noncoding	ENST00000439104	AP006216.10	GENCODE	419	chr11	+	116644104	116644921	GGTGCAAGAGGTCATCCAAATTTCTTGAAATACCAGATCTTTTTACCTCATCATATATGT	bidirectional	NM_032725	BUD13	BUD13 homolog isoform 1	-	116618885	116643714
ASHGA5P032077	0.00123323	3.63569	noncoding	ENST00000413674	AC130689.5	GENCODE	323	chr17	-	2118775	2119309	CATCAGTATCAAACTATTTTACATGTGATCTGGTGTATTTCCTGAGGAAATCTGCAAGAT	intron sense-overlapping	NM_001256827	SMG6	telomerase-binding protein EST1A isoform 3	-	1963132	2169493
ASHGA5P032077	0.00123323	3.63569	noncoding	ENST00000413674	AC130689.5	GENCODE	323	chr17	-	2118775	2119309	CATCAGTATCAAACTATTTTACATGTGATCTGGTGTATTTCCTGAGGAAATCTGCAAGAT	intron sense-overlapping	NM_001256828	SMG6	telomerase-binding protein EST1A isoform 3	-	1963132	2140141
ASHGA5P032077	0.00123323	3.63569	noncoding	ENST00000413674	AC130689.5	GENCODE	323	chr17	-	2118775	2119309	CATCAGTATCAAACTATTTTACATGTGATCTGGTGTATTTCCTGAGGAAATCTGCAAGAT	intron sense-overlapping	NM_017575	SMG6	telomerase-binding protein EST1A isoform 1	-	1963132	2207069
ASHGA5P052360	0.0249184	3.63309	noncoding	NR_015370	EPB41L4A-AS1	RefSeq	1194	chr5	+	111496222	111498198	ATTTGTGTTTTAAGTGATTAACTGCCAGAAACAGCTATTTCTAAAAAGTTATAAGGGAGG	intergenic
ASHGA5P016799	0.00967749	3.63176	noncoding	ENST00000445571	STK4-AS1	GENCODE	553	chr20	-	43592440	43594258	TTGTGCTTCCGAATGCCACTACCATCAGATATGCCATCTACAGAACTTAACACCTGAGCA	bidirectional	NM_006282	STK4	serine/threonine-protein kinase 4	+	43595119	43708593
ASHGA5P017472	5.48322e-05	3.63073	noncoding	NR_037647	FOXRED1	RefSeq	1866	chr11	+	126138934	126148027	TTTTCTCTGGTATTCACAGGCCTCCACTGGGCTCTCAGTAGGTGGGATTTGTCAGCAGTT	exon sense-overlapping	NM_017547	FOXRED1	FAD-dependent oxidoreductase domain-containing protein 1	+	126138934	126148027
ASHGA5P015857	1.58117e-05	3.62934	noncoding	ENST00000456953	RP4-564F22.2	GENCODE	546	chr20	-	37055102	37063976	ACACTGGCGGGCCTTGTGGGCTGTGCTGCACCTCGGACGGCTTCGCACCAGCCAGCGCCC	intergenic
ASHGA5P022092	0.0067184	3.62612	noncoding	ENST00000548897	RP11-642P15.1	GENCODE	2998	chr12	-	104307804	104323989	CACGAGAGAGCTCAACTTCTTGACCTTTTCCTCCAATTCTGAATAAGTAAGCAACCAGTT	natural antisense	ENST00000549334	HSP90B1	heat shock protein 90kDa beta (Grp94), member 1 [Source:HGNC Symbol;Acc:12028]	+	104323884	104326707
ASHGA5P053393	3.59484e-05	3.62325	noncoding	ENST00000434796	GAS5	GENCODE	575	chr1	-	173833117	173834039	CTGATATTCTGCATTCCCATGTAGCATTTTAATTGAAGTCTGTAAATGTGGCTAAAAGTC	intergenic
ASHGA5P013094	0.00145438	3.61984	noncoding	ENST00000384275	SNORA5	snoRNA	131	chr3	+	123532923	123533054	TGACTCATGGGCCCTGTTCCTGTGTCTCGGGCTCAGGGATAAATTTGGTTACAGATACCA
ASHGA5P034119	3.09916e-05	3.61583	noncoding	ENST00000502675	ZNF826P	GENCODE	3330	chr19	-	20575922	20607762	TTCCTATTCACATGTGAAAACATATGAGCAATTTTTGCTGCATCAGAGATACCAGAGATT	intergenic
ASHGA5P054278	0.00311413	3.60723	noncoding	uc001hpx.3	BC032899	UCSC_knowngene	506	chr1	+	226271655	226277994	CTTTCTATGAGGTCCTAGGAATGAAGGAAAACAGGCAATAAGGCAAGAATCGCTGTCGAA	intergenic
ASHGA5P054118	0.00345146	3.59575	noncoding	uc004ewj.1	LOC286467	UCSC_knowngene	1662	chrX	-	130845678	130964671	GCTTGCAAACACCATTGCTAATAAGAAGATATTGTAAGACTGATACCTAAGAGATAAGAG	intergenic
ASHGA5P025466	0.000722374	3.58143	noncoding	NR_003056	SNORD67	snoRNA	111	chr11	-	46783938	46784049	GGCACCACTCAGTATCACCCTGGTGACAAAATCAAGTGCACAGGGGCCATCTGACTCACA
ASHGA5P025441	0.00313752	3.57628	noncoding	NR_003018	SNORA71D	snoRNA	138	chr20	-	37062504	37062642	AGTGCTTCCCCGTGTTTGGAGGGTCCGCTCCTGTCCCTTTCAAACTCTGGAGCTTTCTCA
ASHGA5P019683	2.52203e-05	3.55564	noncoding	ENST00000500074	FAM86HP	GENCODE	539	chr3	-	129821606	129830276	CTCCTGCCACCACGAGGCTGTCCACACGGAGCTTTTGGACGAGCTGTACGAGGCGCTGGC	intergenic
ASHGA5P019758	1.97802e-05	3.54948	noncoding	ENST00000502693	RP11-323F5.2	GENCODE	724	chr4	+	4543966	4639631	CAGGATAGAGCAAACATTGAGTGGGCCAGACACTGTTCTGAAAAATACGCAGTCGACTTT	natural antisense	ENST00000507908	STX18	syntaxin 18 [Source:HGNC Symbol;Acc:15942]	-	4426899	4544073
ASHGA5P056077	0.000244657	3.54691	noncoding	TCONS_00027673	XLOC_013222	LincRNAs identified by Cabili et al	1849	chr19	-	10762494	10764553	GAGCTCCGAAGTAAAGGCGCCCGTGACCGAGTGCTTTGTCCTTACAAGCGTGGTGTTCTT	intergenic
ASHGA5P018383	0.000979672	3.54688	noncoding	ENST00000452809	RP11-29H23.1	GENCODE	909	chr1	+	155531863	155533735	GCGGCCAGCGGTAGCAGGACCGCTGCTGTGGAGCTGGTCGCAGGCGGTGTGTGCCGGTCG	natural antisense	NM_018489	ASH1L	histone-lysine N-methyltransferase ASH1L	-	155305051	155532324
ASHGA5P033946	0.00506758	3.53671	noncoding	TCONS_00004010	XLOC_001836	LincRNAs identified by Cabili et al	347	chr2	+	215674994	215698897	ATAAAAAGCGCTGTTTTGACTGCTGTTGGACTTGGAAAAGCTTTGCCCACGATACTGAAG	intergenic
ASHGA5P034342	0.00295664	3.52855	noncoding	uc002qim.1	AL833150	UCSC_knowngene	1567	chr19	-	55551815	55553382	ATCAACACCCTGATAGTTCTCATTTTAACCACCTGTAAGTGCACATACAAGTCAACGGCA	intergenic
ASHGA5P015094	0.00308903	3.52647	noncoding	NR_047522	LOC643837	RefSeq	6574	chr1	+	762970	794826	CAGTTACACAACCTCCAGGTATGATCCTGTTTAAGGACTGGATTTAGGATAACTACTTAG	intergenic
ASHGA5P018755	0.00034195	3.52569	noncoding	NR_033871	FLJ42351	RefSeq	514	chr2	-	113399406	113401757	AAATCATAAGGAAGAAATCCTTATCTTTCCAACACTGAGATGCTTCTGCCGAAGAGTAGA	intergenic
ASHGA5P023573	0.00983246	3.5147	noncoding	ENST00000584586	CTD-2206N4.4	pseudogene	279	chr17	+	37213316	37214289	TTTGCATGTGAGCCTGTTCACAGCATTTTCCCAGTTTGACCTTTTGTATTCAGTCCGGGT
ASHGA5P046681	0.00454082	3.50827	noncoding	ENST00000440604	RP11-308D16.4	GENCODE	729	chrX	+	136075712	136103777	CTTGTGATTACTTGCTCAGAAGTTACAGTTTTGCTGTATTATTTTCATTTATGTGCTGAG	intergenic
ASHGA5P025481	0.00197496	3.4972	noncoding	NR_003076	SNORD98	snoRNA	67	chr10	+	70514928	70514995	GATGTGTGTAAATCCTATTCCATTGCTGAAATGCAGTGTGGAACACAATGAACTGAACTC
ASHGA5P025453	0.000123157	3.49716	noncoding	NR_003035	SNORA16A	snoRNA	134	chr1	-	28907431	28907565	CTTGACGGTCGCCGTTCTGTTTGTTGTAACTGATCTGCAACATTTTGGGAAAATACAGTT
ASHGA5P046310	0.00595444	3.49654	noncoding	ENST00000433526	RP11-383B4.4	GENCODE	413	chr10	-	18820777	18822265	TTGGATTCTTGCCAGAAGCTTCCTGGAGATAATTTTAACTAGTACCTTATTGAAGAAAAG	intronic antisense	NM_000724	CACNB2	voltage-dependent L-type calcium channel subunit beta-2 isoform 1	+	18549583	18830688
ASHGA5P046310	0.00595444	3.49654	noncoding	ENST00000433526	RP11-383B4.4	GENCODE	413	chr10	-	18820777	18822265	TTGGATTCTTGCCAGAAGCTTCCTGGAGATAATTTTAACTAGTACCTTATTGAAGAAAAG	intronic antisense	NM_001167945	CACNB2	voltage-dependent L-type calcium channel subunit beta-2 isoform 9	+	18429741	18830688
ASHGA5P046310	0.00595444	3.49654	noncoding	ENST00000433526	RP11-383B4.4	GENCODE	413	chr10	-	18820777	18822265	TTGGATTCTTGCCAGAAGCTTCCTGGAGATAATTTTAACTAGTACCTTATTGAAGAAAAG	intronic antisense	NM_201570	CACNB2	voltage-dependent L-type calcium channel subunit beta-2 isoform 7	+	18689512	18830688
ASHGA5P046310	0.00595444	3.49654	noncoding	ENST00000433526	RP11-383B4.4	GENCODE	413	chr10	-	18820777	18822265	TTGGATTCTTGCCAGAAGCTTCCTGGAGATAATTTTAACTAGTACCTTATTGAAGAAAAG	intronic antisense	NM_201571	CACNB2	voltage-dependent L-type calcium channel subunit beta-2 isoform 6	+	18429741	18830688
ASHGA5P046310	0.00595444	3.49654	noncoding	ENST00000433526	RP11-383B4.4	GENCODE	413	chr10	-	18820777	18822265	TTGGATTCTTGCCAGAAGCTTCCTGGAGATAATTTTAACTAGTACCTTATTGAAGAAAAG	intronic antisense	NM_201572	CACNB2	voltage-dependent L-type calcium channel subunit beta-2 isoform 8	+	18429741	18830688
ASHGA5P046310	0.00595444	3.49654	noncoding	ENST00000433526	RP11-383B4.4	GENCODE	413	chr10	-	18820777	18822265	TTGGATTCTTGCCAGAAGCTTCCTGGAGATAATTTTAACTAGTACCTTATTGAAGAAAAG	intronic antisense	NM_201590	CACNB2	voltage-dependent L-type calcium channel subunit beta-2 isoform 3	+	18629613	18830688
ASHGA5P046310	0.00595444	3.49654	noncoding	ENST00000433526	RP11-383B4.4	GENCODE	413	chr10	-	18820777	18822265	TTGGATTCTTGCCAGAAGCTTCCTGGAGATAATTTTAACTAGTACCTTATTGAAGAAAAG	intronic antisense	NM_201593	CACNB2	voltage-dependent L-type calcium channel subunit beta-2 isoform 5	+	18429605	18830688
ASHGA5P046310	0.00595444	3.49654	noncoding	ENST00000433526	RP11-383B4.4	GENCODE	413	chr10	-	18820777	18822265	TTGGATTCTTGCCAGAAGCTTCCTGGAGATAATTTTAACTAGTACCTTATTGAAGAAAAG	intronic antisense	NM_201596	CACNB2	voltage-dependent L-type calcium channel subunit beta-2 isoform 2	+	18429605	18830688
ASHGA5P046310	0.00595444	3.49654	noncoding	ENST00000433526	RP11-383B4.4	GENCODE	413	chr10	-	18820777	18822265	TTGGATTCTTGCCAGAAGCTTCCTGGAGATAATTTTAACTAGTACCTTATTGAAGAAAAG	intronic antisense	NM_201597	CACNB2	voltage-dependent L-type calcium channel subunit beta-2 isoform 4	+	18429605	18830688
ASHGA5P015826	0.0244036	3.48928	noncoding	NR_038955	LOC100506190	RefSeq	2123	chr9	+	132250938	132275965	AGATCCATCGATGCCGTTCCATTGTTTGCTGACTTTCATTGATTCTATGAGAAGTCTGCA	intergenic
ASHGA5P014040	0.000115513	3.4866	noncoding	ENST00000542925	RP11-551L14.1	GENCODE	520	chr12	-	31264590	31269394	GTTCAACATTCAGCCAGCCCCAGGCATGGTCTACGATTAGTACGAAAAAGGTGGAGAAGC	intergenic
ASHGA5P025479	0.0149648	3.48501	noncoding	NR_003074	SNORD92	snoRNA	89	chr2	+	29136527	29136616	TTGTGGTTTCGACTCACTGAGAGTAAAATGAGGACCTACAATTCCTTGGCTGTGTCTGAG
ASHGA5P045373	0.0088587	3.48437	noncoding	ENST00000457720	RP11-217B7.3	GENCODE	606	chr9	-	107753076	107754062	TTTTTAACTGGCAAGGTTTCGAGTTCCCAACCACAGCACCCTCAGTGATGGTTTTCAGAA	intergenic
ASHGA5P018437	0.00171453	3.47604	noncoding	ENST00000453561	BX571672.5	GENCODE	308	chr1	-	143236904	143240420	TATTTGGTGTTGGGAGCTTATAGCTTCATTGCACTGTGTGTGGCATTTGGGTCCTGTTTG	intergenic
ASHGA5P025484	0.0059712	3.47571	noncoding	NR_003079	SNORD111	snoRNA	94	chr16	+	70571907	70572001	GTCTCTTCTCTGACATTTTTCTCTGGACACAGTTTTTGCCTTATGAATCTGATCAGGCTG
ASHGA5P043713	7.95749e-05	3.47413	noncoding	ENST00000437201	SBDSP1	pseudogene	839	chr7	+	72300085	72304586	TCTTTGCTTCATGTTACCTAAATATTGTATTCTCTAGTAATAAATTTGTAGCAAACATTC
ASHGA5P038658	0.00271753	3.46893	noncoding	ENST00000414207	AC024560.3	GENCODE	1286	chr3	-	197338442	197354713	AGTAGCATAAGTGAAGACTTCCCAGAGGAAGTGCGCCTTTTTCATCTCGTATCTGAGTCA	intergenic
ASHGA5P037647	0.000419299	3.46874	noncoding	NR_002727	RFPL1-AS1	RefSeq	5125	chr22	-	29833003	29838118	TGACCATTAAGCTTCTTGGACCTTGAGTACTTCACACAGTGTTAAGATAAAAGTCACAAT	natural antisense	NM_021026	RFPL1	ret finger protein-like 1	+	29834571	29838444
ASHGA5P025372	0.000498275	3.46303	noncoding	NR_002922	SNORA13	snoRNA	133	chr5	+	111497181	111497314	CAGCCTTTTCCTGCCCTTAAATTTGATACCTTTGGTGTAGGAGCTGCATAAGTAACAGTT
ASHGA5P020778	0.0435421	3.46227	noncoding	ENST00000519726	RP11-556O5.5	GENCODE	1678	chr8	-	7992173	8085385	AAATCAATGGGAACAGCTGGGGAAACTGAGTTACAGAGCTTTTCTGCACTGAGTCATCAG	intergenic
ASHGA5P044660	0.00109813	3.45867	noncoding	ENST00000528514	AC145124.2	GENCODE	1361	chr8	+	12051975	12053789	GAAAAACCAACGGGAACAGGTTAGTTATACTGATAAATCCTGGGCTTATTTTATTAACTC	bidirectional	NM_001083537	FAM86B1	protein FAM86B1	-	12039612	12051624
ASHGA5P043553	2.76289e-05	3.45444	noncoding	ENST00000422542	AC005682.5	GENCODE	366	chr7	+	22896146	22900458	GCCAGAGATGTGTTCGAAAGGCTTACTTTTATTTTGTACTAGAAAAGATTGTCTTTCCAA	intergenic
ASHGA5P035261	0.000169709	3.45256	noncoding	ENST00000449075	AC093901.1	GENCODE	580	chr2	-	118940514	118943949	GATGGATGTCTGGAATCGTTGTGATTCATTTTGTCAGACCATTAAACAAGATTCTGTCCA	intergenic
ASHGA5P036778	0.000979171	3.44608	noncoding	ENST00000439232	SNORA71B	GENCODE	136	chr20	-	37053842	37053978	CGCTTCCCCGTGTTTGAAGGGTCCACTCCTATCCCTTCCAAACTCTGGAGCTTTCGTACA	intergenic
ASHGA5P017023	0.00963674	3.44381	noncoding	ENST00000436765	CYP4F29P	GENCODE	624	chr21	-	15219079	15220526	AAGGCATCAAGGCCTGTGACCTTGTGCACAACTTTAGACACCATCATCCTGGAGCAGCCC	intergenic
ASHGA5P045602	0.015066	3.43252	noncoding	ENST00000445485	RP11-125K10.4	GENCODE	1878	chr9	+	4860453	4885917	GTTCCCATTTGCCAGAGCTCATTTATTGTCCTGAAGGTCTGTGAAAAGATGACAAAGTCG	exon sense-overlapping	NM_005772	RCL1	RNA 3'-terminal phosphate cyclase-like protein	+	4792833	4861064
ASHGA5P014866	0.000101219	3.43172	noncoding	NR_037641	HEATR8-TTC4	RefSeq	6118	chr1	+	55107426	55208328	CTCAGAAGGTCTAGAGTATGCCCAGTCGGACTTCATCTCTGCTTTTCATGAGGACTCCAG	exon sense-overlapping	NM_001039464	HEATR8	HEAT repeat-containing protein 8	+	55107426	55175939
ASHGA5P014866	0.000101219	3.43172	noncoding	NR_037641	HEATR8-TTC4	RefSeq	6118	chr1	+	55107426	55208328	CTCAGAAGGTCTAGAGTATGCCCAGTCGGACTTCATCTCTGCTTTTCATGAGGACTCCAG	exon sense-overlapping	NM_004623	TTC4	tetratricopeptide repeat protein 4	+	55181494	55208328
ASHGA5P022084	0.000733991	3.4306	noncoding	ENST00000548731	RP11-603J24.14	GENCODE	540	chr12	-	56544579	56552004	CTGACTCTAGGTATGAGGTCGCTGATATTTTCCCCATTTTACATCAATGAAGTAAGGATC	natural antisense	NM_001199629	MYL6B	myosin light chain 6B	+	56546203	56551771
ASHGA5P022084	0.000733991	3.4306	noncoding	ENST00000548731	RP11-603J24.14	GENCODE	540	chr12	-	56544579	56552004	CTGACTCTAGGTATGAGGTCGCTGATATTTTCCCCATTTTACATCAATGAAGTAAGGATC	natural antisense	NM_002475	MYL6B	myosin light chain 6B	+	56546203	56551771
ASHGA5P043254	0.00346949	3.42973	noncoding	ENST00000446373	DPY19L2P2	GENCODE	3006	chr7	-	102913538	102920724	GTCACTGCTTTTTAATTTTCATCCCTATATTGCCCCATAAAGTTTCAAAGCATTGGATAC	intergenic
ASHGA5P025394	0.00467858	3.40842	noncoding	NR_002971	SNORA38	snoRNA	132	chr6	+	31590855	31590987	TTGGGAAACTTTGAGGCCAGCTTGCTTCTTGCAGGCTCATGATCAACCAATCTCACATAA
ASHGA5P028716	5.1786e-05	3.4049	noncoding	uc001unz.1	AK093279	UCSC_knowngene	2100	chr13	+	21872311	21906571	CTGCTCACATCTGGTCTGTTCCCCAGTATCCTCACTGTATTAAAGTTGTTTCTTTGTCAT	intergenic
ASHGA5P039739	0.00488504	3.40419	noncoding	NR_046264	FLJ38576	RefSeq	2459	chr4	-	187110185	187112644	TATCTGCAAACTCTACTTACACACATCAAATCATAAAGGGTAGCAGGAAGTTGTTATGAA	bidirectional	NM_207352	CYP4V2	cytochrome P450 4V2	+	187112673	187134617
ASHGA5P041295	3.87921e-05	3.39608	noncoding	ENST00000427306	EPB41L4A-AS1	GENCODE	1367	chr5	+	111496225	111497999	CCAGGGAAATAAATACGCATAGTACTGGCATTCTGCATCTCTTTAAGATTTGTTTTTATG	intergenic
ASHGA5P038316	0.00215529	3.39535	noncoding	ENST00000491583	FAM86DP	GENCODE	1392	chr3	-	75474426	75484120	AAACAAGCCAGCACATGAAGGCATACTGGGTTCCACGACAGAGTCCCGCACAACCTCGCA	intergenic
ASHGA5P017725	0.000379963	3.38976	noncoding	uc009vjo.1	LOC643837	UCSC_knowngene	517	chr1	+	763063	788997	TGGAGTGATCTGGGACCAAAGACATCTAGGCTTGCTGTCAAGGCTTCTGATCAACATGAG	intergenic
ASHGA5P032967	0.00216491	3.38142	noncoding	ENST00000578792	RP11-744K17.8	pseudogene	436	chr17	+	21934957	21935393	GCACCCATTTTACTACCAGATTTGGAAGGAACAAAGTTAAGTAATTTCCAGGATAAGTAA
ASHGA5P025404	0.00202561	3.38002	noncoding	NR_002981	SNORA51	snoRNA	132	chr20	+	2635712	2635844	ACACTGACTGTATAGAAAGAGGAGGTAGAGTAAACCTACCCCATATACACCTCAGCTCAG
ASHGA5P054543	0.000301077	3.37972	noncoding	ENST00000427300	RP11-429G19.2	GENCODE	389	chr10	-	97664412	97667640	CCAACTTAACATCAGCAGATATCCTGTCTCAGATGAAGAGGTATGTTTGATTTATTTCTT	bidirectional	NM_001130446	C10orf131	uncharacterized protein C10orf131	+	97667721	97698415
ASHGA5P018829	0.000126896	3.36674	noncoding	NR_037192	ABHD14A-ACY1	RefSeq	1879	chr3	+	52009041	52023218	GACCTTCCAGCTCACCACGCGCAGCGCCATGACCAGCAAGGGTCCCGAGGAGGAGCACCC	exon sense-overlapping	NM_000666	ACY1	aminoacylase-1 isoform a	+	52017299	52023218
ASHGA5P018829	0.000126896	3.36674	noncoding	NR_037192	ABHD14A-ACY1	RefSeq	1879	chr3	+	52009041	52023218	GACCTTCCAGCTCACCACGCGCAGCGCCATGACCAGCAAGGGTCCCGAGGAGGAGCACCC	exon sense-overlapping	NM_001198895	ACY1	aminoacylase-1 isoform a	+	52017299	52023218
ASHGA5P018829	0.000126896	3.36674	noncoding	NR_037192	ABHD14A-ACY1	RefSeq	1879	chr3	+	52009041	52023218	GACCTTCCAGCTCACCACGCGCAGCGCCATGACCAGCAAGGGTCCCGAGGAGGAGCACCC	exon sense-overlapping	NM_001198896	ACY1	aminoacylase-1 isoform b	+	52017299	52023218
ASHGA5P018829	0.000126896	3.36674	noncoding	NR_037192	ABHD14A-ACY1	RefSeq	1879	chr3	+	52009041	52023218	GACCTTCCAGCTCACCACGCGCAGCGCCATGACCAGCAAGGGTCCCGAGGAGGAGCACCC	exon sense-overlapping	NM_001198897	ACY1	aminoacylase-1 isoform c	+	52017299	52023218
ASHGA5P018829	0.000126896	3.36674	noncoding	NR_037192	ABHD14A-ACY1	RefSeq	1879	chr3	+	52009041	52023218	GACCTTCCAGCTCACCACGCGCAGCGCCATGACCAGCAAGGGTCCCGAGGAGGAGCACCC	exon sense-overlapping	NM_001198898	ACY1	aminoacylase-1 isoform d	+	52017299	52023218
ASHGA5P018829	0.000126896	3.36674	noncoding	NR_037192	ABHD14A-ACY1	RefSeq	1879	chr3	+	52009041	52023218	GACCTTCCAGCTCACCACGCGCAGCGCCATGACCAGCAAGGGTCCCGAGGAGGAGCACCC	exon sense-overlapping	NM_015407	ABHD14A	abhydrolase domain-containing protein 14A	+	52009041	52015216
ASHGA5P054930	0.000387103	3.3633	noncoding	TCONS_00009166	XLOC_004165	LincRNAs identified by Cabili et al	476	chr4	-	174264470	174291337	AACTTGGAACCTCACCAATACAAACGCTGGTCGAATGTTCCCAGAAACTTCCCTGCATTA	intergenic
ASHGA5P030092	0.000875123	3.36305	noncoding	ENST00000560962	RP11-265M18.2	GENCODE	1807	chr15	-	63880132	63893008	TTCCAGGAGCCACAACCCTTGACTCTTTGTTTCGCTCTGGATGTGCTGCCTTGCAGGGGA	intronic antisense	NM_203373	FBXL22	F-box/LRR-repeat protein 22	+	63889551	63894620
ASHGA5P030092	0.000875123	3.36305	noncoding	ENST00000560962	RP11-265M18.2	GENCODE	1807	chr15	-	63880132	63893008	TTCCAGGAGCCACAACCCTTGACTCTTTGTTTCGCTCTGGATGTGCTGCCTTGCAGGGGA	natural antisense	NM_001256702	USP3	ubiquitin carboxyl-terminal hydrolase 3 isoform 2	+	63796709	63886839
ASHGA5P030092	0.000875123	3.36305	noncoding	ENST00000560962	RP11-265M18.2	GENCODE	1807	chr15	-	63880132	63893008	TTCCAGGAGCCACAACCCTTGACTCTTTGTTTCGCTCTGGATGTGCTGCCTTGCAGGGGA	natural antisense	NM_006537	USP3	ubiquitin carboxyl-terminal hydrolase 3 isoform 1	+	63796709	63886839
ASHGA5P023414	8.19773e-05	3.36238	noncoding	ENST00000580458	SNHG15	GENCODE	710	chr7	-	45022632	45026249	TTCCTGAGCCCAGGCCAGGAATAGTTGCTGAACACCCCAGGCCTGCTGAGGTCCCTCCTT	intergenic
ASHGA5P017430	2.82694e-05	3.36208	noncoding	ENST00000549484	AL589743.1	GENCODE	605	chr14	+	19650059	19656228	TGTTTGAACAGGTCATTTACCATGCTGTCCTCCAGGTTCAACAGTATGGCTCCAAAGGAT	intergenic
ASHGA5P053879	0.00226708	3.35244	noncoding	ENST00000450304	RP11-611D20.2	GENCODE	437	chr9	+	139443581	139444345	AAAGAACTTGGGACATTTCCTCGAGGTTGGGCATTTTTCCAGATGTGGTTTCAGTGTCTC	intergenic
ASHGA5P045914	3.5119e-05	3.35114	noncoding	TCONS_00001707	XLOC_001072	LincRNAs identified by Cabili et al	299	chr1	-	162530262	162531146	CTTTACCAATTGCATAATCACCCACTGCCTCAAGTAACAACAGAAAAACTTAAACTTGGT	intergenic
ASHGA5P035124	0.000370649	3.34663	noncoding	uc002snv.4	BC024248	UCSC_knowngene	1181	chr2	-	78639670	78769187	GGCAATCCTGATTTAAAACTAAGACTGGCTTGTGGTTAAATGAATGTGTTCAGTTTTTGA	intergenic
ASHGA5P018109	0.00112102	3.34124	noncoding	ENST00000449527	BX571672.5	GENCODE	120	chr1	-	143236904	143237715	TCCCTTAGAGATTGCACACAGGGGTCCAGATGCATCCTGTTTTGAGAATGTTAATGGATA	intergenic
ASHGA5P025401	0.000217077	3.33971	noncoding	NR_002978	SNORA46	snoRNA	135	chr16	-	58582402	58582537	TCTCTGTTGCACAGCTGACTTGTGCCATTCTGCTGTTGCTGTATAGAGTTAAGGAACATG
ASHGA5P022210	0.00126502	3.33941	noncoding	ENST00000552284	RP11-386G11.5	GENCODE	934	chr12	+	49392159	49412563	ACAATGAGCAGGAACCCAGGGTCTTGCTGTGTTGCTGAGCTGGTCTTGAACTCCTGGCCT	natural antisense	NM_001206709	PRKAG1	5'-AMP-activated protein kinase subunit gamma-1 isoform 3	-	49396054	49412629
ASHGA5P022210	0.00126502	3.33941	noncoding	ENST00000552284	RP11-386G11.5	GENCODE	934	chr12	+	49392159	49412563	ACAATGAGCAGGAACCCAGGGTCTTGCTGTGTTGCTGAGCTGGTCTTGAACTCCTGGCCT	natural antisense	NM_001206710	PRKAG1	5'-AMP-activated protein kinase subunit gamma-1 isoform 4	-	49396054	49412531
ASHGA5P022210	0.00126502	3.33941	noncoding	ENST00000552284	RP11-386G11.5	GENCODE	934	chr12	+	49392159	49412563	ACAATGAGCAGGAACCCAGGGTCTTGCTGTGTTGCTGAGCTGGTCTTGAACTCCTGGCCT	natural antisense	NM_002733	PRKAG1	5'-AMP-activated protein kinase subunit gamma-1 isoform 1	-	49396054	49412629
ASHGA5P022210	0.00126502	3.33941	noncoding	ENST00000552284	RP11-386G11.5	GENCODE	934	chr12	+	49392159	49412563	ACAATGAGCAGGAACCCAGGGTCTTGCTGTGTTGCTGAGCTGGTCTTGAACTCCTGGCCT	natural antisense	NM_015086	DDN	dendrin	-	49388932	49393088
ASHGA5P025374	0.00376103	3.33903	noncoding	NR_002951	SNORA2B	snoRNA	137	chr12	-	49061239	49061376	GTCTTTCTATGGTCTGTTGGCCATTTCATAACTTTGGAAATGTAATGGTCAATTCATTAG
ASHGA5P016719	0.0167013	3.33637	noncoding	ENST00000433357	RP11-255A11.21	GENCODE	902	chr9	+	33602498	33605291	TAAGGCATCAACCTTACCCTGTAGGAATTCTAGTGACTATGTTGCCACCATCTTGGAGCT	intergenic
ASHGA5P016200	0.00185087	3.33228	noncoding	ENST00000427868	AC092296.1	GENCODE	462	chr19	-	36804643	36813112	TGAGTATCTGGTGGATTTTCACATCTCAAGCCAGCTAAGAGTATGGGAAATAGGACTCGT	intergenic
ASHGA5P034812	0.000136772	3.32901	noncoding	uc021vcr.1	BC011243	UCSC_knowngene	964	chr19	+	58379176	58380140	TTGAACACACATGCTACCAAGCTCTGGGAAAACCCCATAGCTTTAAGAAGTACCTGCAAG	intergenic
ASHGA5P035988	0.000578556	3.32215	noncoding	ENST00000443770	ANKRD36BP2	GENCODE	503	chr2	+	89065459	89073085	CATCTTCTGATTACCAGATTGAGTTTCTGCATGTGTGTGTGTATCTCTGATTAAAAATGA	intergenic
ASHGA5P007948	0.00490277	3.32168	noncoding	NR_026675	CRYM-AS1	RefSeq	2304	chr16	+	21312169	21329912	GGGTACCTAGAGTTGAACTTCCTCTCTTTTTAGAAGAATGGATTTCTCGGAGTCTGAAAA	intronic antisense	NM_001014444	CRYM	thiomorpholine-carboxylate dehydrogenase isoform 2	-	21269838	21314404
ASHGA5P007948	0.00490277	3.32168	noncoding	NR_026675	CRYM-AS1	RefSeq	2304	chr16	+	21312169	21329912	GGGTACCTAGAGTTGAACTTCCTCTCTTTTTAGAAGAATGGATTTCTCGGAGTCTGAAAA	intronic antisense	NM_001888	CRYM	thiomorpholine-carboxylate dehydrogenase isoform 1	-	21269838	21314404
ASHGA5P045215	0.000279727	3.31439	noncoding	ENST00000569583	RP11-220I1.5	GENCODE	964	chr9	-	37078809	37079773	GTTGCCTTTCTCACACCTTATTTTAATACTCAAGGTAAACCCTTCTGTACAACTTTAGAA	intergenic
ASHGA5P045564	0.00123728	3.31408	noncoding	NR_027447	LOC100289341	RefSeq	1872	chr9	-	139979397	139981269	CCCACTGAGGCTTGCATACTCTGCATTGCAATTATGTGTTATTCTTGATTAAATTCATTT	bidirectional	NM_016219	MAN1B1	endoplasmic reticulum mannosyl-oligosaccharide 1,2-alpha-mannosidase	+	139981378	140003639
ASHGA5P022848	0.00262182	3.30339	noncoding	ENST00000563962	RP11-449H11.1	GENCODE	766	chr16	-	25097653	25122800	TTTCTGAGAAGGGGATGAAGATCGTCTCCCAAGTAAATATGTTGAGTTTGACTGGGCACC	bidirectional	NM_001032391	LCMT1	leucine carboxyl methyltransferase 1 isoform b	+	25123046	25189551
ASHGA5P022848	0.00262182	3.30339	noncoding	ENST00000563962	RP11-449H11.1	GENCODE	766	chr16	-	25097653	25122800	TTTCTGAGAAGGGGATGAAGATCGTCTCCCAAGTAAATATGTTGAGTTTGACTGGGCACC	bidirectional	NM_016309	LCMT1	leucine carboxyl methyltransferase 1 isoform a	+	25123046	25189551
ASHGA5P029549	0.0477697	3.29997	noncoding	ENST00000554055	RP11-841O20.2	GENCODE	581	chr14	+	53107556	53108284	GAGCCAGTAGAAGGTGACAAAGTAGAGGTAAGAATATTCCTTCAAAAAGATTGGCAGCTA	natural antisense	ENST00000395686	ERO1L	ERO1-like (S. cerevisiae) [Source:HGNC Symbol;Acc:13280]	-	53106633	53162423
ASHGA5P025576	0.00225064	3.29885	noncoding	NR_003684	SNORD119	snoRNA	96	chr20	-	2443597	2443693	CTGAAGCTGATGATGAGTTTGTATAATTAAGCAGGATTACTCTGAGATCCAGCGTGGCTG
ASHGA5P032245	0.000561576	3.29415	noncoding	ENST00000578214	RP11-815I9.4	GENCODE	1833	chr17	-	18570941	18572774	TGATTTATGATGAGAACTATCCGAGGCCACACTTGGCCTCTAAATAAGCTGCTCTAGGGA	intron sense-overlapping	NM_001145045	ZNF286B	putative zinc finger protein 286B	-	18561741	18585572
ASHGA5P045078	0.000490449	3.29279	noncoding	ENST00000435097	RP11-429J17.6	GENCODE	5239	chr8	+	144823267	144828506	AGAACAGACTGTGTCCCTTGAGAGCAGCAGGTGTGAAGTGAAACTGCCCTGCCTCCAGAC	intergenic
ASHGA5P036356	0.00824251	3.29068	noncoding	TCONS_00026297	XLOC_012641	LincRNAs identified by Cabili et al	1770	chr18	+	21978414	21982646	TGCAGTTAAATCTTCAACAACCTTCTGCAGCAGCGTGATGTCTCTGCTTTTATGTCTCTG	intergenic
ASHGA5P015246	0.00106955	3.2903	noncoding	ENST00000418383	SNHG11	GENCODE	819	chr20	+	37075529	37076654	ATGTCCCTGGAAATTGGTCTTCTGTGACTTTCTTGATGGGGGCAGATGAGATCTTTGTAC	intergenic
ASHGA5P041677	0.000558472	3.28968	noncoding	ENST00000453136	RP11-263K19.4	GENCODE	912	chr1	+	155168374	155175286	CCTATCCCTAATTCTACTATGTGGCTCTCAACACCTTGTATTTAATAGGTACACAATAAA	natural antisense	NM_001252607	THBS3	thrombospondin-3 isoform 2 precursor	-	155165378	155177772
ASHGA5P041677	0.000558472	3.28968	noncoding	ENST00000453136	RP11-263K19.4	GENCODE	912	chr1	+	155168374	155175286	CCTATCCCTAATTCTACTATGTGGCTCTCAACACCTTGTATTTAATAGGTACACAATAAA	natural antisense	NM_001252608	THBS3	thrombospondin-3 isoform 3 precursor	-	155165378	155177772
ASHGA5P041677	0.000558472	3.28968	noncoding	ENST00000453136	RP11-263K19.4	GENCODE	912	chr1	+	155168374	155175286	CCTATCCCTAATTCTACTATGTGGCTCTCAACACCTTGTATTTAATAGGTACACAATAAA	natural antisense	NM_007112	THBS3	thrombospondin-3 isoform 1 precursor	-	155165378	155177772
ASHGA5P023344	4.67342e-05	3.28963	noncoding	NR_003697	SNHG15	RefSeq	837	chr7	-	45022626	45026259	AAGCAGTCTTTGTCCATGAAACTGGGAGGCGACCGTGTTAGCTGCCAGTTCCTGACAGCC	intergenic
ASHGA5P032744	0.00925721	3.28126	noncoding	uc002frx.1	AX748314	UCSC_knowngene	2183	chr17	+	699304	701487	GTGGAAAACATACCCTTTTTCTTCAACAGGCTTTTAATGTTGGGAAGACAGGTTAAAAAA	intergenic
ASHGA5P028264	0.0400337	3.27953	noncoding	ENST00000542331	RP11-443D10.2	GENCODE	560	chr12	+	109541771	109545809	GCTTCCACTCTTTCTCTTAAAGGAACTACTAAATACAGTGTCTTGGGTATTTTTCTAAAG	intron sense-overlapping	NM_003362	UNG	uracil-DNA glycosylase isoform UNG1 precursor	+	109535922	109548798
ASHGA5P028264	0.0400337	3.27953	noncoding	ENST00000542331	RP11-443D10.2	GENCODE	560	chr12	+	109541771	109545809	GCTTCCACTCTTTCTCTTAAAGGAACTACTAAATACAGTGTCTTGGGTATTTTTCTAAAG	intron sense-overlapping	NM_080911	UNG	uracil-DNA glycosylase isoform UNG2	+	109535398	109548798
ASHGA5P020516	0.000739058	3.27568	noncoding	ENST00000515065	RP11-423H2.1	GENCODE	628	chr5	+	177236407	177310917	GACAGGAATGCTACCCAGAACTGAAGCCTGTGCAGTCCATCAACGCCCATCCTTCCAACT	intergenic
ASHGA5P019264	8.63745e-05	3.27269	noncoding	NR_073091	MEAF6	RefSeq	4846	chr1	-	37955560	37980420	AAAGCGAAAGAATAAAAACCGGCACAGGTATGTATATTAGGTTAGGCTGGGAAGTTTTTT	exon sense-overlapping	NM_001270875	MEAF6	chromatin modification-related protein MEAF6 isoform 2	-	37955560	37980420
ASHGA5P019264	8.63745e-05	3.27269	noncoding	NR_073091	MEAF6	RefSeq	4846	chr1	-	37955560	37980420	AAAGCGAAAGAATAAAAACCGGCACAGGTATGTATATTAGGTTAGGCTGGGAAGTTTTTT	exon sense-overlapping	NM_001270876	MEAF6	chromatin modification-related protein MEAF6 isoform 3	-	37955560	37980420
ASHGA5P019264	8.63745e-05	3.27269	noncoding	NR_073091	MEAF6	RefSeq	4846	chr1	-	37955560	37980420	AAAGCGAAAGAATAAAAACCGGCACAGGTATGTATATTAGGTTAGGCTGGGAAGTTTTTT	exon sense-overlapping	NM_022756	MEAF6	chromatin modification-related protein MEAF6 isoform 1	-	37955560	37980420
ASHGA5P025438	0.00211907	3.26958	noncoding	NR_003015	SNORA53	snoRNA	250	chr12	+	98993412	98993662	GAAATGACATGCATTTATGCTGCCATTTGTTACTATCAGGACTCGACTCGTGTGCGGACA
ASHGA5P017579	0.00208114	3.26361	noncoding	ENST00000443347	RP11-374M1.2	GENCODE	931	chr9	+	45108391	45112532	GTGGGACATCCGGCTGGGGTGATGTAAAATTCTCAAACAATGAGATAGATAAAAAGTACG	intergenic
ASHGA5P040045	0.00013891	3.26315	noncoding	NR_002799	LOC256880	RefSeq	1985	chr4	+	100871635	100873620	AGATAATACTCTGCCAGCTCTTTGCTATGAAGCCCCATAAAGGGAATTTACTGTTGCCTC	bidirectional	NM_002106	H2AFZ	histone H2A.Z	-	100869243	100871512
ASHGA5P015390	0.00229594	3.2615	noncoding	NR_046220	KLHL7-AS1	RefSeq	2564	chr7	-	23140846	23145322	CAGATTTCCAGAAGTAGAAATCTGTCTTCTAACTCTAAGGCCTTGGGAGATGAAGGATCC	bidirectional	NM_001031710	KLHL7	kelch-like protein 7 isoform 1	+	23145352	23215038
ASHGA5P015390	0.00229594	3.2615	noncoding	NR_046220	KLHL7-AS1	RefSeq	2564	chr7	-	23140846	23145322	CAGATTTCCAGAAGTAGAAATCTGTCTTCTAACTCTAAGGCCTTGGGAGATGAAGGATCC	bidirectional	NM_001172428	KLHL7	kelch-like protein 7 isoform 3	+	23145352	23165669
ASHGA5P015390	0.00229594	3.2615	noncoding	NR_046220	KLHL7-AS1	RefSeq	2564	chr7	-	23140846	23145322	CAGATTTCCAGAAGTAGAAATCTGTCTTCTAACTCTAAGGCCTTGGGAGATGAAGGATCC	bidirectional	NM_018846	KLHL7	kelch-like protein 7 isoform 2	+	23145916	23215038
ASHGA5P023520	0.00128387	3.25964	noncoding	NR_037597	LOC442028	RefSeq	3330	chr2	-	95534429	95613087	TGAGTCCACGGGAGCTTACAGCTTCATTGCACCATGTGTGGCATTTGGGTCCTGTTTGGC	natural antisense	NM_144705	TEKT4	tektin-4	+	95537231	95542568
ASHGA5P025442	0.00013996	3.25727	noncoding	NR_003019	SNORA77	snoRNA	125	chr1	+	203698708	203698833	TTTCTGTCTGCCAGAGAAACATTCCAGGGTGCTGTGGCTGCCTCACCTATCCAGGGCGAT
ASHGA5P017105	0.00434914	3.25375	noncoding	ENST00000437712	RP11-168K11.3	GENCODE	3043	chr9	+	116381507	116384914	CTCTCTGTCTTCCTGCTGTCTTCCAATATCCTACCTGGAAAGCAACGGGTCTGAAAGGTA	intergenic
ASHGA5P025348	0.000104263	3.25301	noncoding	NR_002738	SNORD57	snoRNA	72	chr20	+	2637584	2637656	ACTGTCTGAGCCTGACCTTGTAGAATGGAGGCAAAAAAACTGATTTAATGAGCCTGATCC
ASHGA5P021602	0.0134627	3.24687	noncoding	ENST00000536034	RP11-266K4.9	GENCODE	451	chr12	+	8388525	8395160	GTCTTAAGATGTGTGAAAGCCTCAGCGCATGAGCCAATTCTGTGCAGTGCTCGACATACA	intergenic
ASHGA5P015710	0.00211185	3.24156	noncoding	ENST00000422841	RP1-127D3.4	GENCODE	658	chr1	-	171168382	171193423	ACCAATAACAACAGCAAATGAGCTGTTCGTGGCAGTACATTGCGGAGCATAGAACGAAAC	natural antisense	NM_001460	FMO2	dimethylaniline monooxygenase [N-oxide-forming] 2	+	171154387	171181822
ASHGA5P053396	2.69242e-05	3.24097	noncoding	ENST00000454813	GAS5	GENCODE	621	chr1	-	173833039	173834009	GATTCTGAGGTTACTCTACTAACAAGCATCACACATTTGTATTTTGCCCTGATTAATATG	intergenic
ASHGA5P022856	0.00357509	3.23938	noncoding	ENST00000564140	CTD-2008A1.2	GENCODE	594	chr15	-	45119148	45122635	GGAACAATGGATCTGTGTGTGATTGATCTACCCATGGCCACTCGCTCTGGTGGGACCCTC	intergenic
ASHGA5P033979	0.037666	3.23779	noncoding	ENST00000469289	MIR1302-10	GENCODE	535	chr1	+	30266	31109	CGTTGGCTTGCCTCCGGCATTTTTGGCCCTTGCCTTTTAGGGTTGCCAGATTAAAAGACA	intergenic
ASHGA5P019065	0.00554385	3.22629	noncoding	NR_037985	TTC19	RefSeq	3642	chr17	+	15902693	15932723	CGAGAATGAGTTGAGCATTATGAAAGATGAGCCAGAAGAGGCTGAGTTAATTTTGCATGA	exon sense-overlapping	NM_017775	TTC19	tetratricopeptide repeat protein 19, mitochondrial	+	15902693	15932723
ASHGA5P019065	0.00554385	3.22629	noncoding	NR_037985	TTC19	RefSeq	3642	chr17	+	15902693	15932723	CGAGAATGAGTTGAGCATTATGAAAGATGAGCCAGAAGAGGCTGAGTTAATTTTGCATGA	natural antisense	NM_001042697	ZSWIM7	zinc finger SWIM domain-containing protein 7	-	15879874	15903006
ASHGA5P019065	0.00554385	3.22629	noncoding	NR_037985	TTC19	RefSeq	3642	chr17	+	15902693	15932723	CGAGAATGAGTTGAGCATTATGAAAGATGAGCCAGAAGAGGCTGAGTTAATTTTGCATGA	natural antisense	NM_001042698	ZSWIM7	zinc finger SWIM domain-containing protein 7	-	15879874	15903006
ASHGA5P025746	0.00233149	3.22607	noncoding	NR_033339	CTBP1-AS1	RefSeq	2945	chr4	+	1243227	1246795	GGGCCCGAACAAACCACGGCATGGAGACGGAATGATGCAGACTCCTATCCGCGAGATACC	intronic antisense	ENST00000506180	CTBP1	C-terminal binding protein 1 [Source:HGNC Symbol;Acc:2494]	-	1209962	1243741
ASHGA5P025746	0.00233149	3.22607	noncoding	NR_033339	CTBP1-AS1	RefSeq	2945	chr4	+	1243227	1246795	GGGCCCGAACAAACCACGGCATGGAGACGGAATGATGCAGACTCCTATCCGCGAGATACC	intronic antisense	ENST00000515399	CTBP1	C-terminal binding protein 1 [Source:HGNC Symbol;Acc:2494]	-	1219147	1243719
ASHGA5P006918	7.14808e-06	3.22009	noncoding	NR_026591	RAD1	RefSeq	4525	chr5	-	34905365	34915731	TTTTATTCAGGGACTTTAACTGCACTTCGAATGTGTTACCAAGGTTATGGTTACCCTTTG	exon sense-overlapping	NM_002853	RAD1	cell cycle checkpoint protein RAD1	-	34905365	34915780
ASHGA5P057489	0.0078873	3.21828	noncoding	TCONS_00018301	XLOC_008577	LincRNAs identified by Cabili et al	264	chr10	+	100995868	100996402	TTTTTTAACTTTTTAAAGCGTCAGGCACTTCGTCCGCTCAGGGCCCTTTTCTGGTTGAAG	intergenic
ASHGA5P019210	0.0055308	3.21588	noncoding	NR_046293	MSTO1	RefSeq	2531	chr1	+	155579960	155584758	ATAGGGGCAGGGAGTGCTGAGTAGTGATGGTGTCTGGAGGGTCAAATCCATTCCCAATGG	exon sense-overlapping	NM_001256532	MSTO1	protein misato homolog 1 isoform b	+	155579960	155584758
ASHGA5P019210	0.0055308	3.21588	noncoding	NR_046293	MSTO1	RefSeq	2531	chr1	+	155579960	155584758	ATAGGGGCAGGGAGTGCTGAGTAGTGATGGTGTCTGGAGGGTCAAATCCATTCCCAATGG	exon sense-overlapping	NM_001256533	MSTO1	protein misato homolog 1 isoform c	+	155579960	155584758
ASHGA5P019210	0.0055308	3.21588	noncoding	NR_046293	MSTO1	RefSeq	2531	chr1	+	155579960	155584758	ATAGGGGCAGGGAGTGCTGAGTAGTGATGGTGTCTGGAGGGTCAAATCCATTCCCAATGG	exon sense-overlapping	NM_018116	MSTO1	protein misato homolog 1 isofzorm a	+	155579960	155584758
ASHGA5P048599	0.000629421	3.21349	noncoding	ENST00000566793	ULK4P2	GENCODE	582	chr15	+	30865087	30889187	CTGTTGTTGAGGTAATGTCTTTTATGACTGAAATGTGATGAATGACAAGAAGTACTGTTG	intergenic
ASHGA5P037031	0.0049778	3.20887	noncoding	ENST00000429167	FAM83C-AS1	GENCODE	352	chr20	+	33873053	33873559	CTCCTCAAAGTTCAGGATACACCAGGCGCTGTGATTCACAATAAAGTCTGCCTTTATTGA	natural antisense	NM_178468	FAM83C	protein FAM83C	-	33873533	33880225
ASHGA5P025353	0.000172314	3.20136	noncoding	NR_002745	SNORD48	snoRNA	63	chr6	+	31803039	31803103	GATGATGACCCCAGGTAACTCTGAGTGTGTCGCTGATGCCATCACCGCAGCGCTCTGACC
ASHGA5P048743	0.0015095	3.19666	noncoding	ENST00000560622	RP11-265M18.2	GENCODE	465	chr15	-	63883312	63892938	ATAAGGAACACATCTTGCTTTCAGCATGTGAGAGGAACAAAAGCATTGATGTAAATGTGC	intronic antisense	NM_203373	FBXL22	F-box/LRR-repeat protein 22	+	63889551	63894620
ASHGA5P048743	0.0015095	3.19666	noncoding	ENST00000560622	RP11-265M18.2	GENCODE	465	chr15	-	63883312	63892938	ATAAGGAACACATCTTGCTTTCAGCATGTGAGAGGAACAAAAGCATTGATGTAAATGTGC	natural antisense	NM_001256702	USP3	ubiquitin carboxyl-terminal hydrolase 3 isoform 2	+	63796709	63886839
ASHGA5P048743	0.0015095	3.19666	noncoding	ENST00000560622	RP11-265M18.2	GENCODE	465	chr15	-	63883312	63892938	ATAAGGAACACATCTTGCTTTCAGCATGTGAGAGGAACAAAAGCATTGATGTAAATGTGC	natural antisense	NM_006537	USP3	ubiquitin carboxyl-terminal hydrolase 3 isoform 1	+	63796709	63886839
ASHGA5P017189	0.000303187	3.19528	noncoding	ENST00000438705	SNHG15	GENCODE	509	chr7	-	45022683	45026169	CTGAGCCCAGTGTCCATGAAACTGGGAGGCGACCGTGTTAGCTGCCAGTTCCTGACAGCC	intergenic
ASHGA5P035989	0.00580061	3.19292	noncoding	ENST00000421951	ANKRD36BP2	GENCODE	1899	chr2	+	89065323	89079082	CCCAAATGCACGTTAAAAACCTCTTACAACATATGTGCACATTCATAGATAACATGTAGA	intergenic
ASHGA5P014863	0.00297647	3.19244	noncoding	NR_024444	LOC100133985	RefSeq	661	chr2	-	70351167	70352448	CGTTTTCTCTAAACTGCCGCGATGAATGTCAGTCCCCAGAGCCGGAACCGTTCCCGGTTT	intergenic
ASHGA5P025361	0.000745209	3.19237	noncoding	NR_002910	SNORA71B	snoRNA	136	chr20	-	37053842	37053978	TTCCCCGTGTTTGAAGGGTCCACTCCTATCCCTTCCAAACTCTGGAGCTTTCGTACATGC
ASHGA5P048837	0.00244634	3.19108	noncoding	uc010bmf.3	AGSK1	UCSC_knowngene	3662	chr15	+	82944792	82975798	GTGTATAGGACTCTCAGGCTTTTATCCTAGATCACCACTGGATTGCTGACAGATAGAGGA	intergenic
ASHGA5P056134	0.00178049	3.1891	noncoding	NR_003138	SNHG10	RefSeq	1972	chr14	-	95999248	96001209	CTTTTTGTTTTTCAGATTCATTGATTCCAGGTAAATCAGAGGAACAAGCAACATGAACAG	natural antisense	ENST00000331334	GLRX5	glutaredoxin 5 [Source:HGNC Symbol;Acc:20134]	+	96000929	96011055
ASHGA5P044954	0.00139427	3.18561	noncoding	ENST00000517910	KB-1732A1.1	GENCODE	2770	chr8	+	103819049	103822199	GCTGCTGTCTAATGCAGATCCTCTTTCATCCAGATTTCAAATATTTTTCCTATTCTGTCC	intergenic
ASHGA5P019598	0.002737	3.18518	noncoding	NR_046294	MSTO1	RefSeq	2523	chr1	+	155579960	155584758	GCCACACAAGCCACAGACTAATGGTGGTTTTGGCTTTGTTCTGGCAGCCAGCTCACCCCA	exon sense-overlapping	NM_001256532	MSTO1	protein misato homolog 1 isoform b	+	155579960	155584758
ASHGA5P019598	0.002737	3.18518	noncoding	NR_046294	MSTO1	RefSeq	2523	chr1	+	155579960	155584758	GCCACACAAGCCACAGACTAATGGTGGTTTTGGCTTTGTTCTGGCAGCCAGCTCACCCCA	exon sense-overlapping	NM_001256533	MSTO1	protein misato homolog 1 isoform c	+	155579960	155584758
ASHGA5P019598	0.002737	3.18518	noncoding	NR_046294	MSTO1	RefSeq	2523	chr1	+	155579960	155584758	GCCACACAAGCCACAGACTAATGGTGGTTTTGGCTTTGTTCTGGCAGCCAGCTCACCCCA	exon sense-overlapping	NM_018116	MSTO1	protein misato homolog 1 isofzorm a	+	155579960	155584758
ASHGA5P046513	0.000417202	3.18196	noncoding	uc004dgs.4	LOC401588	UCSC_knowngene	1905	chrX	+	46404927	46407670	AGTGTGAATTTTCTAATGCTGAGTAAGTTGTGATCCAGAAGTAAATGTATCTGCAAGCTG	bidirectional	NM_001039891	ZNF674	zinc finger protein 674 isoform 1	-	46357159	46404892
ASHGA5P046513	0.000417202	3.18196	noncoding	uc004dgs.4	LOC401588	UCSC_knowngene	1905	chrX	+	46404927	46407670	AGTGTGAATTTTCTAATGCTGAGTAAGTTGTGATCCAGAAGTAAATGTATCTGCAAGCTG	bidirectional	NM_001146291	ZNF674	zinc finger protein 674 isoform 2	-	46357159	46404892
ASHGA5P046513	0.000417202	3.18196	noncoding	uc004dgs.4	LOC401588	UCSC_knowngene	1905	chrX	+	46404927	46407670	AGTGTGAATTTTCTAATGCTGAGTAAGTTGTGATCCAGAAGTAAATGTATCTGCAAGCTG	bidirectional	NM_001190417	ZNF674	zinc finger protein 674 isoform 3	-	46357159	46404892
ASHGA5P032501	1.06816e-06	3.17614	noncoding	ENST00000578660	RP5-890E16.2	GENCODE	2910	chr17	-	46122502	46125412	AACTTCTGAGCTAGTTTACCAGTTTCAAAGACTAATTCAGAGAGCATGTTTTACCTATTC	bidirectional	NM_003204	NFE2L1	nuclear factor erythroid 2-related factor 1	+	46125685	46138907
ASHGA5P035465	0.0140869	3.175	noncoding	ENST00000428080	AC104076.3	GENCODE	265	chr2	-	181844153	181844817	TGTGCAGTTCACAAAGGGAGTGAGAATGGCAGTCAAAAGATGTATAGAGTTAAGGGAAAG	bidirectional	NM_006357	UBE2E3	ubiquitin-conjugating enzyme E2 E3	+	181845341	181928150
ASHGA5P035465	0.0140869	3.175	noncoding	ENST00000428080	AC104076.3	GENCODE	265	chr2	-	181844153	181844817	TGTGCAGTTCACAAAGGGAGTGAGAATGGCAGTCAAAAGATGTATAGAGTTAAGGGAAAG	bidirectional	NM_182678	UBE2E3	ubiquitin-conjugating enzyme E2 E3	+	181845111	181928150
ASHGA5P046002	0.0026334	3.17499	noncoding	uc004bxw.3	LOC100506190	UCSC_knowngene	1757	chr9	+	132250938	132266538	AATGTAGTGTCTTTAGACCGTGCAATGTTGTGCTCCTGTTAGTCTGATATCAGGGGCTTG	intergenic
ASHGA5P025338	1.54422e-05	3.17472	noncoding	NR_002590	SNORA41	snoRNA	132	chr2	+	207026951	207027083	AACACAAACACCTCTTTCTTAGCAAAACAGAAAGTGGGTATATATGTGTGACAGACACAA
ASHGA5P030534	0.00104057	3.17121	noncoding	ENST00000558593	CTD-3110H11.2	GENCODE	507	chr15	+	50648667	50659636	TGGAATGGGACTAGAGAAGCAATTAGCTTTAATAAGGGTATTATGGAAGACTTTCTAGAT	intergenic
ASHGA5P030044	0.00871867	3.16811	noncoding	ENST00000429648	RP11-21N7.2	GENCODE	301	chr1	-	155279828	155280381	TTTTCTTGGGCATAAACATCTGAATTCTGGTCTCCGTTCATTCTGAGGGAGGAGCAAAGG	intronic antisense	NM_001242825	FDPS	farnesyl pyrophosphate synthase isoform c	+	155278538	155290457
ASHGA5P030044	0.00871867	3.16811	noncoding	ENST00000429648	RP11-21N7.2	GENCODE	301	chr1	-	155279828	155280381	TTTTCTTGGGCATAAACATCTGAATTCTGGTCTCCGTTCATTCTGAGGGAGGAGCAAAGG	natural antisense	NM_001135821	FDPS	farnesyl pyrophosphate synthase isoform a	+	155278704	155290457
ASHGA5P030044	0.00871867	3.16811	noncoding	ENST00000429648	RP11-21N7.2	GENCODE	301	chr1	-	155279828	155280381	TTTTCTTGGGCATAAACATCTGAATTCTGGTCTCCGTTCATTCTGAGGGAGGAGCAAAGG	natural antisense	NM_001135822	FDPS	farnesyl pyrophosphate synthase isoform b	+	155278538	155290457
ASHGA5P030044	0.00871867	3.16811	noncoding	ENST00000429648	RP11-21N7.2	GENCODE	301	chr1	-	155279828	155280381	TTTTCTTGGGCATAAACATCTGAATTCTGGTCTCCGTTCATTCTGAGGGAGGAGCAAAGG	natural antisense	NM_001242824	FDPS	farnesyl pyrophosphate synthase isoform b	+	155278538	155290457
ASHGA5P030044	0.00871867	3.16811	noncoding	ENST00000429648	RP11-21N7.2	GENCODE	301	chr1	-	155279828	155280381	TTTTCTTGGGCATAAACATCTGAATTCTGGTCTCCGTTCATTCTGAGGGAGGAGCAAAGG	natural antisense	NM_002004	FDPS	farnesyl pyrophosphate synthase isoform a	+	155278538	155290457
ASHGA5P049480	0.000351436	3.16419	noncoding	NR_024349	LOC284023	RefSeq	2525	chr17	-	7816639	7819265	AGTGTTACTGTATAGTATGTACTCAATAAATATTTGTTGGCTTTATCTCTTATTTTTTAA	intergenic
ASHGA5P054920	0.00595533	3.16187	noncoding	ENST00000544983	SNHG1	GENCODE	870	chr11	-	62622153	62623230	CCAGGGTGAATACAGGTAATTATCCAAATTGGTGTATGTCATCTTTGTAAATGTTCAAGA	bidirectional	NM_001012662	SLC3A2	4F2 cell-surface antigen heavy chain isoform b	+	62623483	62656355
ASHGA5P054920	0.00595533	3.16187	noncoding	ENST00000544983	SNHG1	GENCODE	870	chr11	-	62622153	62623230	CCAGGGTGAATACAGGTAATTATCCAAATTGGTGTATGTCATCTTTGTAAATGTTCAAGA	bidirectional	NM_001012664	SLC3A2	4F2 cell-surface antigen heavy chain isoform e	+	62623483	62656355
ASHGA5P054920	0.00595533	3.16187	noncoding	ENST00000544983	SNHG1	GENCODE	870	chr11	-	62622153	62623230	CCAGGGTGAATACAGGTAATTATCCAAATTGGTGTATGTCATCTTTGTAAATGTTCAAGA	bidirectional	NM_002394	SLC3A2	4F2 cell-surface antigen heavy chain isoform c	+	62623483	62656355
ASHGA5P043890	0.00658985	3.14261	noncoding	ENST00000478818	RP11-155G14.5	pseudogene	450	chr7	+	128106616	128109225	CAAATGCTCAAGAAAAAGCAGACTTGTATAGTGGCCGATGCAACTACTATTAAACAACAT
ASHGA5P016221	0.000263774	3.14067	noncoding	NR_045512	WBSCR22	RefSeq	1159	chr7	+	73097897	73112551	GTTGCATCAGGTCCGGGGATCCCGAGCTGTCCTGCAGCTGTACCCTGAGAACTCAGAGCA	exon sense-overlapping	NM_001202560	WBSCR22	uncharacterized methyltransferase WBSCR22 isoform 1	+	73097897	73112551
ASHGA5P016221	0.000263774	3.14067	noncoding	NR_045512	WBSCR22	RefSeq	1159	chr7	+	73097897	73112551	GTTGCATCAGGTCCGGGGATCCCGAGCTGTCCTGCAGCTGTACCCTGAGAACTCAGAGCA	exon sense-overlapping	NM_017528	WBSCR22	uncharacterized methyltransferase WBSCR22 isoform 2	+	73097897	73112551
ASHGA5P018695	0.00137412	3.13878	noncoding	ENST00000456568	BX571672.5	GENCODE	212	chr1	-	143236904	143237715	AAATCCCTTAGAGGGAGCTTATAGCTTCATTGCACTGTGTGTGGCATTTGGGTCCTGTTT	intergenic
ASHGA5P055161	0.00563984	3.13371	noncoding	TCONS_00006036	XLOC_002675	LincRNAs identified by Cabili et al	458	chr3	+	58457570	58470480	TGGTCTCCTTGGAACAAGCAACTGGAAATTCTTCACACCAGCTATGGCTGGTAGGAATTT	intergenic
ASHGA5P038361	0.000326244	3.13274	noncoding	TCONS_00023567	XLOC_011390	LincRNAs identified by Cabili et al	2338	chr15	+	101835622	101838894	TGCATATCAGGAATTTACAGTGATTAATGACCAGAGTGAACACAGCTGCGTAGCCGACAC	intergenic
ASHGA5P040423	0.0165887	3.13245	noncoding	TCONS_00022202	XLOC_010428	LincRNAs identified by Cabili et al	868	chr13	+	75017245	75018926	TGAGTGAGAGGCCTCAAGTGACCCTTTCTGGAAATTCTTCCATATGAAAACATGGGAGGA	intergenic
ASHGA5P025272	0.00129873	3.13152	noncoding	NR_000010	SNORD4A	snoRNA	72	chr17	+	27049599	27049671	TGACACTGTAAAGCGACCAAAGTCTGAACAAAGTGATTGGTACCTCGTTGTCTGATGCAC
ASHGA5P025946	0.000786288	3.1256	noncoding	uc009vjn.1	LOC643837	UCSC_knowngene	510	chr1	+	763063	788902	AGTTACACAACCTCCAGACATCTAGGCTTGCTGTCAAGGCTTCTGATCAACATGAGATGA	intergenic
ASHGA5P026211	0.00188499	3.12336	noncoding	ENST00000499765	RP11-685M7.3	GENCODE	2335	chr11	+	10830843	10844478	CCATAAGAAATAGGATTAAGCTTTTCAAAGCCGGCAAGTTGAACTATTTATACTTACCAG	bidirectional	NM_001042559	EIF4G2	eukaryotic translation initiation factor 4 gamma 2 isoform 2	-	10818592	10830582
ASHGA5P026211	0.00188499	3.12336	noncoding	ENST00000499765	RP11-685M7.3	GENCODE	2335	chr11	+	10830843	10844478	CCATAAGAAATAGGATTAAGCTTTTCAAAGCCGGCAAGTTGAACTATTTATACTTACCAG	bidirectional	NM_001418	EIF4G2	eukaryotic translation initiation factor 4 gamma 2 isoform 1	-	10818592	10830582
ASHGA5P051489	8.55109e-05	3.11663	noncoding	ENST00000424068	BX004987.4	GENCODE	1114	chr1	-	143356624	143467304	GCATTTATGGAAGTTTATAGAGACCTAGTTTCCATGGAGGAACTCACTGATTCCGCCAGG	intergenic
ASHGA5P033241	0.00373207	3.11401	noncoding	ENST00000565472	CTC-462L7.1	GENCODE	4810	chr17	+	53246183	53250993	AAAGCTGTGTCAGCAATGAGATTTGTTTCATTGTTTTGCCTTGTTTTGTCATTGAGTTGT	intergenic
ASHGA5P026112	0.0167693	3.10911	noncoding	TCONS_00013179	XLOC_006466	LincRNAs identified by Cabili et al	1168	chr7	-	63174050	63175663	GACTTATGGCCACACTTGTCACCTCTAGCTAGAAAAACATTTTAGTAGAAATGTCATTTT	intergenic
ASHGA5P053397	0.000215845	3.10759	noncoding	ENST00000412059	GAS5	GENCODE	979	chr1	-	173833038	173837125	TTATCCTAAACTAGGTGAGTCAGCTTTTGGTACATGTGATGATTTTCAGTGTAACCAATG	bidirectional	NM_001122770	ZBTB37	zinc finger and BTB domain-containing protein 37 isoform a	+	173837492	173855774
ASHGA5P053397	0.000215845	3.10759	noncoding	ENST00000412059	GAS5	GENCODE	979	chr1	-	173833038	173837125	TTATCCTAAACTAGGTGAGTCAGCTTTTGGTACATGTGATGATTTTCAGTGTAACCAATG	bidirectional	NM_032522	ZBTB37	zinc finger and BTB domain-containing protein 37 isoform b	+	173837492	173842778
ASHGA5P036185	0.00146227	3.10584	noncoding	ENST00000420776	RP11-442N24__B.1	GENCODE	624	chr1	+	28969739	28975042	ATTTTTGGTTGGTGCCTTTGTCTTGGTGTCAGGACTGGGATATCATCTGGGACACATTAC	bidirectional	NM_001135218	TAF12	transcription initiation factor TFIID subunit 12	-	28929608	28969604
ASHGA5P036185	0.00146227	3.10584	noncoding	ENST00000420776	RP11-442N24__B.1	GENCODE	624	chr1	+	28969739	28975042	ATTTTTGGTTGGTGCCTTTGTCTTGGTGTCAGGACTGGGATATCATCTGGGACACATTAC	bidirectional	NM_005644	TAF12	transcription initiation factor TFIID subunit 12	-	28929608	28969604
ASHGA5P015843	0.000448329	3.09669	noncoding	ENST00000424094	GNAS-AS1	GENCODE	1176	chr20	-	57393973	57425958	TCTTTGGAAACGAATTGTAAGTTATCCTGATGTTAGGGTCCCTGTCTGCTTCCAAGGGTC	intronic antisense	NM_016592	GNAS	protein ALEX NESP55	+	57414794	57486250
ASHGA5P025788	0.0019161	3.095	noncoding	NR_037712	RAD51D	RefSeq	2164	chr17	-	33426810	33446888	GTCTTACAAGTCTTGATAAACTGCTTGATGCTGGTCTCTATACTGGAGAAGTGACTGAAA	exon sense-overlapping	NM_001142571	RAD51D	DNA repair protein RAD51 homolog 4 isoform 6	-	33426810	33446888
ASHGA5P025788	0.0019161	3.095	noncoding	NR_037712	RAD51D	RefSeq	2164	chr17	-	33426810	33446888	GTCTTACAAGTCTTGATAAACTGCTTGATGCTGGTCTCTATACTGGAGAAGTGACTGAAA	exon sense-overlapping	NM_002878	RAD51D	DNA repair protein RAD51 homolog 4 isoform 1	-	33426810	33446888
ASHGA5P025788	0.0019161	3.095	noncoding	NR_037712	RAD51D	RefSeq	2164	chr17	-	33426810	33446888	GTCTTACAAGTCTTGATAAACTGCTTGATGCTGGTCTCTATACTGGAGAAGTGACTGAAA	exon sense-overlapping	NM_133629	RAD51D	DNA repair protein RAD51 homolog 4 isoform 4	-	33426810	33446888
ASHGA5P047663	0.00168229	3.08785	noncoding	NR_038937	LOC100505761	RefSeq	1622	chr10	+	104209573	104216050	TACCAGGCAAAAGGAAACACCTTGAGCTGGCCAGGAGCTACCAGCGTCTGTCTACACCTG	natural antisense	NM_024886	C10orf95	uncharacterized protein C10orf95	-	104209593	104211300
ASHGA5P043280	0.00759375	3.08755	noncoding	ENST00000451832	IMMP2L-IT1	GENCODE	557	chr7	-	110364214	110365881	AGAAAGCCACACTAACTTAATTGCCAACCAGATAAATGGTGATCACTTGAAATCTGTTTT	intron sense-overlapping	NM_001244606	IMMP2L	mitochondrial inner membrane protease subunit 2	-	110303105	111202573
ASHGA5P043280	0.00759375	3.08755	noncoding	ENST00000451832	IMMP2L-IT1	GENCODE	557	chr7	-	110364214	110365881	AGAAAGCCACACTAACTTAATTGCCAACCAGATAAATGGTGATCACTTGAAATCTGTTTT	intron sense-overlapping	NM_032549	IMMP2L	mitochondrial inner membrane protease subunit 2	-	110303105	111202347
ASHGA5P044236	0.00141091	3.08651	noncoding	ENST00000564481	RP11-589C21.5	GENCODE	992	chr8	-	42009289	42010281	CTAAGGAACAGCACAAGATACAATAACACGTGATAATGTGTGTCGAAGGTGCAGAAATGC	bidirectional	NM_001134296	AP3M2	AP-3 complex subunit mu-2	+	42010463	42028701
ASHGA5P044236	0.00141091	3.08651	noncoding	ENST00000564481	RP11-589C21.5	GENCODE	992	chr8	-	42009289	42010281	CTAAGGAACAGCACAAGATACAATAACACGTGATAATGTGTGTCGAAGGTGCAGAAATGC	bidirectional	NM_006803	AP3M2	AP-3 complex subunit mu-2	+	42010463	42028701
ASHGA5P017008	0.0101075	3.08641	noncoding	ENST00000436618	TMEM191A	GENCODE	926	chr22	+	21056599	21058628	GCGGACCCAGGCTGCTGCGGAGGCGAAGCCAGGAAGCGCTGCTTCTGCAAGGGGAGGTGC	intergenic
ASHGA5P039404	0.000883553	3.08458	noncoding	ENST00000563286	RP11-121C2.2	GENCODE	4218	chr4	-	47842138	47846356	GTGGCTGAAGTTTGCTCTGTAAAATCACCGTTTCCTGAGGTATATTCAATATCTTTAATT	intergenic
ASHGA5P023343	0.000745533	3.07858	noncoding	ENST00000584327	SNHG15	GENCODE	505	chr7	-	45022735	45026159	ACTGTCACAGCAACTCCTTTGCAAGATGCCCCGGCCAGGAATAGTTGCTGAACACCCCAG	intergenic
ASHGA5P037742	0.00777323	3.07856	noncoding	NR_038956	LOC100506714	RefSeq	1338	chr22	-	45529638	45559662	GCGCTAGTCGCCGCTGAGGGGCCGGCGATGCGCGAGGAGTTCCGGCGAGGAAGGTCGGTC	bidirectional	NM_007172	NUP50	nuclear pore complex protein Nup50 isoform b	+	45559725	45583890
ASHGA5P037742	0.00777323	3.07856	noncoding	NR_038956	LOC100506714	RefSeq	1338	chr22	-	45529638	45559662	GCGCTAGTCGCCGCTGAGGGGCCGGCGATGCGCGAGGAGTTCCGGCGAGGAAGGTCGGTC	bidirectional	NM_153645	NUP50	nuclear pore complex protein Nup50 isoform a	+	45560551	45583890
ASHGA5P018324	0.0321121	3.07703	noncoding	ENST00000452026	CCT6P3	pseudogene	1383	chr7	+	64525376	64534226	CCTCATTTGTAACGTGTCATTAGAATATGAAAAAACTTAAAAGTGAATTCTGGCTTTTTT
ASHGA5P034039	0.00045267	3.0744	noncoding	uc001abp.1	LOC643837	UCSC_knowngene	854	chr1	+	763063	788997	GATTTAGGATAACTACTTAGAGGTTAAAAGTCACAAGGGTGTATGGATGAGGCTGGAGTG	intergenic
ASHGA5P018515	0.0230934	3.07252	noncoding	NR_033231	SMPD4	RefSeq	3777	chr2	-	130908964	130939330	TCCAGCAAAGTGGCCCAATGATGAAGTTGGTTTATAAGCTTCAAGCTGAAGACTATAAGT	exon sense-overlapping	NM_001171083	SMPD4	sphingomyelin phosphodiesterase 4 isoform 3	-	130908964	130939330
ASHGA5P018515	0.0230934	3.07252	noncoding	NR_033231	SMPD4	RefSeq	3777	chr2	-	130908964	130939330	TCCAGCAAAGTGGCCCAATGATGAAGTTGGTTTATAAGCTTCAAGCTGAAGACTATAAGT	exon sense-overlapping	NM_017751	SMPD4	sphingomyelin phosphodiesterase 4 isoform 1	-	130908964	130939330
ASHGA5P018515	0.0230934	3.07252	noncoding	NR_033231	SMPD4	RefSeq	3777	chr2	-	130908964	130939330	TCCAGCAAAGTGGCCCAATGATGAAGTTGGTTTATAAGCTTCAAGCTGAAGACTATAAGT	exon sense-overlapping	NM_017951	SMPD4	sphingomyelin phosphodiesterase 4 isoform 2	-	130908964	130939330
ASHGA5P022745	0.0346365	3.07019	noncoding	ENST00000561968	CRYM-AS1	GENCODE	559	chr16	+	21312201	21328207	ACCCAAAAGGAGTTGAACTTCCTCTCTTTTTAGAAGAATGGATTTCTCGGAGTCTGAAAA	intronic antisense	NM_001014444	CRYM	thiomorpholine-carboxylate dehydrogenase isoform 2	-	21269838	21314404
ASHGA5P022745	0.0346365	3.07019	noncoding	ENST00000561968	CRYM-AS1	GENCODE	559	chr16	+	21312201	21328207	ACCCAAAAGGAGTTGAACTTCCTCTCTTTTTAGAAGAATGGATTTCTCGGAGTCTGAAAA	intronic antisense	NM_001888	CRYM	thiomorpholine-carboxylate dehydrogenase isoform 1	-	21269838	21314404
ASHGA5P021846	0.000109614	3.06648	noncoding	NR_038924	PXN-AS1	RefSeq	778	chr12	+	120639093	120650631	ACCCATCCTCAACTGTGCCCTTGTTGAGCTGCTTGAGGCAGAAGGCACAGACGAAGTGCT	natural antisense	NM_001080855	PXN	paxillin isoform 2	-	120648241	120703574
ASHGA5P021846	0.000109614	3.06648	noncoding	NR_038924	PXN-AS1	RefSeq	778	chr12	+	120639093	120650631	ACCCATCCTCAACTGTGCCCTTGTTGAGCTGCTTGAGGCAGAAGGCACAGACGAAGTGCT	natural antisense	NM_001243756	PXN	paxillin isoform 3	-	120648241	120703574
ASHGA5P021846	0.000109614	3.06648	noncoding	NR_038924	PXN-AS1	RefSeq	778	chr12	+	120639093	120650631	ACCCATCCTCAACTGTGCCCTTGTTGAGCTGCTTGAGGCAGAAGGCACAGACGAAGTGCT	natural antisense	NM_002859	PXN	paxillin isoform 1	-	120648241	120703574
ASHGA5P021846	0.000109614	3.06648	noncoding	NR_038924	PXN-AS1	RefSeq	778	chr12	+	120639093	120650631	ACCCATCCTCAACTGTGCCCTTGTTGAGCTGCTTGAGGCAGAAGGCACAGACGAAGTGCT	natural antisense	NM_025157	PXN	paxillin isoform 4	-	120648241	120687964
ASHGA5P049947	0.00739694	3.06541	noncoding	uc010dko.3	LOC339290	UCSC_knowngene	5489	chr18	+	5238098	5246505	GTATTTTCAGGTGATTCCAGTTTGCATACATAATTGAGAAATATAAGATTTGGTCCCCAG	intergenic
ASHGA5P034941	0.00240021	3.0626	noncoding	ENST00000444217	AGBL5-AS1	GENCODE	407	chr2	-	27272550	27273132	TTTTTTCCACAACCTTTTGTTCACCGGGTTTTTAACAACAGAAATAAACCTAACCCCCAA	intronic antisense	ENST00000421915	AGBL5	ATP/GTP binding protein-like 5 [Source:HGNC Symbol;Acc:26147]	+	27265231	27276022
ASHGA5P037759	0.000320235	3.05961	noncoding	ENST00000564152	CTA-29F11.1	GENCODE	670	chr22	-	47157790	47158460	GCTTGAAGGGAAGAATGGTTTGAGCACCGAGGACAAGAATTAATTCCCCAGGCCTGGGTT	bidirectional	NM_014346	TBC1D22A	TBC1 domain family member 22A	+	47158517	47571342
ASHGA5P025823	4.00978e-05	3.05912	noncoding	NR_038278	LOC100506930	RefSeq	1749	chr19	-	36810617	36822620	CAGATTAAAGGTACGACATTTGGAGGCCCCAGCGAGAAACGTCACCGGGAGAAACGTCAC	intergenic
ASHGA5P025463	0.000586446	3.04968	noncoding	NR_003050	SNORD62B	snoRNA	86	chr9	+	134361051	134361137	AGTGATGTAATTCCAATAGATCCTTCTGACCCTCCACTGTGGACTCAATAGCAGGGAGAT
ASHGA5P038430	6.3953e-06	3.04967	noncoding	ENST00000565095	RP11-517B11.7	GENCODE	3473	chr3	-	131173969	131177442	CTGTGATTGGCCTCACACATAAATAATGAATTCTTTTAGGTTGCTTTAGGAATGTGTTAC	intergenic
ASHGA5P025439	0.00216017	3.04795	noncoding	NR_003016	SNORA26	snoRNA	122	chr4	+	53579415	53579537	AAGTAAGTCTCCATAAAACCCAGAGAAGAGACTGGAAAGCTCCTCTTTGGATCCTGTCTG
ASHGA5P025604	0.00116023	3.04607	noncoding	NR_004054	SNORD103A	snoRNA	88	chr1	-	31408535	31408623	TCACTGAGAACAAAGTTCGGTAATGAGAATCTTTGTTAATGGACTCAAGTTCTGAGCCAG
ASHGA5P033252	0.00092769	3.03216	noncoding	ENST00000579991	RP11-159D12.9	GENCODE	3989	chr17	+	56168908	56172897	GTTACCTTCCTTGAAGCAGTTAATGTTATGAGATTTTGTGTCTCCTTTTAGACACAGTTA	intergenic
ASHGA5P043859	0.000349476	3.03067	noncoding	TCONS_00018588	XLOC_008922	LincRNAs identified by Cabili et al	855	chr10	-	102819375	102820683	AAGACTGCCTGAGTGTTTAACCTGGATTTTCTGAGTCGCTGATGGAGAACAGTAGGTAGA	intergenic
ASHGA5P044238	2.9618e-05	3.03018	noncoding	ENST00000521802	RP11-231D20.2	GENCODE	415	chr8	-	42112845	42123216	TGAAAGGGCAGCTGCCACCTCAGGCCATGGTGGCGGAGACAAAGGCTATGGGCCGGTGTA	intergenic
ASHGA5P047551	0.000255127	3.02724	noncoding	ENST00000428940	RP11-77P6.2	GENCODE	643	chr10	+	88281701	88282443	GTAAAATACGCCTATGAAAACTGGGGGAGAGGAATAAAACAAGCTGGCAGAACGTTTTTC	bidirectional	NM_015045	WAPAL	wings apart-like protein homolog	-	88195012	88281541
ASHGA5P017616	0.000144592	3.02468	noncoding	ENST00000443766	BX004987.4	GENCODE	786	chr1	-	143399411	143467658	TCTATGTCCCTGTGGGGAGGAACTCACTGATTCCGCCAGGGAGATGGGGTACTGGATGAT	intergenic
ASHGA5P025614	0.00286603	3.01988	noncoding	NR_004390	SNORA57	snoRNA	149	chr11	+	62432893	62433042	TCATGTCTTCGGTGCTGGCGGCTTCCCATCCGCTGGTTCTATCCTCAAACGCCGGGACAC
ASHGA5P025375	0.00100587	3.01636	noncoding	NR_002952	SNORA9	snoRNA	133	chr7	-	45024976	45025109	AAACGGTTTGAGGCCTTGCCCTGCTCCATCCAGAGCAAGGTTATAGAAATTTCAGACAAT
ASHGA5P030272	0.00284469	3.01561	noncoding	ENST00000555325	CTD-2313J17.1	GENCODE	464	chr15	-	93348999	93351797	CAATGACCATGTCTAGTGGTCTCTCCATAGCACATGATGTATAAAATTGTTCTTATTTTC	intron sense-overlapping	ENST00000557398	FAM174B	family with sequence similarity 174, member B [Source:HGNC Symbol;Acc:34339]	-	93160677	93353028
ASHGA5P045444	0.010408	3.01437	noncoding	ENST00000411790	TTLL11-IT1	GENCODE	1052	chr9	-	124646914	124725998	AACTGGCCTTTTGAATAGGCTCTAAATTTGTTCATAATTGCCAAAGGAACGACACAATAA	intron sense-overlapping	NM_001139442	TTLL11	tubulin polyglutamylase TTLL11 isoform a	-	124584203	124855885
ASHGA5P032335	0.00101419	3.00988	noncoding	ENST00000583346	RP11-640N20.1	GENCODE	205	chr17	-	30330221	30333707	TTACCTCTCCTTTGCAGTGGAAAAGAGGGAATCCTGCCTAAAACCTACTTCACGGTGTTA	intergenic
ASHGA5P035671	1.29037e-05	3.00774	noncoding	ENST00000567549	RP11-341N2.1	GENCODE	1104	chr2	-	243029504	243030608	TGCCCAGTAGTGCTGTGGTTTGATTTAACTTGTGAAGGTATATTTCCAAATAAATCGCTA	intergenic
ASHGA5P048184	0.0028345	3.00471	noncoding	ENST00000537965	SNHG1	GENCODE	578	chr11	-	62621839	62622960	GTTTTCTGGTTCCTCTTGTTCTCTGTAGTGATGTTTCTAGATAGATGCCCACTGATATAT	bidirectional	NM_001012662	SLC3A2	4F2 cell-surface antigen heavy chain isoform b	+	62623483	62656355
ASHGA5P048184	0.0028345	3.00471	noncoding	ENST00000537965	SNHG1	GENCODE	578	chr11	-	62621839	62622960	GTTTTCTGGTTCCTCTTGTTCTCTGTAGTGATGTTTCTAGATAGATGCCCACTGATATAT	bidirectional	NM_001012664	SLC3A2	4F2 cell-surface antigen heavy chain isoform e	+	62623483	62656355
ASHGA5P048184	0.0028345	3.00471	noncoding	ENST00000537965	SNHG1	GENCODE	578	chr11	-	62621839	62622960	GTTTTCTGGTTCCTCTTGTTCTCTGTAGTGATGTTTCTAGATAGATGCCCACTGATATAT	bidirectional	NM_002394	SLC3A2	4F2 cell-surface antigen heavy chain isoform c	+	62623483	62656355
ASHGA5P015411	0.00127037	2.99922	noncoding	NR_024420	LOC389634	RefSeq	682	chr12	-	8509559	8543348	CGGCAGAGGAATAACTTCACTCTTCTCTGCAACGAATCCCAAAAGTATATAATTGAGCTG	intergenic
ASHGA5P035099	0.0032495	2.99835	noncoding	ENST00000456161	PCBP1-AS1	GENCODE	880	chr2	-	70223817	70313405	CCACAGTACCAAAGCATTTAGAAACCTCTGTTTAATTTAAGGAATGAGATAAGTTACTGC	intergenic
ASHGA5P047607	0.00298642	2.99831	noncoding	ENST00000433474	RP11-109P14.9	GENCODE	700	chr1	-	38265391	38266551	TAGAAGTTCCCTTTTTGAAAGTCTCAAATATGGTTCCCTAACTTAGAGAAGACAGATGAT	natural antisense	NM_001031740	MANEAL	glycoprotein endo-alpha-1,2-mannosidase-like protein isoform 1 precursor	+	38259773	38267278
ASHGA5P047607	0.00298642	2.99831	noncoding	ENST00000433474	RP11-109P14.9	GENCODE	700	chr1	-	38265391	38266551	TAGAAGTTCCCTTTTTGAAAGTCTCAAATATGGTTCCCTAACTTAGAGAAGACAGATGAT	natural antisense	NM_001113482	MANEAL	glycoprotein endo-alpha-1,2-mannosidase-like protein isoform 3 precursor	+	38259773	38267278
ASHGA5P047607	0.00298642	2.99831	noncoding	ENST00000433474	RP11-109P14.9	GENCODE	700	chr1	-	38265391	38266551	TAGAAGTTCCCTTTTTGAAAGTCTCAAATATGGTTCCCTAACTTAGAGAAGACAGATGAT	natural antisense	NM_152496	MANEAL	glycoprotein endo-alpha-1,2-mannosidase-like protein isoform 2	+	38261159	38267278
ASHGA5P015987	0.000477287	2.99823	noncoding	uc010kxx.2	RASA4P	UCSC_knowngene	1336	chr7	-	44068485	44078607	CATGAGTGAATTCGCTGAAGGCTCTAAGGAGGCCCGAAAACACGTCAGGGCTGCGATAAG	intergenic
ASHGA5P035771	0.000630872	2.9975	noncoding	ENST00000412749	AC074117.10	GENCODE	399	chr2	+	27580054	27590489	TAATACAACAGCAATACCTTATATCTGCGCAACTCTTCACAACTTACAAAGCCTTCACAT	natural antisense	NM_001034116	EIF2B4	translation initiation factor eIF-2B subunit delta isoform 2	-	27587218	27593324
ASHGA5P035771	0.000630872	2.9975	noncoding	ENST00000412749	AC074117.10	GENCODE	399	chr2	+	27580054	27590489	TAATACAACAGCAATACCTTATATCTGCGCAACTCTTCACAACTTACAAAGCCTTCACAT	natural antisense	NM_015636	EIF2B4	translation initiation factor eIF-2B subunit delta isoform 3	-	27587218	27593324
ASHGA5P035771	0.000630872	2.9975	noncoding	ENST00000412749	AC074117.10	GENCODE	399	chr2	+	27580054	27590489	TAATACAACAGCAATACCTTATATCTGCGCAACTCTTCACAACTTACAAAGCCTTCACAT	natural antisense	NM_172195	EIF2B4	translation initiation factor eIF-2B subunit delta isoform 1	-	27587218	27592919
ASHGA5P017466	0.000242918	2.99383	noncoding	ENST00000442010	HMGB3P22	GENCODE	597	chr5	+	179106032	179121650	AAGAGTCCGGAATTTTCCAAGAAGTGCTCTGAAAGGTGGAAGACAATGTCCGGGAAAGAG	natural antisense	NM_001164444	CBY3	protein chibby homolog 3	-	179105558	179107975
ASHGA5P050180	0.0111808	2.99114	noncoding	uc002ods.1	AX746638	UCSC_knowngene	2671	chr19	-	36803968	36806639	CAATGACTATTTAATAACTATTAAATGTTTCATTTCAGCTACACCTCTATGGTATTTTTT	intergenic
ASHGA5P021094	0.000663892	2.9896	noncoding	NR_037645	TMX2	RefSeq	1550	chr11	+	57479994	57508445	TCCTGATGTTTCTCAGTGCCATTGTGATGATGAAGAACCGCAGATCCAGAGGAACTAGAA	exon sense-overlapping	NM_001144012	TMX2	thioredoxin-related transmembrane protein 2 isoform 2	+	57479994	57508445
ASHGA5P021094	0.000663892	2.9896	noncoding	NR_037645	TMX2	RefSeq	1550	chr11	+	57479994	57508445	TCCTGATGTTTCTCAGTGCCATTGTGATGATGAAGAACCGCAGATCCAGAGGAACTAGAA	exon sense-overlapping	NM_015959	TMX2	thioredoxin-related transmembrane protein 2 isoform 1 precursor	+	57479994	57508445
ASHGA5P040810	8.85591e-05	2.98814	noncoding	uc003lul.1	AX747215	UCSC_knowngene	2163	chr5	-	151136012	151138175	TATACACATACTGGAAGGGGAAGAGTGTGTTACCTGAGAGTTTTCTCAGACAAATGCCCG	exon sense-overlapping	NM_004045	ATOX1	copper transport protein ATOX1	-	151122382	151138210
ASHGA5P021189	0.000302196	2.98575	noncoding	ENST00000527321	RP11-705O3.1	GENCODE	586	chr11	+	77850860	77852968	AGATACAGAGCTACAGTCAAATGGGCAGCTGAAGATGATGATGATGATGATCTTGACACC	bidirectional	NM_001007027	ALG8	probable dolichyl pyrophosphate Glc1Man9GlcNAc2 alpha-1,3-glucosyltransferase isoform b	-	77811987	77850699
ASHGA5P021189	0.000302196	2.98575	noncoding	ENST00000527321	RP11-705O3.1	GENCODE	586	chr11	+	77850860	77852968	AGATACAGAGCTACAGTCAAATGGGCAGCTGAAGATGATGATGATGATGATCTTGACACC	bidirectional	NM_024079	ALG8	probable dolichyl pyrophosphate Glc1Man9GlcNAc2 alpha-1,3-glucosyltransferase isoform a	-	77811987	77850699
ASHGA5P030057	0.00557391	2.98454	noncoding	TCONS_00007487	XLOC_003471	LincRNAs identified by Cabili et al	1936	chr4	+	17484657	17487209	AAACAACAAGACATGCAAGGTACAGCATGAGGTAATGTGCTCAGGGTGCTTTCAACAGCT	intronic antisense	ENST00000513615	QDPR	quinoid dihydropteridine reductase [Source:HGNC Symbol;Acc:9752]	-	17461883	17513712
ASHGA5P031113	0.0333577	2.97951	noncoding	uc002edb.3	BC041879	UCSC_knowngene	2514	chr16	-	32300867	32321785	TTTGGGAGAATTTGTCCAAACTGTGGTCCCGTTTGTTCTCCAATCCTGTGTAGACACCAT	intergenic
ASHGA5P022259	0.000134263	2.97531	noncoding	ENST00000553559	SNHG10	GENCODE	428	chr14	-	95999250	96001209	TGGCAATGCGATTCATTGATTCCAGGTAAATCAGAGGAACAAGCAACATGAACAGAAATA	natural antisense	ENST00000331334	GLRX5	glutaredoxin 5 [Source:HGNC Symbol;Acc:20134]	+	96000929	96011055
ASHGA5P032008	2.95131e-05	2.9736	noncoding	TCONS_00029615	XLOC_014270	LincRNAs identified by Cabili et al	354	chr22	+	46943546	46944079	AAATTTGCTCGCCTGCACACCCAGAGAAATGGACTTGGCTTGGTTTTTCTGAACTTTTGC	intergenic
ASHGA5P029770	0.000210618	2.96848	noncoding	ENST00000519709	MEG3	GENCODE	1726	chr14	+	101292470	101327345	GTGCCCCCGACAAGCCCCTGCTGGTGTCTCCATCTCCTGCCAAGCATCCTCCAGTGCCTC	intergenic
ASHGA5P046564	0.000281879	2.96747	noncoding	ENST00000561542	RP11-305E6.4	GENCODE	3241	chr10	-	30591754	30594995	CAGAACACTCTGATTTGGTTACATGTTTCTTATAGTACCTCCTTGGTTCAAATGTAATTC	intergenic
ASHGA5P023567	0.000172462	2.96709	noncoding	ENST00000584686	SNHG15	GENCODE	541	chr7	-	45023445	45026267	AAGCAGTCTTCACATGGCACAAGAGTGCCTGCCATCCGTCAGTGTTTCTACAGCAGCAAT	intergenic
ASHGA5P024439	3.94017e-05	2.9656	noncoding	hsa-mir-3917	MI0016423	mirbase	93	chr1	-	26232852	26232945	TCAGAGTGTGGTCAGGCGGCTCGGACTGAGCAGGTGGGTGCGGGGCTCGGAGGAGGCGGC
ASHGA5P037939	4.42869e-05	2.96549	noncoding	ENST00000426017	RP11-191G24.1	GENCODE	362	chr1	+	51984054	52027301	CTGAAGTACAATTGTTGTTTCAGAAGTCCAGCATCTGGTGTACTTAACAATAGAGAATAT	intronic antisense	NM_001981	EPS15	epidermal growth factor receptor substrate 15 isoform A	-	51819934	51984995
ASHGA5P033812	0.000332261	2.96253	noncoding	ENST00000580420	RP11-326K13.4	GENCODE	1582	chr18	+	29522537	29524119	TGTGTACTGTCCTGAACCGGCTTTCATTCCTAACTTTTCAAAGATTGCTTTAAAGGGGGG	natural antisense	NM_014939	TRAPPC8	trafficking protein particle complex subunit 8	-	29409135	29523091
ASHGA5P019385	8.2061e-06	2.9621	noncoding	ENST00000481220	SNHG12	GENCODE	751	chr1	-	28905052	28908365	GGGCTGACAGATGAAGACTCTTAAGATGACAGAAGGTGATTTTTCTGGTGATCGAGGACT	natural antisense	NM_017846	TRNAU1AP	tRNA selenocysteine 1-associated protein 1	+	28879528	28905057
ASHGA5P047932	0.00634169	2.95946	noncoding	ENST00000526112	RP11-51B23.3	GENCODE	519	chr11	-	12559629	12562514	TTTCAAGTCTGTCTTTTTCCACTGGAGATCATCACTGAGTTGCGGTCTCCTGAGCAGAAA	intergenic
ASHGA5P051839	0.00127655	2.9571	noncoding	ENST00000457233	SDHAP2	GENCODE	1279	chr3	+	195384932	195393553	GAGCAAAGAATACTATTGTTGCCACAGGGTAGGAATCTAATTTCTACTTTATTTCCTTTG	intron sense-overlapping	ENST00000381954	MUC20	mucin 20, cell surface associated [Source:HGNC Symbol;Acc:23282]	+	195343315	195460421
ASHGA5P023144	0.000854142	2.95614	noncoding	ENST00000571138	AC012146.7	GENCODE	462	chr17	+	5014762	5017674	ACGTGACGCGACGCAACGCAGATGAGAAAACTCAAGACTCAGAAACAATAAAGGTTACAG	intronic antisense	NM_014519	ZNF232	zinc finger protein 232	-	5009030	5026397
ASHGA5P018101	0.000173098	2.9537	noncoding	ENST00000449449	TRAF3IP2-AS1	GENCODE	784	chr6	+	111804764	111897944	TTTTCACAAGGTGCATTTTAGTGGTTACCAGGTTGCCACGTATTTGAAGTGGTGTGAGAG	intronic antisense	NM_001164281	TRAF3IP2	adapter protein CIKS isoform 3	-	111876580	111927477
ASHGA5P018101	0.000173098	2.9537	noncoding	ENST00000449449	TRAF3IP2-AS1	GENCODE	784	chr6	+	111804764	111897944	TTTTCACAAGGTGCATTTTAGTGGTTACCAGGTTGCCACGTATTTGAAGTGGTGTGAGAG	intronic antisense	NM_001164283	TRAF3IP2	adapter protein CIKS isoform 5	-	111876580	111888563
ASHGA5P018101	0.000173098	2.9537	noncoding	ENST00000449449	TRAF3IP2-AS1	GENCODE	784	chr6	+	111804764	111897944	TTTTCACAAGGTGCATTTTAGTGGTTACCAGGTTGCCACGTATTTGAAGTGGTGTGAGAG	intronic antisense	NM_147686	TRAF3IP2	adapter protein CIKS isoform 2	-	111876580	111927477
ASHGA5P054716	0.0468598	2.95314	noncoding	TCONS_00006771	XLOC_003405	LincRNAs identified by Cabili et al	9659	chr3	-	197363337	197374168	TGTTAAAGATTGAGGGTCATGCAGCTGAAGACTCTGGGAGGAGCTGACGTTCTAATTTGA	intergenic
ASHGA5P044240	5.64407e-05	2.94887	noncoding	ENST00000522190	RP11-503E24.2	GENCODE	708	chr8	-	42392671	42393447	GAATTCTAGAACAGTGATTCACCAGGACATAGGACAATGATTGCTTGTTACTAATTTAGT	intron sense-overlapping	NM_001257181	SLC20A2	sodium-dependent phosphate transporter 2	-	42273979	42396655
ASHGA5P044240	5.64407e-05	2.94887	noncoding	ENST00000522190	RP11-503E24.2	GENCODE	708	chr8	-	42392671	42393447	GAATTCTAGAACAGTGATTCACCAGGACATAGGACAATGATTGCTTGTTACTAATTTAGT	intron sense-overlapping	NM_006749	SLC20A2	sodium-dependent phosphate transporter 2	-	42273979	42397356
ASHGA5P044053	7.16315e-05	2.94665	noncoding	uc003won.1	BC107568	UCSC_knowngene	932	chr7_gl000195_random	+	137966	141360	AAGGAAAGAAGGTGTGTTTTGCCTGACTCAGTGACTATAGAGAGAACCAAGTTCTGCAGG	intergenic
ASHGA5P042495	0.00188248	2.94617	noncoding	TCONS_00020749	XLOC_010037	LincRNAs identified by Cabili et al	1077	chr12	-	29294263	29301212	CAACCAGGAAGTGCTGAAAAACGGCCAACGCCCATCCTAATTCCCTGGACAATGTAGGAG	intergenic
ASHGA5P037702	0.0039989	2.94479	noncoding	ENST00000569912	RP3-496C20.1	GENCODE	1463	chr22	-	40439071	40440534	ACAATGCTCAACACTTAGAGCCTTTCAGCAAATGAAGCCAAGGTATTTCATAAACGTCAA	bidirectional	NM_001024843	TNRC6B	trinucleotide repeat-containing gene 6B protein isoform 3	+	40440820	40731812
ASHGA5P026239	8.08144e-05	2.94237	noncoding	ENST00000496975	AC084117.3	GENCODE	270	chr11	+	18427155	18428278	GCTTTAGGATTAATGTCCATTAGGCCTGTTCAACACATAGATACTTGATAATTTGACTAC	intron sense-overlapping	NM_001135239	LDHA	L-lactate dehydrogenase A chain isoform 2	+	18415935	18429765
ASHGA5P026239	8.08144e-05	2.94237	noncoding	ENST00000496975	AC084117.3	GENCODE	270	chr11	+	18427155	18428278	GCTTTAGGATTAATGTCCATTAGGCCTGTTCAACACATAGATACTTGATAATTTGACTAC	intron sense-overlapping	NM_001165414	LDHA	L-lactate dehydrogenase A chain isoform 3	+	18417812	18429765
ASHGA5P026239	8.08144e-05	2.94237	noncoding	ENST00000496975	AC084117.3	GENCODE	270	chr11	+	18427155	18428278	GCTTTAGGATTAATGTCCATTAGGCCTGTTCAACACATAGATACTTGATAATTTGACTAC	intron sense-overlapping	NM_001165415	LDHA	L-lactate dehydrogenase A chain isoform 4	+	18415935	18429765
ASHGA5P026239	8.08144e-05	2.94237	noncoding	ENST00000496975	AC084117.3	GENCODE	270	chr11	+	18427155	18428278	GCTTTAGGATTAATGTCCATTAGGCCTGTTCAACACATAGATACTTGATAATTTGACTAC	intron sense-overlapping	NM_001165416	LDHA	L-lactate dehydrogenase A chain isoform 5	+	18415935	18429765
ASHGA5P026239	8.08144e-05	2.94237	noncoding	ENST00000496975	AC084117.3	GENCODE	270	chr11	+	18427155	18428278	GCTTTAGGATTAATGTCCATTAGGCCTGTTCAACACATAGATACTTGATAATTTGACTAC	intron sense-overlapping	NM_005566	LDHA	L-lactate dehydrogenase A chain isoform 1	+	18415935	18429765
ASHGA5P046183	0.000825709	2.94073	noncoding	NR_026742	LOC158572	RefSeq	2304	chrX	-	49641326	49643959	CTCTGACCACAAGGTGGCAAAAGAGTAAATGACAATTCCTCATATATGTTTTGTATGTTT	bidirectional	NM_001145073	USP27X	ubiquitin carboxyl-terminal hydrolase 27	+	49644469	49647168
ASHGA5P025754	0.00022984	2.93847	noncoding	NR_033677	DDX49	RefSeq	1765	chr19	+	19030483	19039442	ATCCTGGAGGAAGCTGTCTGAGGATCCCTATGGCATCTTCTGCCTCGTCCTGACACCCAC	exon sense-overlapping	NM_019070	DDX49	probable ATP-dependent RNA helicase DDX49	+	19030483	19039442
ASHGA5P025406	0.00741997	2.936	noncoding	NR_002983	SNORA55	snoRNA	137	chr1	-	40033045	40033182	AGATGGTGCTACAGAATGAGCAGAGGAAATCCAGACAGGTTGTTTTCCATTTGTCTTGGG
ASHGA5P015093	0.000738661	2.93532	noncoding	NR_047520	LOC643837	RefSeq	6727	chr1	+	762970	794826	CCACTCTTGGGTTACATTAGTTATACACTCTGGAGGTGACTTGACCTGTCATTGTGAACA	intergenic
ASHGA5P003994	1.29733e-06	2.93117	noncoding	NR_036553	FASTKD3	RefSeq	900	chr5	-	7859271	7869150	GCAGAGCGCGGTAAAGAATCTCATTTGGACACATTGAGTCGGGCACAACTGACCCAACTT	exon sense-overlapping	NM_024091	FASTKD3	FAST kinase domain-containing protein 3	-	7859271	7869150
ASHGA5P027443	0.0150525	2.92879	noncoding	ENST00000547326	RP11-585P4.5	GENCODE	812	chr12	-	75877903	75883600	ATCACTCATGTTAGGATCACTGAGCTTGGGTTTTAATATCTGTATGTATGGGACTGGGTT	intronic antisense	NM_006851	GLIPR1	glioma pathogenesis-related protein 1 precursor	+	75874512	75895716
ASHGA5P048337	0.0001937	2.92698	noncoding	ENST00000572035	RP11-111M22.3	GENCODE	738	chr11	-	76152397	76155700	GTTCACCCTCAGCCTTTGTTCTTATTTCATCTTATTTGTGGAGAAGGTCTTTTCGTTCCT	bidirectional	NM_020193	C11orf30	protein EMSY	+	76156068	76262589
ASHGA5P029713	0.000150707	2.92503	noncoding	ENST00000557524	RP11-895M11.3	GENCODE	303	chr14	+	91884609	91887520	GCTCAAGGTGATGCATGTAAAAAGATTGTGGAAGCCATAAAGCTTTATAGAGATACATAA	bidirectional	NM_001080414	CCDC88C	protein Daple	-	91737666	91884188
ASHGA5P037527	0.000309755	2.9244	noncoding	ENST00000420074	MCM3AP-AS1	GENCODE	1947	chr21	+	47649437	47655367	CTCTGACAGCTGCAGTTGCTCCCTCATCATGTCACTCTATTTGAATAAAAAAGAAACTGA	natural antisense	NM_003906	MCM3AP	80 kDa MCM3-associated protein	-	47655047	47705236
ASHGA5P023133	0.00031545	2.9233	noncoding	ENST00000570712	AC012146.7	GENCODE	426	chr17	+	5017067	5017671	TTATCTTGTGGGTTATGATTCTGTATGGTTTCTTTGGTGCTGCATTAGACCTGAGCTCTG	intronic antisense	NM_014519	ZNF232	zinc finger protein 232	-	5009030	5026397
ASHGA5P046099	0.000404533	2.92188	noncoding	ENST00000451781	RP11-706O15.5	GENCODE	490	chrX	-	3811332	3823750	AGATGGTGCTATCTGAGAAAGCCAATGGGAGCACCCTCCGTGGGTGCACAGAGGAAAGGA	intergenic
ASHGA5P052302	0.037144	2.91915	noncoding	ENST00000515356	CTC-564N23.3	GENCODE	1987	chr5	+	76435073	76444348	AACATGAACGGGCCATTTTACGTTCTTATCAACAATATATGATGGTTTCAATTTTCCCAC	intergenic
ASHGA5P030652	0.0012925	2.91802	noncoding	ENST00000564692	CTD-2235H24.2	GENCODE	415	chr15	+	75192332	75193030	ATAGAGTAGTACATAAACACCATATGGTACCACTCCTGCTGGGAGGTAAGCCTGGATACA	natural antisense	NM_020447	FAM219B	protein FAM219B	-	75192327	75199462
ASHGA5P022708	0.000460986	2.91801	noncoding	ENST00000561256	RP11-265M18.2	GENCODE	562	chr15	-	63881161	63893788	GTGGTGTTGAGTCACTTCATCCTGGCCCAGGTACTGCAGCTCCAAATCGTGGGGATTCTG	natural antisense	NM_001256702	USP3	ubiquitin carboxyl-terminal hydrolase 3 isoform 2	+	63796709	63886839
ASHGA5P022708	0.000460986	2.91801	noncoding	ENST00000561256	RP11-265M18.2	GENCODE	562	chr15	-	63881161	63893788	GTGGTGTTGAGTCACTTCATCCTGGCCCAGGTACTGCAGCTCCAAATCGTGGGGATTCTG	natural antisense	NM_006537	USP3	ubiquitin carboxyl-terminal hydrolase 3 isoform 1	+	63796709	63886839
ASHGA5P022708	0.000460986	2.91801	noncoding	ENST00000561256	RP11-265M18.2	GENCODE	562	chr15	-	63881161	63893788	GTGGTGTTGAGTCACTTCATCCTGGCCCAGGTACTGCAGCTCCAAATCGTGGGGATTCTG	natural antisense	NM_203373	FBXL22	F-box/LRR-repeat protein 22	+	63889551	63894620
ASHGA5P031884	4.44814e-05	2.91647	noncoding	TCONS_00007239	XLOC_003221	LincRNAs identified by Cabili et al	790	chr3	-	113432277	113433137	AATAGAGGCTGAGAGGAAATTTTGGGCATGATATGTTTATGGCATTGTGATGGGTTCATG	intergenic
ASHGA5P055293	0.000424562	2.91158	noncoding	ENST00000426641	GOT2P3	pseudogene	1206	chr12	+	9794397	9795603	AGTATGCAAAGATGCGATGAAACCAAAAGGGTAGAGTCACAGTTGAAGATCTTGATCCAT
ASHGA5P031058	1.84814e-05	2.91135	noncoding	NR_046290	LOC100289092	RefSeq	535	chr16	-	28890277	28891242	GAATCAGGCCACCTTGAGGTTCATCAAGTTCATCCCATTAAAACCTCCCAAAACTCTGGA	natural antisense	NM_004320	ATP2A1	sarcoplasmic/endoplasmic reticulum calcium ATPase 1 isoform a	+	28889808	28915830
ASHGA5P031058	1.84814e-05	2.91135	noncoding	NR_046290	LOC100289092	RefSeq	535	chr16	-	28890277	28891242	GAATCAGGCCACCTTGAGGTTCATCAAGTTCATCCCATTAAAACCTCCCAAAACTCTGGA	natural antisense	NM_173201	ATP2A1	sarcoplasmic/endoplasmic reticulum calcium ATPase 1 isoform b	+	28889808	28915830
ASHGA5P048996	0.000130107	2.91117	noncoding	ENST00000564014	SNHG9	GENCODE	471	chr16	+	2015034	2015505	AGAGTGGCTATAAACGTCCGCGCCTCCATTGCGCTCTCCTCTTCACTTAGGTAGGTCCTG	bidirectional	NM_002952	RPS2	40S ribosomal protein S2	-	2012061	2014827
ASHGA5P029185	0.00102242	2.90986	noncoding	ENST00000577853	RP11-196G18.23	GENCODE	1234	chr1	-	149802875	149804109	GAGTCTATGAGAAAATCTTCTGGTTTCTGCTGAAAGAATCGTGTTTTGTTGGGGTTTTTT	bidirectional	NM_001034077	HIST2H4B	histone H4	+	149804220	149804616
ASHGA5P029185	0.00102242	2.90986	noncoding	ENST00000577853	RP11-196G18.23	GENCODE	1234	chr1	-	149802875	149804109	GAGTCTATGAGAAAATCTTCTGGTTTCTGCTGAAAGAATCGTGTTTTGTTGGGGTTTTTT	bidirectional	NM_003548	HIST2H4A	histone H4	+	149804220	149804616
ASHGA5P023418	0.00152273	2.90866	noncoding	ENST00000580564	RP11-676J15.1	GENCODE	285	chr18	+	70535622	70548634	CTTGTGGGGTTTGGTGTTTCACTTTTTAAAGGCATACAACTTAGGATTCATAACTACATA	bidirectional	NM_001201465	NETO1	neuropilin and tolloid-like protein 1 isoform 3 precursor	-	70409548	70534810
ASHGA5P023418	0.00152273	2.90866	noncoding	ENST00000580564	RP11-676J15.1	GENCODE	285	chr18	+	70535622	70548634	CTTGTGGGGTTTGGTGTTTCACTTTTTAAAGGCATACAACTTAGGATTCATAACTACATA	bidirectional	NM_138966	NETO1	neuropilin and tolloid-like protein 1 isoform 3 precursor	-	70410990	70534810
ASHGA5P015056	0.00102533	2.90823	noncoding	ENST00000416099	RP11-552M11.4	GENCODE	723	chr1	-	111981261	111983850	AAGAAGCAGGACTTGCTGTTCTCTGGTCCACCAAGGGCTATGAGGCTCACCCCTTGGATG	exon sense-overlapping	NM_024102	WDR77	methylosome protein 50	-	111982511	111991830
ASHGA5P033445	0.000957034	2.90449	noncoding	ENST00000570869	RP13-638C3.2	GENCODE	594	chr17	+	80535898	80536492	CATCCATCCTGGGTTTGATCAAATTACAACAGCCTTAAATTACCTTAGAAACATAGTTAC	intron sense-overlapping	NM_004514	FOXK2	forkhead box protein K2	+	80477593	80562483
ASHGA5P023963	0.00265018	2.89868	noncoding	hsa-mir-1182	MI0006275	mirbase	97	chr1	-	231155573	231155670	AGCGACTGGATTCTGGAGTCCATCTAGAGGGTCTTGGGAGGGATGTGACTGTTGGGAAGC
ASHGA5P033748	0.00141592	2.89852	noncoding	TCONS_00016488	XLOC_007866	LincRNAs identified by Cabili et al	2025	chr9	-	132173538	132175738	AGCACTTAAAACTAAACCAGATAAAGACCAGAACATTCTGGGCCCTGCTGAACCAAGCCA	intergenic
ASHGA5P042731	0.00509588	2.89616	noncoding	ENST00000568025	RP1-168L15.5	GENCODE	1636	chr6	+	166796676	166798312	TCCAAGTTGTTTCGTTTCGTTTTGTTTCTAATGTGGACGATCATTTAAAATGCCTCTGGT	bidirectional	NM_001270879	MPC1	mitochondrial pyruvate carrier 1 isoform 2	-	166778407	166796501
ASHGA5P042731	0.00509588	2.89616	noncoding	ENST00000568025	RP1-168L15.5	GENCODE	1636	chr6	+	166796676	166798312	TCCAAGTTGTTTCGTTTCGTTTTGTTTCTAATGTGGACGATCATTTAAAATGCCTCTGGT	bidirectional	NM_016098	MPC1	mitochondrial pyruvate carrier 1 isoform 1	-	166778407	166796501
ASHGA5P025386	0.00147603	2.8936	noncoding	NR_002963	SNORA24	snoRNA	131	chr4	+	119200344	119200475	TATTGGCAAAGCTGTCACCATTTAATTGGTATCAGATTCTGACTTGCACAAGTAACATTC
ASHGA5P035365	0.000696506	2.88468	noncoding	ENST00000454537	AC012501.2	GENCODE	427	chr2	-	154278198	154306332	TTGTGTCCAGGGCAGTGTTTATAAACCTGGAACCCATAGTCACTGATGAAGTTTGCACTG	intergenic
ASHGA5P022383	0.000127206	2.88428	noncoding	ENST00000555866	SNHG10	GENCODE	221	chr14	-	95999250	96000923	CCCAGCTTAGATTCATTGATTCCAGGTAAATCAGAGGAACAAGCAACATGAACAGAAATA	bidirectional	NM_016417	GLRX5	glutaredoxin-related protein 5, mitochondrial precursor	+	96001322	96011055
ASHGA5P025833	0.000169569	2.87912	noncoding	NR_038396	LOC100506469	RefSeq	1651	chr19	-	36031639	36036931	CATTGGAAAGGTTTATCATGAGTAACCGGGTGCTTTGCTTCTGTGATTCTTGGCCAGTGT	natural antisense	NM_001242597	TMEM147	transmembrane protein 147 isoform 2	+	36036501	36038429
ASHGA5P025833	0.000169569	2.87912	noncoding	NR_038396	LOC100506469	RefSeq	1651	chr19	-	36031639	36036931	CATTGGAAAGGTTTATCATGAGTAACCGGGTGCTTTGCTTCTGTGATTCTTGGCCAGTGT	natural antisense	NM_001242598	TMEM147	transmembrane protein 147 isoform 3	+	36036501	36038429
ASHGA5P025833	0.000169569	2.87912	noncoding	NR_038396	LOC100506469	RefSeq	1651	chr19	-	36031639	36036931	CATTGGAAAGGTTTATCATGAGTAACCGGGTGCTTTGCTTCTGTGATTCTTGGCCAGTGT	natural antisense	NM_014364	GAPDHS	glyceraldehyde-3-phosphate dehydrogenase, testis-specific	+	36024313	36036221
ASHGA5P025833	0.000169569	2.87912	noncoding	NR_038396	LOC100506469	RefSeq	1651	chr19	-	36031639	36036931	CATTGGAAAGGTTTATCATGAGTAACCGGGTGCTTTGCTTCTGTGATTCTTGGCCAGTGT	natural antisense	NM_032635	TMEM147	transmembrane protein 147 isoform 1	+	36036501	36038429
ASHGA5P025773	0.000660946	2.8766	noncoding	NR_034166	NDUFA11	RefSeq	930	chr19	-	5894680	5904024	AGCGTCGCTGGTAGGGACTGAAGGTTGGAGAAGCATATTAACTGCTCCAGGGTCATTTGA	exon sense-overlapping	NM_001193375	NDUFA11	NADH dehydrogenase [ubiquinone] 1 alpha subcomplex subunit 11 isoform 2	-	5891286	5904024
ASHGA5P025773	0.000660946	2.8766	noncoding	NR_034166	NDUFA11	RefSeq	930	chr19	-	5894680	5904024	AGCGTCGCTGGTAGGGACTGAAGGTTGGAGAAGCATATTAACTGCTCCAGGGTCATTTGA	exon sense-overlapping	NM_175614	NDUFA11	NADH dehydrogenase [ubiquinone] 1 alpha subcomplex subunit 11 isoform 1	-	5894680	5904024
ASHGA5P025577	0.00139194	2.87161	noncoding	NR_003685	SNORD121A	snoRNA	91	chr9	-	33952761	33952852	CCAAGCACATATCTGATGATTCCATGTGGAATTTAACTACCTGAGTTTCCTGGACAAAGA
ASHGA5P050507	6.41032e-05	2.87095	noncoding	ENST00000429599	PCBP1-AS1	GENCODE	717	chr2	-	70310638	70313405	GCGAATGACTGTAAAATGTGGGCACAATATTTAATCTCTCGCCTTTTTAAAGCTTAATAG	intergenic
ASHGA5P021153	0.00606952	2.87047	noncoding	NR_048579	ADAM15	RefSeq	3066	chr1	+	155023747	155035252	ATGAGGGCACATATCCCGGTGGTGCCTTTAATGGTGACAGTCTCAGGGGCCAGCCAAGCC	exon sense-overlapping	NM_001261464	ADAM15	disintegrin and metalloproteinase domain-containing protein 15 isoform 7 preproprotein	+	155023747	155035252
ASHGA5P021153	0.00606952	2.87047	noncoding	NR_048579	ADAM15	RefSeq	3066	chr1	+	155023747	155035252	ATGAGGGCACATATCCCGGTGGTGCCTTTAATGGTGACAGTCTCAGGGGCCAGCCAAGCC	exon sense-overlapping	NM_001261465	ADAM15	disintegrin and metalloproteinase domain-containing protein 15 isoform 8 preproprotein	+	155023747	155035252
ASHGA5P021153	0.00606952	2.87047	noncoding	NR_048579	ADAM15	RefSeq	3066	chr1	+	155023747	155035252	ATGAGGGCACATATCCCGGTGGTGCCTTTAATGGTGACAGTCTCAGGGGCCAGCCAAGCC	exon sense-overlapping	NM_001261466	ADAM15	disintegrin and metalloproteinase domain-containing protein 15 isoform 9 preproprotein	+	155023747	155031159
ASHGA5P021153	0.00606952	2.87047	noncoding	NR_048579	ADAM15	RefSeq	3066	chr1	+	155023747	155035252	ATGAGGGCACATATCCCGGTGGTGCCTTTAATGGTGACAGTCTCAGGGGCCAGCCAAGCC	exon sense-overlapping	NM_003815	ADAM15	disintegrin and metalloproteinase domain-containing protein 15 isoform 2 preproprotein	+	155023747	155035252
ASHGA5P021153	0.00606952	2.87047	noncoding	NR_048579	ADAM15	RefSeq	3066	chr1	+	155023747	155035252	ATGAGGGCACATATCCCGGTGGTGCCTTTAATGGTGACAGTCTCAGGGGCCAGCCAAGCC	exon sense-overlapping	NM_207191	ADAM15	disintegrin and metalloproteinase domain-containing protein 15 isoform 1 preproprotein	+	155023747	155035252
ASHGA5P021153	0.00606952	2.87047	noncoding	NR_048579	ADAM15	RefSeq	3066	chr1	+	155023747	155035252	ATGAGGGCACATATCCCGGTGGTGCCTTTAATGGTGACAGTCTCAGGGGCCAGCCAAGCC	exon sense-overlapping	NM_207194	ADAM15	disintegrin and metalloproteinase domain-containing protein 15 isoform 3 preproprotein	+	155023747	155035252
ASHGA5P021153	0.00606952	2.87047	noncoding	NR_048579	ADAM15	RefSeq	3066	chr1	+	155023747	155035252	ATGAGGGCACATATCCCGGTGGTGCCTTTAATGGTGACAGTCTCAGGGGCCAGCCAAGCC	exon sense-overlapping	NM_207195	ADAM15	disintegrin and metalloproteinase domain-containing protein 15 isoform 4 preproprotein	+	155023747	155035252
ASHGA5P021153	0.00606952	2.87047	noncoding	NR_048579	ADAM15	RefSeq	3066	chr1	+	155023747	155035252	ATGAGGGCACATATCCCGGTGGTGCCTTTAATGGTGACAGTCTCAGGGGCCAGCCAAGCC	exon sense-overlapping	NM_207196	ADAM15	disintegrin and metalloproteinase domain-containing protein 15 isoform 5 preproprotein	+	155023747	155035252
ASHGA5P021153	0.00606952	2.87047	noncoding	NR_048579	ADAM15	RefSeq	3066	chr1	+	155023747	155035252	ATGAGGGCACATATCCCGGTGGTGCCTTTAATGGTGACAGTCTCAGGGGCCAGCCAAGCC	exon sense-overlapping	NM_207197	ADAM15	disintegrin and metalloproteinase domain-containing protein 15 isoform 6 preproprotein	+	155023747	155035252
ASHGA5P045616	0.0105576	2.86935	noncoding	TCONS_00001819	XLOC_001200	LincRNAs identified by Cabili et al	9460	chr1	-	214427428	214452637	ACAAAATGTTCTGTGGTAGTACAGGCAGGGAGTGACAGCTTTAGCCTGCTAAACAGTCAA	intergenic
ASHGA5P048652	0.00150835	2.86841	noncoding	ENST00000559368	OIP5-AS1	GENCODE	642	chr15	+	41576205	41580469	GGCGGAGTAAGGCGTGCCGCTGCAAACTGGCCTCTGGGCCGGGGGCGAGCAGCCCCCGGG	intergenic
ASHGA5P048380	4.69765e-05	2.86798	noncoding	ENST00000541092	RP11-685N10.1	GENCODE	581	chr11	-	94206073	94206736	GGCACAATGGCATCATGTTGTATTTGGGAATTATTCTGCTTTTCTTTAGTAGTTGTGATA	intron sense-overlapping	NM_005590	MRE11A	double-strand break repair protein MRE11A isoform 2	-	94150468	94227040
ASHGA5P048380	4.69765e-05	2.86798	noncoding	ENST00000541092	RP11-685N10.1	GENCODE	581	chr11	-	94206073	94206736	GGCACAATGGCATCATGTTGTATTTGGGAATTATTCTGCTTTTCTTTAGTAGTTGTGATA	intron sense-overlapping	NM_005591	MRE11A	double-strand break repair protein MRE11A isoform 1	-	94150468	94227040
ASHGA5P014576	0.000277515	2.86747	noncoding	ENST00000411491	DPY19L2P2	GENCODE	3433	chr7	-	102815719	102920752	TGAATCATCCACATTACGAAGATGCAGACTTGAGGCCTGGTTGCAGCATGCTTGAAATCT	intergenic
ASHGA5P025468	0.00146913	2.86527	noncoding	NR_003058	SNORD70	snoRNA	88	chr2	+	203141153	203141241	TGGAACTGAATCTAAGTGATCTGACTCAATATTCGTCACTACCACTGAGACAACGATGAA
ASHGA5P027998	0.0141733	2.8652	noncoding	TCONS_00010006	XLOC_004443	LincRNAs identified by Cabili et al	523	chr5	+	81190737	81196638	CCATGGAATTAGGAATTCCCATCCTCAGTTTCTTCTTGGAGGTACAGAGCAGTAGCATTC	intergenic
ASHGA5P029221	0.021933	2.86388	noncoding	ENST00000555011	RP3-414A15.10	GENCODE	621	chr14	-	74083411	74100482	GGGGGTAGAGAGATTGGCAGAGAAAGAACAAAATGTCTTATTTTCTCAAACAATAATGAT	natural antisense	NM_001037162	ACOT6	putative acyl-coenzyme A thioesterase 6	+	74083547	74086592
ASHGA5P032957	0.00214118	2.8632	noncoding	ENST00000580291	AC087294.2	GENCODE	1152	chr17	+	21117643	21122433	GGCAATAACTGGTACCTTTGTTATGGATCCTCTGCAGATATAAAGTAGACATATATTAAC	natural antisense	NM_003876	TMEM11	transmembrane protein 11, mitochondrial	-	21101262	21117908
ASHGA5P037814	0.00161327	2.86118	noncoding	ENST00000428752	TMEM191A	GENCODE	614	chr22	+	21058003	21058846	CGGCGGGGCACTGTGGGGCCGGGCCGGGCTGGGCTCCCACCTGCATGCCTGTCCCCGCAG	intergenic
ASHGA5P032758	0.0448951	2.86062	noncoding	ENST00000572876	RP11-74E22.3	GENCODE	443	chr17	+	2615602	2616127	GGAAAGCCAGCGACTTGATGTGAGCATTTAAACGGGAGGAAGGAAGATGAGAACTGGTAA	natural antisense	ENST00000571566	KIAA0664	KIAA0664 [Source:HGNC Symbol;Acc:29094]	-	2606752	2615957
ASHGA5P021984	0.00659955	2.86045	noncoding	ENST00000546421	RP11-181C3.2	GENCODE	738	chr12	-	98909071	98909988	GCGAGAGGAGACGCCGATAAGGGACAGGTCGTACTGCTTTTGTGCGCCGTTTCCTCTCCC	natural antisense	NM_001032283	TMPO	thymopoietin isoform beta	+	98909350	98944157
ASHGA5P021984	0.00659955	2.86045	noncoding	ENST00000546421	RP11-181C3.2	GENCODE	738	chr12	-	98909071	98909988	GCGAGAGGAGACGCCGATAAGGGACAGGTCGTACTGCTTTTGTGCGCCGTTTCCTCTCCC	natural antisense	NM_001032284	TMPO	thymopoietin isoform gamma	+	98909350	98944157
ASHGA5P021984	0.00659955	2.86045	noncoding	ENST00000546421	RP11-181C3.2	GENCODE	738	chr12	-	98909071	98909988	GCGAGAGGAGACGCCGATAAGGGACAGGTCGTACTGCTTTTGTGCGCCGTTTCCTCTCCC	natural antisense	NM_003276	TMPO	thymopoietin isoform alpha	+	98909350	98929412
ASHGA5P025409	0.00023962	2.85827	noncoding	NR_002986	SNORA60	snoRNA	136	chr20	+	37078011	37078147	TGAAAGCCGTTTCCCGTGTTTGGAGGGTTCACACCTGTCCCTTTCAAATGCTGGCGCTTT
ASHGA5P036994	0.000300921	2.85701	noncoding	ENST00000376445	RP13-401N8.1	GENCODE	320	chr20	+	25731853	25733397	CTGCAGAAAATCAAGCTTTGAGCGGGAAGCTTCGAGGAGACACAGTGTCACAATTACAAG	intergenic
ASHGA5P051427	6.65201e-05	2.85662	noncoding	ENST00000451497	HMGB1P5	GENCODE	985	chr3	+	22423435	22424420	TGATGAATAAGTTGGTTGTAGCGCAGTTTTTTTTCTTGTCTATAAAGCATTTAACCCCCC	intergenic
ASHGA5P021643	0.000269773	2.85661	noncoding	NR_003098	SNHG1	RefSeq	1134	chr11	-	62619459	62623360	TTTTTCTACTGCTCGTGGATTTACGCGCACGTTGGAACCGAAGAGAGCTCTGTTGTTGCA	bidirectional	NM_001012662	SLC3A2	4F2 cell-surface antigen heavy chain isoform b	+	62623483	62656355
ASHGA5P021643	0.000269773	2.85661	noncoding	NR_003098	SNHG1	RefSeq	1134	chr11	-	62619459	62623360	TTTTTCTACTGCTCGTGGATTTACGCGCACGTTGGAACCGAAGAGAGCTCTGTTGTTGCA	bidirectional	NM_001012664	SLC3A2	4F2 cell-surface antigen heavy chain isoform e	+	62623483	62656355
ASHGA5P021643	0.000269773	2.85661	noncoding	NR_003098	SNHG1	RefSeq	1134	chr11	-	62619459	62623360	TTTTTCTACTGCTCGTGGATTTACGCGCACGTTGGAACCGAAGAGAGCTCTGTTGTTGCA	bidirectional	NM_002394	SLC3A2	4F2 cell-surface antigen heavy chain isoform c	+	62623483	62656355
ASHGA5P025319	0.00405925	2.85611	noncoding	NR_002562	SNORD28	snoRNA	75	chr11	-	62622092	62622167	TTGATAAGCTGATGTTCTGTGAGGTACAAAAGTTAATAGCATGTTAGAGTTCTGATGGCA
ASHGA5P019830	0.000394034	2.85238	noncoding	NR_047661	PACRGL	RefSeq	1904	chr4	+	20702035	20729980	TTCCTTGCAGGGTCTGAGAGAGACTAAGCATCCATACACTTTTGTGTCAAAGGAGGGTTT	exon sense-overlapping	NM_001130727	PACRGL	PACRG-like protein isoform 2	+	20702035	20729980
ASHGA5P019830	0.000394034	2.85238	noncoding	NR_047661	PACRGL	RefSeq	1904	chr4	+	20702035	20729980	TTCCTTGCAGGGTCTGAGAGAGACTAAGCATCCATACACTTTTGTGTCAAAGGAGGGTTT	exon sense-overlapping	NM_001258345	PACRGL	PACRG-like protein isoform 3	+	20702035	20729980
ASHGA5P019830	0.000394034	2.85238	noncoding	NR_047661	PACRGL	RefSeq	1904	chr4	+	20702035	20729980	TTCCTTGCAGGGTCTGAGAGAGACTAAGCATCCATACACTTTTGTGTCAAAGGAGGGTTT	exon sense-overlapping	NM_001258346	PACRGL	PACRG-like protein isoform 4	+	20702035	20729980
ASHGA5P019830	0.000394034	2.85238	noncoding	NR_047661	PACRGL	RefSeq	1904	chr4	+	20702035	20729980	TTCCTTGCAGGGTCTGAGAGAGACTAAGCATCCATACACTTTTGTGTCAAAGGAGGGTTT	exon sense-overlapping	NM_145048	PACRGL	PACRG-like protein isoform 1	+	20702035	20729980
ASHGA5P021389	0.000387938	2.84936	noncoding	NR_003142	SNHG9	RefSeq	345	chr16	+	2014996	2015505	AGTGGCTATAAACGTCCGCGCCTCCATTGCGCTCTCCTCTTCACTTAGGACACTGGTCCT	bidirectional	NM_002952	RPS2	40S ribosomal protein S2	-	2012061	2014827
ASHGA5P022329	3.99803e-05	2.84577	noncoding	ENST00000554701	CHEK2P2	pseudogene	670	chr15	+	20488748	20496811	CTCTACTCCAGGTTCTAGCCCAGAGGCACAAAGGTTGTCTTCCCGCAAAAGACCAAGACT
ASHGA5P033074	0.00155822	2.84467	noncoding	ENST00000398554	AC087491.2	GENCODE	616	chr17	+	37775865	37778766	CATCCTTTGCTAAGAACTTCATGGGCAGTATCCCATCCAAACCTTGCAACAACCCAGAAG	intergenic
ASHGA5P035100	0.000654457	2.84434	noncoding	ENST00000419963	PCBP1-AS1	GENCODE	564	chr2	-	70223825	70313405	ATTCGTCGCCAACGAGAAATTGGGGTCGGCCCGAAAGCTCTAGAATGCACCCCTCTTCCT	intergenic
ASHGA5P025379	0.0136606	2.8413	noncoding	NR_002956	SNORA14B	snoRNA	135	chr1	-	235291117	235291252	TAAGTGCTTCCAAGATATGAGTGAATGCTATAGAAATTGCAGGGGAGTCCAAAGGGCTGC
ASHGA5P022558	0.000289852	2.84128	noncoding	NR_051979	IPO4	RefSeq	3626	chr14	-	24649424	24658124	AGGAAGATGATGATCAGCCCCTGACCTGGCTCCACAGGCTGAATACGACGCCATGTTGCT	exon sense-overlapping	NM_024658	IPO4	importin-4	-	24649424	24658124
ASHGA5P022558	0.000289852	2.84128	noncoding	NR_051979	IPO4	RefSeq	3626	chr14	-	24649424	24658124	AGGAAGATGATGATCAGCCCCTGACCTGGCTCCACAGGCTGAATACGACGCCATGTTGCT	natural antisense	NM_001048205	REC8	meiotic recombination protein REC8 homolog	+	24641233	24649463
ASHGA5P022558	0.000289852	2.84128	noncoding	NR_051979	IPO4	RefSeq	3626	chr14	-	24649424	24658124	AGGAAGATGATGATCAGCCCCTGACCTGGCTCCACAGGCTGAATACGACGCCATGTTGCT	natural antisense	NM_005132	REC8	meiotic recombination protein REC8 homolog	+	24641233	24649463
ASHGA5P048293	0.00264688	2.83594	noncoding	ENST00000524714	CTD-2313N18.5	GENCODE	447	chr11	-	71507007	71524492	CACGTCTACGGTGAAAGCTTCAGGTTACTGAAAGGGACCAGCGGACAGTTCCAGGTCATG	natural antisense	NM_001099653	FAM86C1	protein FAM86C1 isoform 3	+	71498556	71512280
ASHGA5P048293	0.00264688	2.83594	noncoding	ENST00000524714	CTD-2313N18.5	GENCODE	447	chr11	-	71507007	71524492	CACGTCTACGGTGAAAGCTTCAGGTTACTGAAAGGGACCAGCGGACAGTTCCAGGTCATG	natural antisense	NM_018172	FAM86C1	protein FAM86C1 isoform 1	+	71498556	71512280
ASHGA5P048293	0.00264688	2.83594	noncoding	ENST00000524714	CTD-2313N18.5	GENCODE	447	chr11	-	71507007	71524492	CACGTCTACGGTGAAAGCTTCAGGTTACTGAAAGGGACCAGCGGACAGTTCCAGGTCATG	natural antisense	NM_152563	FAM86C1	protein FAM86C1 isoform 2	+	71498556	71512280
ASHGA5P017534	0.0283069	2.83544	noncoding	ENST00000442794	AC096558.1	GENCODE	561	chr2	-	144072002	144238350	GCCTGCCTGGCAATCTGTTTTTTATGAAGTTTCATTTATCTTTGAGCATCTTATTAACTG	intronic antisense	NM_018460	ARHGAP15	rho GTPase-activating protein 15	+	143886898	144525921
ASHGA5P015533	0.00152741	2.83345	noncoding	ENST00000421116	RRP7B	GENCODE	729	chr22	-	42973103	42978003	GTCGAAGTTTTTTCATCCAAAGCCAGTTCCGCTTTCCCAGTGGCCCTGGAGCCCACACCT	intergenic
ASHGA5P054919	0.0137531	2.8334	noncoding	ENST00000541416	SNHG1	GENCODE	996	chr11	-	62621551	62623284	TTCTAGATAGATGCCCACTGATATATGCCCCTTTTTTCTCAGATAGATGCCCACTGATCT	bidirectional	NM_001012662	SLC3A2	4F2 cell-surface antigen heavy chain isoform b	+	62623483	62656355
ASHGA5P054919	0.0137531	2.8334	noncoding	ENST00000541416	SNHG1	GENCODE	996	chr11	-	62621551	62623284	TTCTAGATAGATGCCCACTGATATATGCCCCTTTTTTCTCAGATAGATGCCCACTGATCT	bidirectional	NM_001012664	SLC3A2	4F2 cell-surface antigen heavy chain isoform e	+	62623483	62656355
ASHGA5P054919	0.0137531	2.8334	noncoding	ENST00000541416	SNHG1	GENCODE	996	chr11	-	62621551	62623284	TTCTAGATAGATGCCCACTGATATATGCCCCTTTTTTCTCAGATAGATGCCCACTGATCT	bidirectional	NM_002394	SLC3A2	4F2 cell-surface antigen heavy chain isoform c	+	62623483	62656355
ASHGA5P044023	0.00268759	2.83256	noncoding	NR_038926	PRKAG2-AS1	RefSeq	808	chr7	+	151574126	151576308	CGTTCGTGCATAAATGTAATCCTCGGCCGCAGAATAAACCAGCTCGGAGCCTGCAGCTGG	natural antisense	NM_016203	PRKAG2	5'-AMP-activated protein kinase subunit gamma-2 isoform a	-	151253200	151574316
ASHGA5P030496	0.00466802	2.82479	noncoding	uc001zqm.3	BC037861	UCSC_knowngene	4350	chr15	+	43030612	43035400	CCAGACCATCACACAAACAGAACTAGATTTTGCATGCGGAATGAATATTTTATTACTAGG	natural antisense	ENST00000267890	TTBK2	tau tubulin kinase 2 [Source:HGNC Symbol;Acc:19141]	-	43030931	43212677
ASHGA5P028918	0.000431964	2.82456	noncoding	NR_036487	LOC283481	RefSeq	1144	chr13	+	103046927	103048055	ATCGTCCTGCCCTTTGTAGTCCCATAGTTCACTATCCTAGAGATACCTATTTTTCACTAT	intronic antisense	NM_175929	FGF14	fibroblast growth factor 14 isoform 1B	-	102373204	103054124
ASHGA5P034561	2.46081e-05	2.82351	noncoding	NR_026887	LOC80054	RefSeq	2281	chr19	+	33793762	33795963	ATTCATCAAATGCACACGAGGCACAAATGGGAATCAAGGGTGGATGTGCTGTGATGAAGA	bidirectional	NM_004364	CEBPA	CCAAT/enhancer-binding protein alpha	-	33790839	33793430
ASHGA5P009388	0.0421888	2.82245	noncoding	ENST00000354771	UBE2Q2P1	pseudogene	883	chr15	-	85070011	85113931	AAACAATTCACTTCATCAGCAATGGAAGTGGCTGATATGTGGACTCTGCAGATTATATAA
ASHGA5P018940	0.00185693	2.82238	noncoding	ENST00000475441	SNHG12	GENCODE	444	chr1	-	28905049	28907741	ACTTAAGCAGATGAAGACTCTTAAGATGACAGAAGGTGATTTTTCTGGTGATCGAGGACT	natural antisense	NM_017846	TRNAU1AP	tRNA selenocysteine 1-associated protein 1	+	28879528	28905057
ASHGA5P052280	0.00583963	2.82088	noncoding	ENST00000507549	GTF2H2B	GENCODE	719	chr5	+	69711222	69723517	GGCCGTCTGGCTAGCTAGGCGGCTGGGAGCGTTTTCGTGGCGGGGAACGGAGGTTGAATT	intergenic
ASHGA5P051428	7.93327e-05	2.81086	noncoding	ENST00000457043	RP11-418J17.1	GENCODE	540	chr1	+	119683330	119684823	CCTATAAAGGAGCTGAAATCTACCAGGGTAAGACAAAACAGTAAATTAAAACCATATAGG	bidirectional	NM_015836	WARS2	tryptophan--tRNA ligase, mitochondrial isoform 1 precursor	-	119573838	119683295
ASHGA5P051428	7.93327e-05	2.81086	noncoding	ENST00000457043	RP11-418J17.1	GENCODE	540	chr1	+	119683330	119684823	CCTATAAAGGAGCTGAAATCTACCAGGGTAAGACAAAACAGTAAATTAAAACCATATAGG	bidirectional	NM_201263	WARS2	tryptophan--tRNA ligase, mitochondrial isoform 2 precursor	-	119573838	119683295
ASHGA5P038678	0.0248618	2.81049	noncoding	NR_024065	LINC00312	RefSeq	2903	chr3	+	8613467	8616354	GCCAAGTGGCACAGCTCATCTTGAAGTAATTATAATGCCACTAAAATTCTCATTTGTATT	intergenic
ASHGA5P041568	0.00632942	2.81043	noncoding	ENST00000515264	ZNF346-IT1	GENCODE	745	chr5	+	176478714	176479964	CTTTGGTTGTGGTTATGTTAAGGAGATACTGGTACTAAGAAAAACTACTAAAACTACACG	intron sense-overlapping	NM_012279	ZNF346	zinc finger protein 346	+	176449696	176493745
ASHGA5P053120	0.00571096	2.80686	noncoding	NR_026912	ABHD11	RefSeq	1667	chr7	-	73150426	73153190	ATACCCTGAGGGCCCTGCAGGCAACCTGGGACTCACATGATCGTTGGATGACCAAGTTCA	exon sense-overlapping	NM_001145364	ABHD11	abhydrolase domain-containing protein 11 isoform 8	-	73150424	73153184
ASHGA5P053120	0.00571096	2.80686	noncoding	NR_026912	ABHD11	RefSeq	1667	chr7	-	73150426	73153190	ATACCCTGAGGGCCCTGCAGGCAACCTGGGACTCACATGATCGTTGGATGACCAAGTTCA	exon sense-overlapping	NM_148912	ABHD11	abhydrolase domain-containing protein 11 isoform 1	-	73150426	73153184
ASHGA5P053120	0.00571096	2.80686	noncoding	NR_026912	ABHD11	RefSeq	1667	chr7	-	73150426	73153190	ATACCCTGAGGGCCCTGCAGGCAACCTGGGACTCACATGATCGTTGGATGACCAAGTTCA	exon sense-overlapping	NM_148913	ABHD11	abhydrolase domain-containing protein 11 isoform 2	-	73150426	73153184
ASHGA5P028788	0.0324945	2.80513	noncoding	ENST00000432967	AKAP11-IT1	GENCODE	539	chr13	+	42848463	42851124	CCTGGGTTAAAATTCTGAACATATTTTCTGTTAGAAATAGTCTTGTGGATAGGGCTACGT	intron sense-overlapping	NM_016248	AKAP11	A-kinase anchor protein 11	+	42846288	42897403
ASHGA5P016151	0.00562497	2.80444	noncoding	ENST00000452942	RP11-429G19.2	GENCODE	746	chr10	-	97635156	97667639	CCGTGAGCGTCAGCTGGCTTGGCTTTTTCAGAGGAAACAGAGACTCTCAGACATGAATAC	natural antisense	NM_001098175	ENTPD1	ectonucleoside triphosphate diphosphohydrolase 1 isoform 2	+	97471535	97637023
ASHGA5P016151	0.00562497	2.80444	noncoding	ENST00000452942	RP11-429G19.2	GENCODE	746	chr10	-	97635156	97667639	CCGTGAGCGTCAGCTGGCTTGGCTTTTTCAGAGGAAACAGAGACTCTCAGACATGAATAC	natural antisense	NM_001164178	ENTPD1	ectonucleoside triphosphate diphosphohydrolase 1 isoform 3	+	97515408	97637023
ASHGA5P016151	0.00562497	2.80444	noncoding	ENST00000452942	RP11-429G19.2	GENCODE	746	chr10	-	97635156	97667639	CCGTGAGCGTCAGCTGGCTTGGCTTTTTCAGAGGAAACAGAGACTCTCAGACATGAATAC	natural antisense	NM_001164179	ENTPD1	ectonucleoside triphosphate diphosphohydrolase 1 isoform 4	+	97515672	97637023
ASHGA5P016151	0.00562497	2.80444	noncoding	ENST00000452942	RP11-429G19.2	GENCODE	746	chr10	-	97635156	97667639	CCGTGAGCGTCAGCTGGCTTGGCTTTTTCAGAGGAAACAGAGACTCTCAGACATGAATAC	natural antisense	NM_001164181	ENTPD1	ectonucleoside triphosphate diphosphohydrolase 1 isoform 5	+	97515408	97637023
ASHGA5P016151	0.00562497	2.80444	noncoding	ENST00000452942	RP11-429G19.2	GENCODE	746	chr10	-	97635156	97667639	CCGTGAGCGTCAGCTGGCTTGGCTTTTTCAGAGGAAACAGAGACTCTCAGACATGAATAC	natural antisense	NM_001164182	ENTPD1	ectonucleoside triphosphate diphosphohydrolase 1 isoform 6	+	97515672	97637023
ASHGA5P016151	0.00562497	2.80444	noncoding	ENST00000452942	RP11-429G19.2	GENCODE	746	chr10	-	97635156	97667639	CCGTGAGCGTCAGCTGGCTTGGCTTTTTCAGAGGAAACAGAGACTCTCAGACATGAATAC	natural antisense	NM_001164183	ENTPD1	ectonucleoside triphosphate diphosphohydrolase 1 isoform 6	+	97515672	97637023
ASHGA5P016151	0.00562497	2.80444	noncoding	ENST00000452942	RP11-429G19.2	GENCODE	746	chr10	-	97635156	97667639	CCGTGAGCGTCAGCTGGCTTGGCTTTTTCAGAGGAAACAGAGACTCTCAGACATGAATAC	natural antisense	NM_001776	ENTPD1	ectonucleoside triphosphate diphosphohydrolase 1 isoform 1	+	97515672	97637023
ASHGA5P054914	0.00284957	2.80022	noncoding	ENST00000544550	SNHG1	GENCODE	636	chr11	-	62620303	62622960	CTGAAGTTACAGGTGAGTAAACCTAAATGTAAGGTGGACTATGCTAAAAATTCCCAATGA	bidirectional	NM_001012662	SLC3A2	4F2 cell-surface antigen heavy chain isoform b	+	62623483	62656355
ASHGA5P054914	0.00284957	2.80022	noncoding	ENST00000544550	SNHG1	GENCODE	636	chr11	-	62620303	62622960	CTGAAGTTACAGGTGAGTAAACCTAAATGTAAGGTGGACTATGCTAAAAATTCCCAATGA	bidirectional	NM_001012664	SLC3A2	4F2 cell-surface antigen heavy chain isoform e	+	62623483	62656355
ASHGA5P054914	0.00284957	2.80022	noncoding	ENST00000544550	SNHG1	GENCODE	636	chr11	-	62620303	62622960	CTGAAGTTACAGGTGAGTAAACCTAAATGTAAGGTGGACTATGCTAAAAATTCCCAATGA	bidirectional	NM_002394	SLC3A2	4F2 cell-surface antigen heavy chain isoform c	+	62623483	62656355
ASHGA5P027164	0.0155355	2.79658	noncoding	ENST00000427824	RP3-467K16.4	GENCODE	5178	chr1	-	15729474	15735929	TTATGCGGCAGGCAACAGCTGTGCAGATCCTAATAATCTACTCTGGGTGACAGTTTAACA	bidirectional	NM_024329	EFHD2	EF-hand domain-containing protein D2	+	15736390	15756839
ASHGA5P027289	0.00227447	2.79603	noncoding	TCONS_00011760	XLOC_005221	LincRNAs identified by Cabili et al	1475	chr6	+	27728355	27730863	TAGCTCTGTAGTGGCTTCATAGAATCCAGTCATTGCAGCAATTTCAGGCAGCAGAGAGTT	intergenic
ASHGA5P029496	0.00145945	2.79303	noncoding	ENST00000550431	CTD-2213F21.2	GENCODE	429	chr14	+	31890149	31909151	CGCTTTTTGGTTCAGCCTTTAAAAACCAAATGAAAACTCAAGAGATACAAGAATGTGGTT	intronic antisense	ENST00000547378	RP11-176H8.1	Uncharacterized protein [Source:UniProtKB/TrEMBL;Acc:F8W1H4]	-	31869484	31926613
ASHGA5P035430	0.00298068	2.79195	noncoding	ENST00000436922	AC093818.1	GENCODE	474	chr2	-	173420153	173421135	ACAGTAGTACGTAAATACGAAAGCTGAACACTGGGACGTGTGGCCCTAAATAGTATCACC	natural antisense	NM_002610	PDK1	pyruvate dehydrogenase kinase, isozyme 1	+	173420778	173463862
ASHGA5P047490	0.000143687	2.78947	noncoding	ENST00000394864	RP11-152N13.5	GENCODE	635	chr10	+	75012926	75014107	CAGCCAATGGAAATAAATGAATGGGTCTCTGTTTATAGTGAAGATTCTTTCGTTCTCCAG	natural antisense	NM_145170	TTC18	tetratricopeptide repeat protein 18	-	75013515	75118617
ASHGA5P031662	0.00380718	2.78805	noncoding	ENST00000563252	RP11-347C12.10	GENCODE	415	chr16	+	30366761	30367848	TCACGATGAAAACTGCACAGAAAGTCCGTGCTCAGTTTCTTCCATGGTTACAGAACACAG	bidirectional	NM_001243646	CD2BP2	CD2 antigen cytoplasmic tail-binding protein 2	-	30362086	30366255
ASHGA5P031662	0.00380718	2.78805	noncoding	ENST00000563252	RP11-347C12.10	GENCODE	415	chr16	+	30366761	30367848	TCACGATGAAAACTGCACAGAAAGTCCGTGCTCAGTTTCTTCCATGGTTACAGAACACAG	bidirectional	NM_006110	CD2BP2	CD2 antigen cytoplasmic tail-binding protein 2	-	30362086	30366682
ASHGA5P028337	0.00547969	2.78389	noncoding	ENST00000423999	AC156455.1	GENCODE	893	chr12	+	122502262	122503728	AAAGCAATCTGCTTTGCATCAGAGAACCTCAAGAGGCTCTTAATCCTGCTCTTTTCTCCC	intergenic
ASHGA5P031933	0.0107999	2.78115	noncoding	ENST00000568764	RP11-264L1.3	GENCODE	707	chr16	+	78568270	78569545	GAAGAACCCTTAGAAGTAAGACTTTTTCTGTCTCTGATGCCACGGACCTTTGAAATATTT	intron sense-overlapping	NM_016373	WWOX	WW domain-containing oxidoreductase isoform 1	+	78133326	79246564
ASHGA5P018156	0.0027463	2.7793	noncoding	NR_033992	LOC100129250	RefSeq	498	chr9	+	32551770	32553015	ACACTTGTTGCTTGACTGATACATTATGGCGGGCGGGCAAGGCCCCCGATCACGTGATAC	natural antisense	NM_001195622	TOPORS	E3 ubiquitin-protein ligase Topors isoform 2	-	32540541	32552626
ASHGA5P018156	0.0027463	2.7793	noncoding	NR_033992	LOC100129250	RefSeq	498	chr9	+	32551770	32553015	ACACTTGTTGCTTGACTGATACATTATGGCGGGCGGGCAAGGCCCCCGATCACGTGATAC	natural antisense	NM_005802	TOPORS	E3 ubiquitin-protein ligase Topors isoform 1	-	32540541	32552626
ASHGA5P018171	0.0143965	2.779	noncoding	ENST00000450217	TSSC2	pseudogene	709	chr11	+	3422988	3430040	AACTCTTCATGAAGCTGGGCGGCACGCACTCTCCGTTCAGGGCCTGAACCTGAGGACCCA
ASHGA5P025397	0.00360628	2.77376	noncoding	NR_002974	SNORA42	snoRNA	134	chr1	-	155889699	155889833	AGTGTACCCATGCCATAGCAAATGGCAGCCTCGAACCATTGCCCAGTCCCCTTACCTGTG
ASHGA5P043876	8.38255e-05	2.77152	noncoding	uc003vla.3	AL110181	UCSC_knowngene	1766	chr7	+	123389268	123391034	CTGCAACTCCTCTAAGTTGAAAGCACAGTGACAAGAGAAAGCATTACAAATTCTTGAGAA	bidirectional	NM_003941	WASL	neural Wiskott-Aldrich syndrome protein	-	123321996	123389116
ASHGA5P031228	0.00179212	2.76873	noncoding	ENST00000551187	RP11-61A14.1	GENCODE	434	chr16	-	66875335	66887351	AGGGAGGAAGCGGATTTTAAATTTGACTCTCATTTGTGTGTGTATGCAAGTCCTCTCTAA	natural antisense	NM_001014435	CA7	carbonic anhydrase 7 isoform 2	+	66878840	66888049
ASHGA5P031228	0.00179212	2.76873	noncoding	ENST00000551187	RP11-61A14.1	GENCODE	434	chr16	-	66875335	66887351	AGGGAGGAAGCGGATTTTAAATTTGACTCTCATTTGTGTGTGTATGCAAGTCCTCTCTAA	natural antisense	NM_005182	CA7	carbonic anhydrase 7 isoform 1	+	66878281	66888049
ASHGA5P031308	0.000479997	2.76852	noncoding	ENST00000454068	GAS5	GENCODE	688	chr1	-	173833048	173836953	GCATGCGTGACCTAAGCTGCGACTATGTTAGAGTAGAACTGCGGAGAAGCCTCGGCTCTC	bidirectional	NM_001122770	ZBTB37	zinc finger and BTB domain-containing protein 37 isoform a	+	173837492	173855774
ASHGA5P031308	0.000479997	2.76852	noncoding	ENST00000454068	GAS5	GENCODE	688	chr1	-	173833048	173836953	GCATGCGTGACCTAAGCTGCGACTATGTTAGAGTAGAACTGCGGAGAAGCCTCGGCTCTC	bidirectional	NM_032522	ZBTB37	zinc finger and BTB domain-containing protein 37 isoform b	+	173837492	173842778
ASHGA5P016786	0.0226725	2.76558	noncoding	ENST00000434264	RP11-206L10.7	GENCODE	513	chr1	+	717324	720070	AAAGCACGTGTTGTAACTTTCATTATGCTTCCTTAGAGCTCTGTTCACGGAAAGGGCCTG	intergenic
ASHGA5P025428	0.0120991	2.76491	noncoding	NR_003005	SCARNA4	snoRNA	129	chr1	-	155895748	155895877	ATACATTCCTCCTAGAAAAAAGGGTTGGAGAGAGCAGCCTTCACTGAAGAGTATCACAGG
ASHGA5P025419	0.0129389	2.76486	noncoding	NR_002996	SNORA80	snoRNA	136	chr21	-	33749495	33749631	TGAACCATTGCCTGGCCTCTGTTCCCGTAGGCTGCTGGCACTGAAGTGGGTTGCACAATA
ASHGA5P025337	0.00248808	2.76326	noncoding	NR_002589	SNORD51	snoRNA	70	chr2	+	207026604	207026674	GAATAAAATCAAATCACCATCTTTCGGCTGAGTTCGTGATGGATTTGCTTTTTTCTGATT
ASHGA5P040332	0.000955381	2.76113	noncoding	ENST00000561606	CTD-2256P15.2	GENCODE	901	chr5	-	10352812	10353713	GGGAGGGCTCTTCCCCCAATCTTCATCAAACAGAGTAAGGTTTAGAATAAAAATAATGAA	bidirectional	NM_001270660	MARCH6	E3 ubiquitin-protein ligase MARCH6 isoform 2	+	10353750	10440500
ASHGA5P040332	0.000955381	2.76113	noncoding	ENST00000561606	CTD-2256P15.2	GENCODE	901	chr5	-	10352812	10353713	GGGAGGGCTCTTCCCCCAATCTTCATCAAACAGAGTAAGGTTTAGAATAAAAATAATGAA	bidirectional	NM_001270661	MARCH6	E3 ubiquitin-protein ligase MARCH6 isoform 3	+	10353750	10440500
ASHGA5P040332	0.000955381	2.76113	noncoding	ENST00000561606	CTD-2256P15.2	GENCODE	901	chr5	-	10352812	10353713	GGGAGGGCTCTTCCCCCAATCTTCATCAAACAGAGTAAGGTTTAGAATAAAAATAATGAA	bidirectional	NM_005885	MARCH6	E3 ubiquitin-protein ligase MARCH6 isoform 1	+	10353750	10440500
ASHGA5P017346	0.0497854	2.76023	noncoding	ENST00000440441	HERC2P3	GENCODE	781	chr15	-	20649505	20658918	GGGAATCGATATAGGGTAAAATGGAACCTCTTACTGATTGTTTAAAGGATGTTGATTTGA	intergenic
ASHGA5P032720	0.000713406	2.7584	noncoding	ENST00000580125	RP11-498C9.17	GENCODE	958	chr17	-	79923507	79924465	TATCTGTCTAACATGCAAAAGGAGGGTTCTGAAACACCCTACCTGCCAGGAAGGTTTCTA	intergenic
ASHGA5P050420	0.003382	2.75609	noncoding	NR_028323	SLC5A6	RefSeq	3357	chr2	-	27422454	27435175	TTCTAAGCTTCATCCTGACCATTGTCATCAGTTTGCTGTAAAACACCCACTTTATCCGGG	exon sense-overlapping	NM_021095	SLC5A6	sodium-dependent multivitamin transporter	-	27422454	27435175
ASHGA5P050420	0.003382	2.75609	noncoding	NR_028323	SLC5A6	RefSeq	3357	chr2	-	27422454	27435175	TTCTAAGCTTCATCCTGACCATTGTCATCAGTTTGCTGTAAAACACCCACTTTATCCGGG	natural antisense	NM_080592	ATRAID	apoptosis-related protein 3 isoform b	+	27434898	27440046
ASHGA5P025425	0.00073389	2.75227	noncoding	NR_003002	SCARNA13	snoRNA	275	chr14	-	95999691	95999966	GTCGAGATATTGTTTAGCAGATGGAGTGTTTTCTGTTGAACACTAAGTACTGCCACAAGT
ASHGA5P025482	0.000478433	2.74989	noncoding	NR_003077	SNORD99	snoRNA	80	chr1	-	28905254	28905334	AAACCTAATTTGAGTGGACATCCATGGATGAGAAATGCGGATATGGGACTGAGACCAGCT
ASHGA5P054544	0.000961785	2.74604	noncoding	ENST00000414006	RP11-429G19.2	GENCODE	591	chr10	-	97635282	97667620	CCGTGAGCGTGTGAGTTGTAGCGTACCCTGGGGTCTGTTCTGGAGGAGGCCTGAGAGCGG	natural antisense	NM_001098175	ENTPD1	ectonucleoside triphosphate diphosphohydrolase 1 isoform 2	+	97471535	97637023
ASHGA5P054544	0.000961785	2.74604	noncoding	ENST00000414006	RP11-429G19.2	GENCODE	591	chr10	-	97635282	97667620	CCGTGAGCGTGTGAGTTGTAGCGTACCCTGGGGTCTGTTCTGGAGGAGGCCTGAGAGCGG	natural antisense	NM_001164178	ENTPD1	ectonucleoside triphosphate diphosphohydrolase 1 isoform 3	+	97515408	97637023
ASHGA5P054544	0.000961785	2.74604	noncoding	ENST00000414006	RP11-429G19.2	GENCODE	591	chr10	-	97635282	97667620	CCGTGAGCGTGTGAGTTGTAGCGTACCCTGGGGTCTGTTCTGGAGGAGGCCTGAGAGCGG	natural antisense	NM_001164179	ENTPD1	ectonucleoside triphosphate diphosphohydrolase 1 isoform 4	+	97515672	97637023
ASHGA5P054544	0.000961785	2.74604	noncoding	ENST00000414006	RP11-429G19.2	GENCODE	591	chr10	-	97635282	97667620	CCGTGAGCGTGTGAGTTGTAGCGTACCCTGGGGTCTGTTCTGGAGGAGGCCTGAGAGCGG	natural antisense	NM_001164181	ENTPD1	ectonucleoside triphosphate diphosphohydrolase 1 isoform 5	+	97515408	97637023
ASHGA5P054544	0.000961785	2.74604	noncoding	ENST00000414006	RP11-429G19.2	GENCODE	591	chr10	-	97635282	97667620	CCGTGAGCGTGTGAGTTGTAGCGTACCCTGGGGTCTGTTCTGGAGGAGGCCTGAGAGCGG	natural antisense	NM_001164182	ENTPD1	ectonucleoside triphosphate diphosphohydrolase 1 isoform 6	+	97515672	97637023
ASHGA5P054544	0.000961785	2.74604	noncoding	ENST00000414006	RP11-429G19.2	GENCODE	591	chr10	-	97635282	97667620	CCGTGAGCGTGTGAGTTGTAGCGTACCCTGGGGTCTGTTCTGGAGGAGGCCTGAGAGCGG	natural antisense	NM_001164183	ENTPD1	ectonucleoside triphosphate diphosphohydrolase 1 isoform 6	+	97515672	97637023
ASHGA5P054544	0.000961785	2.74604	noncoding	ENST00000414006	RP11-429G19.2	GENCODE	591	chr10	-	97635282	97667620	CCGTGAGCGTGTGAGTTGTAGCGTACCCTGGGGTCTGTTCTGGAGGAGGCCTGAGAGCGG	natural antisense	NM_001776	ENTPD1	ectonucleoside triphosphate diphosphohydrolase 1 isoform 1	+	97515672	97637023
ASHGA5P025270	0.000583267	2.74341	noncoding	NR_000008	SNORD22	snoRNA	126	chr11	-	62620381	62620507	AAGAAACTTTCACATGTCTTACTCTCTGTCCTAGTCCCAGAGCCTGTAAAGGTGAACCCA
ASHGA5P048845	0.000124579	2.74282	noncoding	ENST00000544685	RP11-752G15.6	GENCODE	594	chr15	+	83419315	83423689	TTGCAGTATAGCCACTGAAGTAATCTAAAAGAGGTGAGTGTGGCACTTAACCTCTCCTGG	intergenic
ASHGA5P026139	0.000578111	2.74255	noncoding	uc001lxy.2	LOC650368	UCSC_knowngene	2507	chr11	+	3402190	3430378	ATAATTCTTCAGTCCTTGAAGAGCATCCAGCACAGAAGGTAGAAACCCTCCTTAAGGCTC	intergenic
ASHGA5P039789	0.0193442	2.74196	noncoding	ENST00000512438	RP11-323F5.2	GENCODE	549	chr4	+	4543925	4592902	TTTCCGTGGAAAAGAGTAGATCTTTCATGGATGGTTGAAGTTGACAGGCAGGCATCCTGT	natural antisense	ENST00000507908	STX18	syntaxin 18 [Source:HGNC Symbol;Acc:15942]	-	4426899	4544073
ASHGA5P033430	0.00140831	2.74164	noncoding	ENST00000582106	MAFG-AS1	GENCODE	1895	chr17	+	79885704	79888629	AAGCTGAGCCAAGCAGAGGCGGGCAGCTCCTCCTCCAGGGCCCACCTGGCCTGCTGGGGA	bidirectional	NM_002359	MAFG	transcription factor MafG	-	79876144	79885587
ASHGA5P044925	0.0363345	2.73849	noncoding	NR_024522	TMEM67	RefSeq	3381	chr8	+	94767071	94831460	ACTATGAATGCTGGAATTTTTATTTTTAGTTTAAAATATCTGCCCCAAAATATATTTTTT	exon sense-overlapping	NM_001142301	TMEM67	Meckelin isoform 2	+	94767071	94830347
ASHGA5P044925	0.0363345	2.73849	noncoding	NR_024522	TMEM67	RefSeq	3381	chr8	+	94767071	94831460	ACTATGAATGCTGGAATTTTTATTTTTAGTTTAAAATATCTGCCCCAAAATATATTTTTT	exon sense-overlapping	NM_153704	TMEM67	Meckelin isoform 1 precursor	+	94767071	94830347
ASHGA5P039775	0.0169604	2.73672	noncoding	AA151944		LincRNAs identified by Khalil et al	518	chr13	+	20180452	20180928	ACCTGAGGCTGGGCAAGGGGAATAGGCAACTGAGCAATTGGTATCATTTCCCATTTTAAA	intergenic
ASHGA5P048763	0.00284577	2.73658	noncoding	NR_040054	IQCH-AS1	RefSeq	806	chr15	-	67807259	67814182	CGGGCCAGGTCCTGCCAGGGAGCCTTGGAGCAGTGGTACTTGATGAAGGGGAAGCAGCCG	natural antisense	NM_001143936	C15orf61	uncharacterized protein C15orf61 precursor	+	67813521	67819641
ASHGA5P029348	0.0285836	2.7362	noncoding	ENST00000553729	DIO3OS	GENCODE	579	chr14	-	102025924	102026729	TTTTCGTGGCTCTGGTAGGGCCCTCTGTCCCGTGAGCTCCTCACTGGACCTGAGGCTACA	bidirectional	NM_001362	DIO3	type III iodothyronine deiodinase	+	102027687	102029789
ASHGA5P030829	0.000495871	2.73468	noncoding	TCONS_00008434	XLOC_003881	LincRNAs identified by Cabili et al	444	chr4	-	9686324	9692319	GGTTATTGCTGTGCTTTTAGACAGAATCAACGGTTTCTGGGTCTGAGATATTGCATATAC	intergenic
ASHGA5P025366	0.00393966	2.73424	noncoding	NR_002916	SNORD8	snoRNA	109	chr14	-	21865451	21865560	AGTGTTGCCCTGGTTTGGGTGCCAGTGAGTTTAACAAAACTTCTCACATGAAGATCTGAG
ASHGA5P029031	0.00237548	2.72144	noncoding	ENST00000554036	DHRS4-AS1	GENCODE	509	chr14	-	24422198	24423061	TAACCACTCTGTCCCCAGGTCTTAGCCGCCATCTTAGTTCAATAAATATTTGTTGAATGC	natural antisense	NM_021004	DHRS4	dehydrogenase/reductase SDR family member 4	+	24422964	24438488
ASHGA5P046096	2.19709e-05	2.72027	noncoding	uc011mhl.1	AK097803	UCSC_knowngene	1681	chrX	-	3782438	3799884	ATCTCGACCTGCCAAGTATACAGCTAAAGCTGAGTTCATAAAAAGGGATGATTTGGCCGA	intergenic
ASHGA5P025399	0.00619472	2.71951	noncoding	NR_002976	SNORA44	snoRNA	132	chr1	-	28906892	28907024	GACTTTGACAGCGCAGGTCAGTACAATACCTGCAAGCTGCCACTCAGCTTTCCTATAATG
ASHGA5P023687	0.000420366	2.7172	noncoding	HMlincRNA1473-	HMlincRNA1473	LincRNAs identified by Khalil et al	953	chr19	-	13957369	13958322	CTTCTGAACCATTATGTAGGTAGACAAAGTCTTTCCTGGTGCTCCAGACACCAGGCAATT	intergenic
ASHGA5P038849	0.00329211	2.71364	noncoding	uc010hnr.2	LOC285401	UCSC_knowngene	1427	chr3	+	62936132	63110737	TATTATTTATTAATTGCCTGTGAGGTGCCAGGCGCACATATTAGACCATATGTGATTGCA	intergenic
ASHGA5P033440	0.000206154	2.71333	noncoding	ENST00000566986	RP13-516M14.1	GENCODE	1195	chr17	+	80251591	80252786	CCGCCAAAACAGCGTGCATACCACTAGCATATGATTTTTGTAGTTTTTTAATGTTAAGTT	intergenic
ASHGA5P029917	0.00182692	2.70978	noncoding	ENST00000452962	RP11-307C12.11	GENCODE	822	chr1	-	155017666	155018594	CCAAAGCCCTACATAATGCTTCAGTTTGCTAAGGAAAAAATGTTAATTACTGCAAATGTG	natural antisense	NM_001143687	DCST1	DC-STAMP domain-containing protein 1 isoform 2	+	155006281	155023406
ASHGA5P029917	0.00182692	2.70978	noncoding	ENST00000452962	RP11-307C12.11	GENCODE	822	chr1	-	155017666	155018594	CCAAAGCCCTACATAATGCTTCAGTTTGCTAAGGAAAAAATGTTAATTACTGCAAATGTG	natural antisense	NM_152494	DCST1	DC-STAMP domain-containing protein 1 isoform 1	+	155006281	155023406
ASHGA5P042158	0.00635788	2.70932	noncoding	TCONS_00020807	XLOC_010097	LincRNAs identified by Cabili et al	1088	chr12	-	57477661	57480563	TTCCGTTGAGAACAAGGAATTTCCAGCCTGTAGCAAAGGGAAAGAGGCAAAGACAAAGAC	intergenic
ASHGA5P025301	0.00373172	2.70883	noncoding	NR_002433	SNORD12C	snoRNA	79	chr20	+	47895481	47895560	TTTTTCCCCATCAGATCGACAATGCTGACGTCTTATATTTTGCCAGTTAGTTCTGATACA
ASHGA5P030051	0.00258178	2.70814	noncoding	TCONS_00016732	XLOC_007620	LincRNAs identified by Cabili et al	205	chr9	+	140119093	140119403	TCTCAAGCATCTTGGTCTCTGCTAAGAAGAGGCTCAGAGGCTTAGAAGCCCTGCCTCGCC	exon sense-overlapping	ENST00000409414	C9orf169	chromosome 9 open reading frame 169 [Source:HGNC Symbol;Acc:30529]	+	140119086	140120763
ASHGA5P031566	0.00258847	2.70517	noncoding	ENST00000547549	MIR3179-2	GENCODE	677	chr16	+	16394006	16394683	AGATGCCACCCATCTACATATTCTTTCAGATGCACAATATTTCACTGTGTGAATGAAACA	intergenic
ASHGA5P050784	0.00654871	2.7015	noncoding	NR_046452	IDH1-AS1	RefSeq	491	chr2	+	209119956	209120918	CAAAAACATGAAAATAAAGAGTATTTTATATTGTGATTTGTAGGACAATAGCATGCTTGT	intronic antisense	ENST00000417583	IDH1	isocitrate dehydrogenase 1 (NADP+), soluble [Source:HGNC Symbol;Acc:5382]	-	209113285	209120522
ASHGA5P050784	0.00654871	2.7015	noncoding	NR_046452	IDH1-AS1	RefSeq	491	chr2	+	209119956	209120918	CAAAAACATGAAAATAAAGAGTATTTTATATTGTGATTTGTAGGACAATAGCATGCTTGT	intronic antisense	ENST00000451391	IDH1	isocitrate dehydrogenase 1 (NADP+), soluble [Source:HGNC Symbol;Acc:5382]	-	209113320	209130798
ASHGA5P050940	2.72247e-05	2.6986	noncoding	ENST00000421829	RP4-694B14.5	GENCODE	481	chr20	+	25612845	25655538	GCATTCTCTATCATTGAGGCATTTTCTCAGGAAATCACCTGTGAAATATTTTGCAGCTAA	natural antisense	NM_015655	ZNF337	zinc finger protein 337	-	25654850	25677469
ASHGA5P058125	0.0147245	2.69763	noncoding	TCONS_00026698	XLOC_012798	LincRNAs identified by Cabili et al	374	chr18	-	25512852	25513932	AAAGTCTTAGTTAGAAAACCTGGCCCATAGAGAGCTTACACCTATGACCTTGGCTTCGTG	intergenic
ASHGA5P042506	0.0394291	2.69579	noncoding	TCONS_00020752	XLOC_010040	LincRNAs identified by Cabili et al	503	chr12	-	30975573	30976321	AAGTGCTCACTGTTCTCGCCACCTGAGGAACCGCATTTTCATGTATTTGTATTGGGACAA	intergenic
ASHGA5P025354	1.39482e-05	2.69345	noncoding	NR_002746	SNORD47	snoRNA	77	chr1	-	173833506	173833583	TTCTGCCAAATGAAATATAATGATATCACTGTAAAACCGTTCCATTTTGATTCTGAGGTT
ASHGA5P017757	6.75275e-06	2.6915	noncoding	NR_036503	LOC439949	RefSeq	2189	chr10	+	6622386	6627323	TTTCAACTTTACTGTGCTTGAAGCTGCAAAGGTTCTGCCCTGATGTTTCCTGGAATAATG	bidirectional	NM_001242413	PRKCQ	protein kinase C theta type isoform 2	-	6469104	6622254
ASHGA5P017757	6.75275e-06	2.6915	noncoding	NR_036503	LOC439949	RefSeq	2189	chr10	+	6622386	6627323	TTTCAACTTTACTGTGCTTGAAGCTGCAAAGGTTCTGCCCTGATGTTTCCTGGAATAATG	bidirectional	NM_006257	PRKCQ	protein kinase C theta type isoform 1	-	6469104	6622254
ASHGA5P019989	0.000683586	2.68729	noncoding	ENST00000506370	RP11-93K22.11	pseudogene	807	chr3	+	129807871	129817202	CATTGTGTGGGGCTGTGACCGTCTACGACAAGCCGGCATCTTTCTTTAAAGAGGCACCTC
ASHGA5P043456	0.0013792	2.6807	noncoding	uc003sio.1	AK024243	UCSC_knowngene	4411	chr7	+	149596	154868	GGGCTCCTAGTCGTTTTATTTTTAGCGTAAGGTTTTCCTCTTTAACAAGGAAGTAAAAAA	intergenic
ASHGA5P032880	0.0019102	2.67143	noncoding	ENST00000578757	C17orf76-AS1	GENCODE	920	chr17	+	16342351	16344523	GTTAAGAAATGTCTCCAGTAGCAGGGTTAGCTTAAGTTTCAGGTAGGGTCTAGATCTGCG	intergenic
ASHGA5P035229	0.00226281	2.66789	noncoding	NR_046111	LOC440894	RefSeq	2334	chr2	-	111133764	111142102	ATGTGCTTGGTGTCGTTTTTCCTTGAGCTGAACGTCTTGCAACAGTGGCCGCACGCATAG	intergenic
ASHGA5P030080	0.00145442	2.6644	noncoding	ENST00000565136	RP11-1O10.1	GENCODE	564	chr15	-	62522582	62524094	TAACTATTGAAGCAGTCTACAAATATGGAACTCTTTTTACCTGACCAACATCTCTATGAG	intergenic
ASHGA5P015838	5.23561e-05	2.66203	noncoding	ENST00000424075	RP11-46H11.12	GENCODE	555	chr12	+	133464427	133465169	ACTCCTAGGAGTAGAAGACGGTCCATCTTAGTTGTCACGAGTATCTCACTTCTTGGAATC	intronic antisense	ENST00000540537	CHFR	checkpoint with forkhead and ring finger domains, E3 ubiquitin protein ligase [Source:HGNC Symbol;Acc:20455]	-	133446201	133485733
ASHGA5P015838	5.23561e-05	2.66203	noncoding	ENST00000424075	RP11-46H11.12	GENCODE	555	chr12	+	133464427	133465169	ACTCCTAGGAGTAGAAGACGGTCCATCTTAGTTGTCACGAGTATCTCACTTCTTGGAATC	intronic antisense	ENST00000541817	CHFR	checkpoint with forkhead and ring finger domains, E3 ubiquitin protein ligase [Source:HGNC Symbol;Acc:20455]	-	133438050	133481480
ASHGA5P015838	5.23561e-05	2.66203	noncoding	ENST00000424075	RP11-46H11.12	GENCODE	555	chr12	+	133464427	133465169	ACTCCTAGGAGTAGAAGACGGTCCATCTTAGTTGTCACGAGTATCTCACTTCTTGGAATC	intronic antisense	ENST00000542714	CHFR	checkpoint with forkhead and ring finger domains, E3 ubiquitin protein ligase [Source:HGNC Symbol;Acc:20455]	-	133446224	133481459
ASHGA5P050984	0.00455883	2.66129	noncoding	uc002xit.1	SNHG11	UCSC_knowngene	1583	chr20	+	37075327	37079564	CTCCTCAATAACCTTTAAAAAGTAGCTGTAAAACCTCCATTTTACAGACCAGTTGGCTGA	intergenic
ASHGA5P058347	0.000294656	2.66039	noncoding	uc001lrb.3	BC048998	UCSC_knowngene	976	chr11	-	766691	767947	AGCGGAGGGCGGGTGCAGTTACTGCTCGCTGCAGCCTTGAACTGGCCTCAAGTGATCCTT	exon sense-overlapping	NM_182612	PDDC1	Parkinson disease 7 domain-containing protein 1 precursor	-	767222	777487
ASHGA5P018937	0.0003325	2.65873	noncoding	NR_049755	RPP14	RefSeq	3402	chr3	+	58291971	58305920	CCGGCGCGAGAGAATTTCAAGATTGTGGAGTTGGACTGAATGCTGCACAGTTCAAACAGC	exon sense-overlapping	NM_001098783	RPP14	ribonuclease P protein subunit p14	+	58291971	58305920
ASHGA5P018937	0.0003325	2.65873	noncoding	NR_049755	RPP14	RefSeq	3402	chr3	+	58291971	58305920	CCGGCGCGAGAGAATTTCAAGATTGTGGAGTTGGACTGAATGCTGCACAGTTCAAACAGC	exon sense-overlapping	NM_007042	RPP14	ribonuclease P protein subunit p14	+	58291971	58305920
ASHGA5P054463	0.00748934	2.65849	noncoding	ENST00000429104	RP11-324H6.6	GENCODE	562	chr10	+	51732522	51741130	CAACTGGGTATTTGGGTTCTTTTTCTATTCACTCATGTCAGATAGAGACATGCATGTTGT	exon sense-overlapping	ENST00000429265	TIMM23B	translocase of inner mitochondrial membrane 23 homolog B (yeast) [Source:HGNC Symbol;Acc:23581]	+	51371426	51732941
ASHGA5P039529	0.00370043	2.65474	noncoding	ENST00000504082	AC004069.2	GENCODE	549	chr4	-	106058436	106061776	ATTAGCAGCTGAAGAATGACTCAGATCATCAGTAGTGAATAAGAATGATTAGGGGGAAAT	intergenic
ASHGA5P044415	0.00110841	2.65456	noncoding	TCONS_00018869	XLOC_008691	LincRNAs identified by Cabili et al	1001	chr10	-	3107633	3108996	CATCAAGTCGTCTGTAATACAGAAAACGATAAATACAACCTAACAGTTCAAACATGACGA	intergenic
ASHGA5P043925	0.00500985	2.65449	noncoding	TCONS_00018636	XLOC_008984	LincRNAs identified by Cabili et al	309	chr10	-	127473651	127474348	GATGACATTGGGGAAAGAAAGTTTTCTGGAACAAGGTGACACTGTGGGCACAAAAACTAT	intergenic
ASHGA5P046968	2.71195e-06	2.65428	noncoding	TCONS_00014559	XLOC_007135	LincRNAs identified by Cabili et al	2135	chr8	-	82608602	82610929	CTTCGACCTAGGCAACAAAAGTTATGAGTCAAGATATTTGGTCACATAACTAAAGATAAC	intergenic
ASHGA5P040676	0.0330109	2.65079	noncoding	ENST00000427169	RP11-495P10.5	GENCODE	1918	chr1	+	147767286	147769663	GGTCTCCTGTGATCTTTCAAGAAGAAGAAGAAATTATAAATGACCCAAAGCTTTGTACAT	intergenic
ASHGA5P052427	8.0531e-05	2.64992	noncoding	uc003lfn.3	BC030152	UCSC_knowngene	915	chr5	-	139780098	139781013	AATGACTGCTGAAGTGATGACCCGCAAGAATTGGTCAAATTTGGAGTAGACTTCACCCTG	bidirectional	NM_001197030	ANKHD1	ankyrin repeat and KH domain-containing protein 1 isoform 4	+	139781398	139852062
ASHGA5P052427	8.0531e-05	2.64992	noncoding	uc003lfn.3	BC030152	UCSC_knowngene	915	chr5	-	139780098	139781013	AATGACTGCTGAAGTGATGACCCGCAAGAATTGGTCAAATTTGGAGTAGACTTCACCCTG	bidirectional	NM_017747	ANKHD1	ankyrin repeat and KH domain-containing protein 1 isoform 1	+	139781398	139919441
ASHGA5P052427	8.0531e-05	2.64992	noncoding	uc003lfn.3	BC030152	UCSC_knowngene	915	chr5	-	139780098	139781013	AATGACTGCTGAAGTGATGACCCGCAAGAATTGGTCAAATTTGGAGTAGACTTCACCCTG	bidirectional	NM_017978	ANKHD1	ankyrin repeat and KH domain-containing protein 1 isoform 2	+	139781398	139852062
ASHGA5P052427	8.0531e-05	2.64992	noncoding	uc003lfn.3	BC030152	UCSC_knowngene	915	chr5	-	139780098	139781013	AATGACTGCTGAAGTGATGACCCGCAAGAATTGGTCAAATTTGGAGTAGACTTCACCCTG	bidirectional	NM_020690	ANKHD1-EIF4EBP3	ANKHD1-EIF4EBP3 protein	+	139781398	139929163
ASHGA5P052427	8.0531e-05	2.64992	noncoding	uc003lfn.3	BC030152	UCSC_knowngene	915	chr5	-	139780098	139781013	AATGACTGCTGAAGTGATGACCCGCAAGAATTGGTCAAATTTGGAGTAGACTTCACCCTG	bidirectional	NM_024668	ANKHD1	ankyrin repeat and KH domain-containing protein 1 isoform 3	+	139781398	139852062
ASHGA5P036109	0.00285024	2.64931	noncoding	ENST00000445332	AC009404.2	GENCODE	424	chr2	+	118595319	118596965	CTAACACAGAAGCCATAGTGGACTTTCTTCAATATTTTAAGAAAGGTGAAAAATAGCAGG	intergenic
ASHGA5P018059	0.00136489	2.64802	noncoding	ENST00000448975	RP11-206L10.11	GENCODE	600	chr1	+	783053	788838	CCACTCTTGGAGAAAATAAGAGAAGTATCCCTGAAGGATGAAATATCCTCGAATATGAAA	intergenic
ASHGA5P047148	0.00229139	2.64744	noncoding	ENST00000430970	RP11-383C5.5	GENCODE	300	chr10	-	127407339	127407934	CCACATCCGTTATACAATACATGTTTTGTAGTAAAAGTGTTTTGTTGTGCCGTAAGATAC	bidirectional	NM_001202438	C10orf137	erythroid differentiation-related factor 1 isoform 1	+	127408083	127452712
ASHGA5P047148	0.00229139	2.64744	noncoding	ENST00000430970	RP11-383C5.5	GENCODE	300	chr10	-	127407339	127407934	CCACATCCGTTATACAATACATGTTTTGTAGTAAAAGTGTTTTGTTGTGCCGTAAGATAC	bidirectional	NM_015608	C10orf137	erythroid differentiation-related factor 1 isoform 2	+	127408083	127452712
ASHGA5P045430	0.00296236	2.64423	noncoding	ENST00000428504	RP11-206L10.2	GENCODE	1317	chr1	-	700236	714006	GAAAAATTCAGACCCAGCACAGTGTTTATGTTGGTCAAAAATAGAAAACTATGTCTGGCG	intergenic
ASHGA5P037916	0.0459871	2.64327	noncoding	TCONS_00024760	XLOC_012044	LincRNAs identified by Cabili et al	1049	chr16	-	86254798	86256666	TGCAGCACACATATTGACGTCGGCTAGTCCAATACCAGCACAGGCAGCTGGGCCCCCTCG	intergenic
ASHGA5P032228	0.00237616	2.64227	noncoding	TCONS_00029778	XLOC_014177	LincRNAs identified by Cabili et al	276	chr22	+	24002051	24026054	TTGATCCAGACCCAGATGGTACTGCTCTAGCAGACTTTTCTGGTAGTCTTCACTGAACAT	intergenic
ASHGA5P037570	0.0254819	2.64198	noncoding	ENST00000429995	XXbac-B33L19.6	GENCODE	820	chr22	-	20337735	20341114	GCTGAGGATTTCATACAAATTAATGAAGTTTGTGAATCTAAAGTTCTACACAAAGGGGGA	intergenic
ASHGA5P026850	0.000438352	2.64079	noncoding	ENST00000578923	RP11-305N23.1	GENCODE	895	chr11	+	119252530	119369944	TTGGGTTTTCTGCTCTGTGAAATGAACCAGGTCCCTTATCCTGTTCTCCCCTGAAGAAAA	intronic antisense	NM_006288	THY1	thy-1 membrane glycoprotein preproprotein	-	119288654	119294246
ASHGA5P009353	5.33872e-06	2.63604	noncoding	ENST00000354559	SDHAP1	GENCODE	615	chr3	-	195689974	195694766	AGACTACAAGAGTAATGAGAAATGTGATGGTGTTTCTGGGCTCAGGTGCGGATTGATGAG	intergenic
ASHGA5P025705	0.00465074	2.62514	noncoding	NR_027280	SAE1	RefSeq	2587	chr19	+	47634114	47713893	GAGCGGGAAGGCTGCGGGCCTCTCGGGTGCTTCTTGTCGGCTTGAAAGGACTTGGGGCTG	exon sense-overlapping	NM_001145713	SAE1	SUMO-activating enzyme subunit 1 isoform b	+	47634079	47713893
ASHGA5P025705	0.00465074	2.62514	noncoding	NR_027280	SAE1	RefSeq	2587	chr19	+	47634114	47713893	GAGCGGGAAGGCTGCGGGCCTCTCGGGTGCTTCTTGTCGGCTTGAAAGGACTTGGGGCTG	exon sense-overlapping	NM_001145714	SAE1	SUMO-activating enzyme subunit 1 isoform c	+	47634079	47713893
ASHGA5P025705	0.00465074	2.62514	noncoding	NR_027280	SAE1	RefSeq	2587	chr19	+	47634114	47713893	GAGCGGGAAGGCTGCGGGCCTCTCGGGTGCTTCTTGTCGGCTTGAAAGGACTTGGGGCTG	exon sense-overlapping	NM_005500	SAE1	SUMO-activating enzyme subunit 1 isoform a	+	47634079	47713893
ASHGA5P048931	0.0250081	2.62502	noncoding	uc002bwp.3	BC073817	UCSC_knowngene	3257	chr15	-	101453408	101459488	GAACGTGATAGAAATGCGTAATTTGTTAAAGCGAATTACAGCTCTGATTTGTCAAATGAG	natural antisense	NM_000693	ALDH1A3	aldehyde dehydrogenase family 1 member A3	+	101420008	101456830
ASHGA5P048931	0.0250081	2.62502	noncoding	uc002bwp.3	BC073817	UCSC_knowngene	3257	chr15	-	101453408	101459488	GAACGTGATAGAAATGCGTAATTTGTTAAAGCGAATTACAGCTCTGATTTGTCAAATGAG	natural antisense	NM_024652	LRRK1	leucine-rich repeat serine/threonine-protein kinase 1	+	101459459	101610317
ASHGA5P032981	0.0339039	2.62418	noncoding	ENST00000579019	RP11-192H23.6	GENCODE	742	chr17	+	26935321	26936748	TTGAAATGCCAGCTTTTGAGACTTTTGAAAAATTCACAGGCTGGGTGTGGAGGCTCATGC	natural antisense	NM_001174103	SGK494	uncharacterized serine/threonine-protein kinase SgK494	-	26934981	26941211
ASHGA5P044098	0.0133339	2.62113	noncoding	ENST00000518201	RP11-556O5.4	GENCODE	521	chr8	-	8093524	8095872	TGTCTAAGTTGGCAGTGATGTCTGCCTCTAATGAGAGGCCATTGAGAAGGACATTTCCTT	intergenic
ASHGA5P034036	0.0178169	2.61962	noncoding	NR_015368	LOC643837	RefSeq	6482	chr1	+	762970	794826	TCGTTACCTTGGTTCTCAGACGATGCTTGCAACAACGCCATGCGATTCGCCCACTCTTGG	intergenic
ASHGA5P025332	0.022964	2.6159	noncoding	NR_002583	SNORD72	snoRNA	80	chr5	-	40832757	40832837	TAAAAATAAATGTCTGAACATATGAATGCAGTATTGATTTCAGCATTTAACTGAGATAAG
ASHGA5P044810	0.00676266	2.61498	noncoding	ENST00000518942	RP11-110G21.1	GENCODE	816	chr8	+	52811884	52859165	TTGCATTGAAGGACACGGTCTTACGGTGTAGGAGCATTTTTGAGGTGCATTCCTGGATTT	bidirectional	NM_052937	PCMTD1	protein-L-isoaspartate O-methyltransferase domain-containing protein 1	-	52730139	52811735
ASHGA5P019308	1.80851e-06	2.61274	noncoding	NR_036462	APITD1	RefSeq	1431	chr1	+	10490803	10502872	GAAAAGTTGCAAGAACACGAGGCTAAAGGCAGCAGTTCACTATACTGTGGGTTGTCTTTG	exon sense-overlapping	NM_001243768	APITD1-CORT	APITD1-CORT protein isoform 3	+	10490803	10512060
ASHGA5P019308	1.80851e-06	2.61274	noncoding	NR_036462	APITD1	RefSeq	1431	chr1	+	10490803	10502872	GAAAAGTTGCAAGAACACGAGGCTAAAGGCAGCAGTTCACTATACTGTGGGTTGTCTTTG	exon sense-overlapping	NM_001270517	APITD1-CORT	APITD1-CORT protein isoform 4	+	10490158	10512060
ASHGA5P019308	1.80851e-06	2.61274	noncoding	NR_036462	APITD1	RefSeq	1431	chr1	+	10490803	10502872	GAAAAGTTGCAAGAACACGAGGCTAAAGGCAGCAGTTCACTATACTGTGGGTTGTCTTTG	exon sense-overlapping	NM_198544	APITD1-CORT	APITD1-CORT protein isoform 1	+	10490158	10512060
ASHGA5P019308	1.80851e-06	2.61274	noncoding	NR_036462	APITD1	RefSeq	1431	chr1	+	10490803	10502872	GAAAAGTTGCAAGAACACGAGGCTAAAGGCAGCAGTTCACTATACTGTGGGTTGTCTTTG	exon sense-overlapping	NM_199006	APITD1-CORT	APITD1-CORT protein isoform 2	+	10490158	10512060
ASHGA5P019308	1.80851e-06	2.61274	noncoding	NR_036462	APITD1	RefSeq	1431	chr1	+	10490803	10502872	GAAAAGTTGCAAGAACACGAGGCTAAAGGCAGCAGTTCACTATACTGTGGGTTGTCTTTG	exon sense-overlapping	NM_199294	APITD1	centromere protein S	+	10490158	10502872
ASHGA5P017781	0.000410319	2.61068	noncoding	ENST00000445680	RP11-552M11.4	GENCODE	415	chr1	-	111981259	111983986	GCCTTCTATACTGTTCTCTGGTCCACCAAGGGCTATGAGGCTCACCCCTTGGATGGTGCT	exon sense-overlapping	NM_024102	WDR77	methylosome protein 50	-	111982511	111991830
ASHGA5P027701	0.0094399	2.60368	noncoding	ENST00000539532	RP11-117L5.4	GENCODE	415	chr12	-	130904079	130905564	TTGACAAAGCTTTGCCCCTTAAAAAGGGGAGCTCTTTTCTTCAGGTTTCCCTGCAATAAA	intron sense-overlapping	NM_015347	RIMBP2	RIMS-binding protein 2	-	130880680	131002410
ASHGA5P019076	0.00719788	2.60062	noncoding	NR_046070	CHD1L	RefSeq	2851	chr1	+	146714290	146767447	TGTATTCTGGGTGGAGTTGGCATGAACTTAACAGCAGCAGATACTGTGATTTTTGTTGAC	exon sense-overlapping	NM_001256336	CHD1L	chromodomain-helicase-DNA-binding protein 1-like isoform 2	+	146714290	146767447
ASHGA5P019076	0.00719788	2.60062	noncoding	NR_046070	CHD1L	RefSeq	2851	chr1	+	146714290	146767447	TGTATTCTGGGTGGAGTTGGCATGAACTTAACAGCAGCAGATACTGTGATTTTTGTTGAC	exon sense-overlapping	NM_001256337	CHD1L	chromodomain-helicase-DNA-binding protein 1-like isoform 4	+	146714290	146767447
ASHGA5P019076	0.00719788	2.60062	noncoding	NR_046070	CHD1L	RefSeq	2851	chr1	+	146714290	146767447	TGTATTCTGGGTGGAGTTGGCATGAACTTAACAGCAGCAGATACTGTGATTTTTGTTGAC	exon sense-overlapping	NM_001256338	CHD1L	chromodomain-helicase-DNA-binding protein 1-like isoform 5	+	146714290	146767447
ASHGA5P019076	0.00719788	2.60062	noncoding	NR_046070	CHD1L	RefSeq	2851	chr1	+	146714290	146767447	TGTATTCTGGGTGGAGTTGGCATGAACTTAACAGCAGCAGATACTGTGATTTTTGTTGAC	exon sense-overlapping	NM_004284	CHD1L	chromodomain-helicase-DNA-binding protein 1-like isoform 1	+	146714290	146767447
ASHGA5P019076	0.00719788	2.60062	noncoding	NR_046070	CHD1L	RefSeq	2851	chr1	+	146714290	146767447	TGTATTCTGGGTGGAGTTGGCATGAACTTAACAGCAGCAGATACTGTGATTTTTGTTGAC	exon sense-overlapping	NM_024568	CHD1L	chromodomain-helicase-DNA-binding protein 1-like isoform 3	+	146714290	146767447
ASHGA5P024187	0.0227293	2.5932	noncoding	hsa-mir-25	MI0000082	mirbase	84	chr7	-	99691182	99691266	ACTTGGGCAATTGCTGGACGCTGCCCTGGGCATTGCACTTGTCTCGGTCTGACAGTGCCG
ASHGA5P029659	0.00318399	2.59188	noncoding	ENST00000555909	RP11-293M10.2	GENCODE	704	chr14	+	75726113	75738564	CAAGAGCCCAGGTTTCTTGATATCTAATACTAATATACTGATGGAGTTAAACATTCCAAG	natural antisense	ENST00000553510	RP11-293M10.1	Uncharacterized protein [Source:UniProtKB/TrEMBL;Acc:G3V3I5]	-	75705318	75735986
ASHGA5P017559	0.018284	2.59111	noncoding	uc003tui.3	CCT6P1	UCSC_knowngene	1528	chr7	+	65216091	65228662	CCATAAAGATGGCCTTCATCCCAGAATAATCACTGAAGGATTTGAAGCTGTGAAGGAAAA	intergenic
ASHGA5P021495	0.00143627	2.58831	noncoding	NR_045636	BOLA3-AS1	RefSeq	4064	chr2	+	74375107	74379516	ACACTCCAAGGTGCGGGGACTCGTGGAAGGATTTGATTCGCGCTTGAGAAAGATCGCTCC	natural antisense	ENST00000327428	BOLA3	bolA homolog 3 (E. coli) [Source:HGNC Symbol;Acc:24415]	-	74362524	74375121
ASHGA5P028356	0.00614319	2.58679	noncoding	ENST00000543072	RP13-942N8.1	GENCODE	752	chr12	+	123849499	123850660	TGTGAACTCTTCCAGAGACAAAGTATTCGGGGAAAGAAAGGAAAAAGTAGGCACAGAAAG	intergenic
ASHGA5P019980	0.00180127	2.58312	noncoding	ENST00000506247	RP11-159F24.1	GENCODE	579	chr5	-	43588742	43603332	AAAGAAACAGGGAAGCAGCGGAATACAAGAGACTGAACTGTATCTGCCTCTGTTTCCAAA	natural antisense	NM_012343	NNT	NAD(P) transhydrogenase, mitochondrial	+	43602790	43705668
ASHGA5P019980	0.00180127	2.58312	noncoding	ENST00000506247	RP11-159F24.1	GENCODE	579	chr5	-	43588742	43603332	AAAGAAACAGGGAAGCAGCGGAATACAAGAGACTGAACTGTATCTGCCTCTGTTTCCAAA	natural antisense	NM_182977	NNT	NAD(P) transhydrogenase, mitochondrial	+	43603228	43705668
ASHGA5P050508	0.000897492	2.58281	noncoding	ENST00000421843	PCBP1-AS1	GENCODE	664	chr2	-	70259269	70313401	CTAATTTTAACGCGTTTTCCTCCCTTTAATTTGAAACGGGAACGCGAATGACTGTAAAAT	intergenic
ASHGA5P036168	0.00209356	2.57923	noncoding	ENST00000444406	AC093391.2	GENCODE	442	chr2	+	136742903	136743706	GCAGCATGGGTTACCAGTCCCTGTGTAAGTGAGGTGTAAATACAGTGGCAACGACAACAA	natural antisense	NM_001349	DARS	aspartate--tRNA ligase, cytoplasmic	-	136664253	136743222
ASHGA5P021302	0.00336936	2.57864	noncoding	NR_045637	BOLA3-AS1	RefSeq	659	chr2	+	74375107	74376181	GATGGTCCAGCACGCGGTCTGGTGGCACCCTGCAGGATTTACCAGCTTTTTGCCAACATT	natural antisense	ENST00000327428	BOLA3	bolA homolog 3 (E. coli) [Source:HGNC Symbol;Acc:24415]	-	74362524	74375121
ASHGA5P048650	0.00584785	2.57646	noncoding	ENST00000558457	OIP5-AS1	GENCODE	676	chr15	+	41576187	41578624	AGGGTTGGCCACCTTGAGAAGCTGCGAAGATGGCGGAGTAAGGCGTGCCGCTGCAAACTG	intergenic
ASHGA5P051851	0.0442518	2.57566	noncoding	ENST00000446695	MFI2-AS1	GENCODE	204	chr3	+	196730002	196730601	TTTTGAGCGTTCACACTCATTACCCAGGTCCGTCTGGGAGACCCGCCGGGCTCCCGCCCT	natural antisense	NM_005929	MFI2	melanotransferrin isoform 1 precursor	-	196728611	196756687
ASHGA5P025475	0.00138813	2.57405	noncoding	NR_003070	SNORD89	snoRNA	114	chr2	-	101889397	101889511	GCTCTCCATGGGCACACGATGACAAAATATCCTGAAGCGAACCACTAGTCTGACCTCAGT
ASHGA5P047450	0.00220945	2.57256	noncoding	BF950033		LincRNAs identified by Khalil et al	283	chr1	+	26948061	26948325	AATTTAAGCAACCTTAGAAAACCAGCGCCTAAACCTTTCCTCTTAGGACCCTCAAGCTTT	intergenic
ASHGA5P025888	0.00820333	2.57191	noncoding	NR_045670	PSMC3IP	RefSeq	1379	chr17	-	40724327	40729849	GTTTGACATGAGCTCAAGGAATTATCTAGTGCCCTGACCACACCAGAGATGCAGAAAGAA	exon sense-overlapping	NM_001256014	PSMC3IP	homologous-pairing protein 2 homolog isoform 3	-	40724327	40729734
ASHGA5P025888	0.00820333	2.57191	noncoding	NR_045670	PSMC3IP	RefSeq	1379	chr17	-	40724327	40729849	GTTTGACATGAGCTCAAGGAATTATCTAGTGCCCTGACCACACCAGAGATGCAGAAAGAA	exon sense-overlapping	NM_001256015	PSMC3IP	homologous-pairing protein 2 homolog isoform 4	-	40724327	40729849
ASHGA5P025888	0.00820333	2.57191	noncoding	NR_045670	PSMC3IP	RefSeq	1379	chr17	-	40724327	40729849	GTTTGACATGAGCTCAAGGAATTATCTAGTGCCCTGACCACACCAGAGATGCAGAAAGAA	exon sense-overlapping	NM_001256016	PSMC3IP	homologous-pairing protein 2 homolog isoform 4	-	40724327	40729849
ASHGA5P025888	0.00820333	2.57191	noncoding	NR_045670	PSMC3IP	RefSeq	1379	chr17	-	40724327	40729849	GTTTGACATGAGCTCAAGGAATTATCTAGTGCCCTGACCACACCAGAGATGCAGAAAGAA	exon sense-overlapping	NM_013290	PSMC3IP	homologous-pairing protein 2 homolog isoform 1	-	40724327	40729849
ASHGA5P025888	0.00820333	2.57191	noncoding	NR_045670	PSMC3IP	RefSeq	1379	chr17	-	40724327	40729849	GTTTGACATGAGCTCAAGGAATTATCTAGTGCCCTGACCACACCAGAGATGCAGAAAGAA	exon sense-overlapping	NM_016556	PSMC3IP	homologous-pairing protein 2 homolog isoform 2	-	40724327	40729849
ASHGA5P025888	0.00820333	2.57191	noncoding	NR_045670	PSMC3IP	RefSeq	1379	chr17	-	40724327	40729849	GTTTGACATGAGCTCAAGGAATTATCTAGTGCCCTGACCACACCAGAGATGCAGAAAGAA	natural antisense	NM_170607	MLX	max-like protein X isoform gamma	+	40719077	40725221
ASHGA5P025888	0.00820333	2.57191	noncoding	NR_045670	PSMC3IP	RefSeq	1379	chr17	-	40724327	40729849	GTTTGACATGAGCTCAAGGAATTATCTAGTGCCCTGACCACACCAGAGATGCAGAAAGAA	natural antisense	NM_198204	MLX	max-like protein X isoform beta	+	40719077	40725221
ASHGA5P025888	0.00820333	2.57191	noncoding	NR_045670	PSMC3IP	RefSeq	1379	chr17	-	40724327	40729849	GTTTGACATGAGCTCAAGGAATTATCTAGTGCCCTGACCACACCAGAGATGCAGAAAGAA	natural antisense	NM_198205	MLX	max-like protein X isoform alpha	+	40719077	40725221
ASHGA5P025276	0.00185448	2.56921	noncoding	NR_000015	SNORD55	snoRNA	74	chr1	+	45241536	45241610	TATGATGACAACTCGGTAATGCTGCATACTCCCGAGTGCGCGGTGGGGAAGCCAACCTTG
ASHGA5P048530	0.00145443	2.56815	noncoding	TCONS_00013782	XLOC_006415	LincRNAs identified by Cabili et al	1382	chr7	-	39659892	39662092	CATGTTTGACACAATTAAGTTGAACATTCCTGTGAAACTCTGTCATTCTCATCACTGTTT	intergenic
ASHGA5P025091	0.00737038	2.56703	noncoding	hsa-mir-663a	MI0003672	mirbase	93	chr20	-	26188821	26188914	CGCCCTCGTGTCTGTGGCGGTGGGATCCCGCGGCCGTGTTTTCCTGGTGGCCCGGCCATG
ASHGA5P029824	0.00173038	2.56577	noncoding	uc021sel.1	AF401214	UCSC_knowngene	2232	chr14	+	105223759	105225991	TTCAGTGTAAACCATTGTGGTTCGGTGAATTCTGGCAGGTCATCTGGAGGTTTCTTTGGA	exon sense-overlapping	NM_006427	SIVA1	apoptosis regulatory protein Siva isoform 1	+	105219469	105225996
ASHGA5P029824	0.00173038	2.56577	noncoding	uc021sel.1	AF401214	UCSC_knowngene	2232	chr14	+	105223759	105225991	TTCAGTGTAAACCATTGTGGTTCGGTGAATTCTGGCAGGTCATCTGGAGGTTTCTTTGGA	exon sense-overlapping	NM_021709	SIVA1	apoptosis regulatory protein Siva isoform 2	+	105219469	105225996
ASHGA5P046400	0.0100957	2.56544	noncoding	ENST00000567614	WI2-89031B12.1	GENCODE	792	chrX	-	153746163	153746955	AGGAAGGGAGAGTTGTCTCGGAATGCTCAGGGGGACTCATTAAAGCAACACTTTCATAAA	intergenic
ASHGA5P033444	0.000351639	2.56321	noncoding	ENST00000433131	RP11-385F5.4	GENCODE	494	chr1	-	236703393	236713580	CACCCATGTGGCAGACACTCAAAATCTGTTGTATTTGCTAAATAAATTAATATGGACAAG	exon sense-overlapping	NM_018072	HEATR1	HEAT repeat-containing protein 1	-	236712304	236767841
ASHGA5P033444	0.000351639	2.56321	noncoding	ENST00000433131	RP11-385F5.4	GENCODE	494	chr1	-	236703393	236713580	CACCCATGTGGCAGACACTCAAAATCTGTTGTATTTGCTAAATAAATTAATATGGACAAG	natural antisense	NM_006499	LGALS8	galectin-8 isoform a	+	236686738	236716279
ASHGA5P033444	0.000351639	2.56321	noncoding	ENST00000433131	RP11-385F5.4	GENCODE	494	chr1	-	236703393	236713580	CACCCATGTGGCAGACACTCAAAATCTGTTGTATTTGCTAAATAAATTAATATGGACAAG	natural antisense	NM_201543	LGALS8	galectin-8 isoform b	+	236686738	236716279
ASHGA5P033444	0.000351639	2.56321	noncoding	ENST00000433131	RP11-385F5.4	GENCODE	494	chr1	-	236703393	236713580	CACCCATGTGGCAGACACTCAAAATCTGTTGTATTTGCTAAATAAATTAATATGGACAAG	natural antisense	NM_201544	LGALS8	galectin-8 isoform b	+	236687026	236716279
ASHGA5P033444	0.000351639	2.56321	noncoding	ENST00000433131	RP11-385F5.4	GENCODE	494	chr1	-	236703393	236713580	CACCCATGTGGCAGACACTCAAAATCTGTTGTATTTGCTAAATAAATTAATATGGACAAG	natural antisense	NM_201545	LGALS8	galectin-8 isoform a	+	236681513	236716279
ASHGA5P042750	0.00117326	2.56204	noncoding	ENST00000438217	XX-C2158C12.2	GENCODE	758	chr6	+	171034284	171037576	CAATTTGGAAGAAAACATTTCCATCTGTTAATAAAGAGCAAGGGCCTCTGGTCATAAGTG	intergenic
ASHGA5P058349	0.00256165	2.56109	noncoding	uc001mie.3	BC073899	UCSC_knowngene	573	chr11	+	9801925	9812791	ATGGATTTGGGGAAACAGATCCAGATGGAGGAAACATCTGATAAAGTTTGCCTAAGCAGC	natural antisense	NM_030962	SBF2	myotubularin-related protein 13	-	9800213	10315754
ASHGA5P037729	0.000993017	2.5554	noncoding	uc003bcs.3	RRP7B	UCSC_knowngene	2348	chr22	-	42951228	42978017	TAATGGGACGAGAGCCCATGACCTCCGAAATCCATGGCAACGTAATAAAAGTCTGAAACA	natural antisense	NM_014509	SERHL2	serine hydrolase-like protein 2	+	42949924	42970388
ASHGA5P024077	0.00271899	2.55211	noncoding	hsa-mir-147b	MI0005544	mirbase	80	chr15	+	45725247	45725327	TTCTGCACAAACTAGATTCTGGACACCAGTGTGCGGAAATGCTTCTGCTACATTTTTAGG
ASHGA5P045824	0.00387844	2.55073	noncoding	ENST00000465736	ANKRD19P	GENCODE	959	chr9	+	95571849	95587136	CTGAGCAGAAGATGCCAGATCAACATATATGATAGACTAAACAGGACACCTTTAATGAAG	intergenic
ASHGA5P033058	3.10582e-05	2.55041	noncoding	uc002hkb.3	BC030591	UCSC_knowngene	2103	chr17	+	34136485	34138588	GCTTTTCGGTGTGTGAAAAGGGCTACTTACTAGACGCTTGTTTTTAAATTAACATTCAAT	exon sense-overlapping	NM_003487	TAF15	TATA-binding protein-associated factor 2N isoform 2	+	34136458	34174246
ASHGA5P033058	3.10582e-05	2.55041	noncoding	uc002hkb.3	BC030591	UCSC_knowngene	2103	chr17	+	34136485	34138588	GCTTTTCGGTGTGTGAAAAGGGCTACTTACTAGACGCTTGTTTTTAAATTAACATTCAAT	exon sense-overlapping	NM_139215	TAF15	TATA-binding protein-associated factor 2N isoform 1	+	34136458	34174246
ASHGA5P016961	0.0150573	2.54584	noncoding	ENST00000436033	RP11-67L3.4	GENCODE	414	chr1	+	55353399	55354336	TCGGGTAGGGTGCTTCTAGCACGGTGCTTTGTGCACAGTAAACACTCCAGCGGCTGTTGA	bidirectional	NM_014762	DHCR24	delta(24)-sterol reductase precursor	-	55315299	55352921
ASHGA5P051041	0.000387348	2.54561	noncoding	NR_003259	GNAS	RefSeq	1638	chr20	+	57464179	57486247	CGTCATCGGGGCCGGTTAGAAGCTCTGCTCCCCGGCGGGGACACTCAGTCGCGTCGGCAC	exon sense-overlapping	NM_000516	GNAS	protein ALEX GNASL	+	57466425	57486250
ASHGA5P051041	0.000387348	2.54561	noncoding	NR_003259	GNAS	RefSeq	1638	chr20	+	57464179	57486247	CGTCATCGGGGCCGGTTAGAAGCTCTGCTCCCCGGCGGGGACACTCAGTCGCGTCGGCAC	exon sense-overlapping	NM_001077488	GNAS	protein ALEX isoform f	+	57466425	57486250
ASHGA5P051041	0.000387348	2.54561	noncoding	NR_003259	GNAS	RefSeq	1638	chr20	+	57464179	57486247	CGTCATCGGGGCCGGTTAGAAGCTCTGCTCCCCGGCGGGGACACTCAGTCGCGTCGGCAC	exon sense-overlapping	NM_001077489	GNAS	protein ALEX isoform g	+	57466425	57486250
ASHGA5P051041	0.000387348	2.54561	noncoding	NR_003259	GNAS	RefSeq	1638	chr20	+	57464179	57486247	CGTCATCGGGGCCGGTTAGAAGCTCTGCTCCCCGGCGGGGACACTCAGTCGCGTCGGCAC	exon sense-overlapping	NM_001077490	GNAS	protein ALEX alex	+	57428035	57486250
ASHGA5P051041	0.000387348	2.54561	noncoding	NR_003259	GNAS	RefSeq	1638	chr20	+	57464179	57486247	CGTCATCGGGGCCGGTTAGAAGCTCTGCTCCCCGGCGGGGACACTCAGTCGCGTCGGCAC	exon sense-overlapping	NM_016592	GNAS	protein ALEX NESP55	+	57414794	57486250
ASHGA5P051041	0.000387348	2.54561	noncoding	NR_003259	GNAS	RefSeq	1638	chr20	+	57464179	57486247	CGTCATCGGGGCCGGTTAGAAGCTCTGCTCCCCGGCGGGGACACTCAGTCGCGTCGGCAC	exon sense-overlapping	NM_080425	GNAS	protein ALEX XLas	+	57428035	57486250
ASHGA5P051041	0.000387348	2.54561	noncoding	NR_003259	GNAS	RefSeq	1638	chr20	+	57464179	57486247	CGTCATCGGGGCCGGTTAGAAGCTCTGCTCCCCGGCGGGGACACTCAGTCGCGTCGGCAC	exon sense-overlapping	NM_080426	GNAS	protein ALEX GNASS	+	57466425	57486250
ASHGA5P021124	0.00137293	2.54353	noncoding	ENST00000525656	CTD-2313N18.4	pseudogene	427	chr11	-	71511708	71515691	CCTGCGTGTGCTGTGAACTCTCTGCAGCTTACATGAGCTGGTGAAACATGAAGAAAATGG
ASHGA5P027253	0.0249544	2.54345	noncoding	ENST00000549023	RP11-977B10.2	GENCODE	674	chr12	-	49627351	49658539	TTCAAGCGTCATAATCATTCATCTCCGTTTTTCCTCTAGTGATGAAGGCTCGTGGACGGA	intronic antisense	ENST00000541364	TUBA1C	tubulin, alpha 1c [Source:HGNC Symbol;Acc:20768]	+	49621708	49667114
ASHGA5P016267	0.00316209	2.54142	noncoding	uc001utu.2	EEF1DP3	UCSC_knowngene	1367	chr13	+	32420919	32527609	GCATGGTGCCAGACACATAACAGAACGAAGAACAAACTAAATTCATCTCAAAATGATTAT	intergenic
ASHGA5P036142	0.00660503	2.53983	noncoding	NR_033903	CCDC74B-AS1	RefSeq	1835	chr2	+	130887195	130896986	GATACCTGCTTCATCGTGTGCTTTTATGTAAATGCCAAATAGCAAAATAACAGCTAGAAA	natural antisense	NM_001258307	CCDC74B	coiled-coil domain-containing protein 74B isoform 2	-	130896855	130902707
ASHGA5P036142	0.00660503	2.53983	noncoding	NR_033903	CCDC74B-AS1	RefSeq	1835	chr2	+	130887195	130896986	GATACCTGCTTCATCGTGTGCTTTTATGTAAATGCCAAATAGCAAAATAACAGCTAGAAA	natural antisense	NM_207310	CCDC74B	coiled-coil domain-containing protein 74B isoform 1	-	130896855	130902707
ASHGA5P030911	0.00914832	2.53882	noncoding	ENST00000576762	AJ003147.8	GENCODE	454	chr16	-	3231232	3234018	GTATCCGACTTATAATACAACTGTCCCTACTGTGTCTAAAGAAATGAAAGGCAATAAAGA	intergenic
ASHGA5P025456	0.00696116	2.53852	noncoding	NR_003042	SNORD45C	snoRNA	78	chr1	+	76252756	76252834	ATGTATTCTGAATCTAAAGTTGATTATTACTACTTTAGCTCTAGAATTACTCTGAGACCT
ASHGA5P038088	0.00322358	2.5288	noncoding	ENST00000449158	GRM7-AS3	GENCODE	444	chr3	-	6763001	6832792	ATGAGCTCCCGTTCTCCATTACTTGATCAATGAATGGAATTTCTGCACTGTTTTGCCAAA	intronic antisense	ENST00000448328	GRM7	glutamate receptor, metabotropic 7 [Source:HGNC Symbol;Acc:4599]	+	6811755	7348296
ASHGA5P025355	0.00207826	2.52817	noncoding	NR_002748	SNORD45B	snoRNA	71	chr1	+	76255161	76255232	TAATGGCATGTATTAGCTGAATCTAAAGTTGATGTGAGTTCTAGAATTACACTGAGACCT
ASHGA5P053763	0.0281431	2.52765	noncoding	NR_036528	LOC100499484-C9ORF174	RefSeq	6930	chr9	+	100000707	100139577	GGGTTTCTGCAGAAGTTTCCCCCTTGGGCGGTGGCGGAGCTGATAAGCGCGCTAGTAGCA	exon sense-overlapping	NM_020893	C9orf174	uncharacterized protein C9orf174	+	100069909	100139577
ASHGA5P022763	0.0154395	2.52739	noncoding	ENST00000562356	RP11-217B1.2	GENCODE	612	chr15	+	89878501	89879392	TTCTAAAATGTACCAGGTCTCTCGCACCCCGACGCAGGTGCTTCAACAGCTCTCAGCGCT	bidirectional	NM_001126131	POLG	DNA polymerase subunit gamma-1	-	89859535	89878026
ASHGA5P022763	0.0154395	2.52739	noncoding	ENST00000562356	RP11-217B1.2	GENCODE	612	chr15	+	89878501	89879392	TTCTAAAATGTACCAGGTCTCTCGCACCCCGACGCAGGTGCTTCAACAGCTCTCAGCGCT	bidirectional	NM_002693	POLG	DNA polymerase subunit gamma-1	-	89859535	89878026
ASHGA5P022888	0.0148356	2.52556	noncoding	ENST00000564861	CTD-3092A11.1	GENCODE	618	chr15	+	30776746	30799826	GTTGAGAAAGGATTCAAGATGGATTGGCATCAAAGTTCACTTCTTTAACAAAAGTGCTTT	intergenic
ASHGA5P028656	0.00351756	2.5251	noncoding	ENST00000366259	LINC00449	GENCODE	872	chr13	-	100151980	100153306	GAAAGTTGAGGGCCAGTGAACTCCTATTTCAAGTTCTTGCGGGTGTTTGTACTTTTTTCC	bidirectional	NM_004800	TM9SF2	transmembrane 9 superfamily member 2 precursor	+	100153727	100215276
ASHGA5P037442	0.00333364	2.5194	noncoding	ENST00000453549	MIS18A-AS1	GENCODE	769	chr21	+	33650173	33653299	CCTATTGTCAATACTTAAATTCTATGATAGGATGCCCCAGGAAAGAAGGAATACAAGGCC	intronic antisense	NM_018944	MIS18A	protein Mis18-alpha	-	33640529	33651376
ASHGA5P035523	0.00404179	2.51936	noncoding	ENST00000447111	AC079354.5	GENCODE	311	chr2	-	203043382	203044114	CTTGGATAATATGTAACATTAACAGAGAGCAGAAGCTGATTAAAGTATCTTGGTGCCAAA	intronic antisense	ENST00000498697	AC079354.1	Uncharacterized protein [Source:UniProtKB/TrEMBL;Acc:E7EP55]	+	202965157	203059074
ASHGA5P035743	0.0182572	2.5135	noncoding	ENST00000452342	RP11-644K8.1	GENCODE	573	chr2	+	20251894	20254257	AATGTCTTCAATGAAAAAACAGCCATAGTTTGGCACACCGTCCCGGGCATTCTGTTGCTA	bidirectional	NM_014713	LAPTM4A	lysosomal-associated transmembrane protein 4A	-	20232410	20251789
ASHGA5P051695	0.000715381	2.51301	noncoding	NR_033289	GK5	RefSeq	10938	chr3	-	141876368	141944449	CCATTGAGCCAGTATTCTATCATGGAAGTACTTTATAACCTTTTCTGACTTGCTTGTATA	exon sense-overlapping	NM_001039547	GK5	putative glycerol kinase 5	-	141876368	141944449
ASHGA5P043692	0.0435601	2.51269	noncoding	TCONS_00017795	XLOC_008405	LincRNAs identified by Cabili et al	1615	chr10	+	18941164	18943952	GCATTTGCCAGAAATTACTTCACTAGTGCCACACACGGACAGAATTGAGGACATTTAGAC	intergenic
ASHGA5P033415	0.00106316	2.50968	noncoding	ENST00000574472	RP11-1055B8.2	GENCODE	665	chr17	+	79336071	79348014	GACACTGACAGAAAAAAGTGACCCCATCCCCACAATTAATTTAAAATGAGTCACAGAGCA	intergenic
ASHGA5P030156	0.0046425	2.50887	noncoding	ENST00000568553	ANP32BP1	pseudogene	737	chr15	-	75614113	75614850	TTTAACTGTGAGGTTACTAACATGAATGACTACTGAGAGTGTCTTCAAGCTCCTGCCCCA
ASHGA5P036254	0.0221084	2.50849	noncoding	ENST00000444196	AC010894.3	GENCODE	561	chr2	+	175352116	175352884	CCACTCAGTATACTGAAACTGGTTACATTGATGGAAAACTTCCAAAGCTTCTTGAAATAA	bidirectional	NM_001033045	GPR155	integral membrane protein GPR155 isoform 1	-	175296299	175351816
ASHGA5P036254	0.0221084	2.50849	noncoding	ENST00000444196	AC010894.3	GENCODE	561	chr2	+	175352116	175352884	CCACTCAGTATACTGAAACTGGTTACATTGATGGAAAACTTCCAAAGCTTCTTGAAATAA	bidirectional	NM_001267050	GPR155	integral membrane protein GPR155 isoform 1	-	175296299	175351816
ASHGA5P036254	0.0221084	2.50849	noncoding	ENST00000444196	AC010894.3	GENCODE	561	chr2	+	175352116	175352884	CCACTCAGTATACTGAAACTGGTTACATTGATGGAAAACTTCCAAAGCTTCTTGAAATAA	bidirectional	NM_001267051	GPR155	integral membrane protein GPR155 isoform 2	-	175296299	175351816
ASHGA5P036254	0.0221084	2.50849	noncoding	ENST00000444196	AC010894.3	GENCODE	561	chr2	+	175352116	175352884	CCACTCAGTATACTGAAACTGGTTACATTGATGGAAAACTTCCAAAGCTTCTTGAAATAA	bidirectional	NM_152529	GPR155	integral membrane protein GPR155 isoform 1	-	175296299	175351816
ASHGA5P020035	0.00141166	2.50778	noncoding	ENST00000507044	CTBP1-AS1	GENCODE	739	chr4	+	1243087	1244234	GCCTGCCCCAAAACCACGGCATGGAGACGGAATGATGCAGACTCCTATCCGCGAGATACC	natural antisense	ENST00000506180	CTBP1	C-terminal binding protein 1 [Source:HGNC Symbol;Acc:2494]	-	1209962	1243741
ASHGA5P020035	0.00141166	2.50778	noncoding	ENST00000507044	CTBP1-AS1	GENCODE	739	chr4	+	1243087	1244234	GCCTGCCCCAAAACCACGGCATGGAGACGGAATGATGCAGACTCCTATCCGCGAGATACC	natural antisense	ENST00000515399	CTBP1	C-terminal binding protein 1 [Source:HGNC Symbol;Acc:2494]	-	1219147	1243719
ASHGA5P049724	0.0461307	2.50398	noncoding	ENST00000584428	RP5-890E16.2	GENCODE	539	chr17	-	46124242	46125435	GGGCGATGTTAGTGGGCTTGGGCGTTGGGTGAAGTATCCAGGTTGGGCGCTTCCAGCGCT	bidirectional	NM_003204	NFE2L1	nuclear factor erythroid 2-related factor 1	+	46125685	46138907
ASHGA5P023130	0.0137386	2.50323	noncoding	ENST00000570677	CTD-2270P14.3	GENCODE	677	chr16	-	2799786	2802519	AGGAAGCGACTGTGGTGGACGGTGGTGCCCCAAAACTTCACAACCACCTAGACATTCGGA	natural antisense	NM_016333	SRRM2	serine/arginine repetitive matrix protein 2	+	2802329	2821413
ASHGA5P025450	0.0218785	2.50173	noncoding	NR_003031	SNORD11	snoRNA	84	chr2	+	203157773	203157857	TTTGCCTGATTTCCTTTTGGATAATGAAGGCATCTTTAGTCACTACCTCTTCTGAGACAC
ASHGA5P016212	0.00169391	2.50126	noncoding	ENST00000428035	RP11-495P10.6	GENCODE	420	chr1	-	147744013	147752855	TGATACCAGAAAGCATGCCATACCTAAGACCTACTACCCTGAGAAGCAGTGAAGTGCTCC	intergenic
ASHGA5P025367	0.00343723	2.50084	noncoding	NR_002917	SNORA19	snoRNA	128	chr10	-	120819524	120819650	TGAAGGCTAATTAGCAGTATAACTATAAATAGTAATGCTGCCAGTCTCCTTCAGACAAAA
ASHGA5P048742	0.0082228	2.49942	noncoding	ENST00000461832	SNHG12	GENCODE	675	chr1	-	28906870	28908369	ACAATACCTGCAAGCTGCCACTCAGCTTTCCTATAATGTTTCAGGACCAGGGCTGGAAGC	intergenic
ASHGA5P025378	0.0444938	2.49678	noncoding	NR_002955	SNORA14A	snoRNA	134	chr7	+	75573100	75573234	AATGCTTCCAAGATATGAGCGAATGCTATAGAAATTGCAGGAAAGTCCAAAGGGCTGCGC
ASHGA5P027354	0.00198429	2.49567	noncoding	TCONS_00012278	XLOC_005834	LincRNAs identified by Cabili et al	640	chr6	-	133125512	133134602	TTTGTGTTTAATTTCCTCTCCTGGGTAGTCAGCCGCCAAACCAGTGAGCAATTATTAGGC	intergenic
ASHGA5P021102	0.00124875	2.49458	noncoding	NR_034111	TRAF3IP2-AS1	RefSeq	737	chr6	+	111804674	111824811	CGGGGGCAGCCGCTGAGACGGTTTTTCACAAGGCTGCGTCCCGGGCACGCGCAAGTACAT	natural antisense	ENST00000358835	REV3L	REV3-like, polymerase (DNA directed), zeta, catalytic subunit [Source:HGNC Symbol;Acc:9968]	-	111620277	111804915
ASHGA5P021102	0.00124875	2.49458	noncoding	NR_034111	TRAF3IP2-AS1	RefSeq	737	chr6	+	111804674	111824811	CGGGGGCAGCCGCTGAGACGGTTTTTCACAAGGCTGCGTCCCGGGCACGCGCAAGTACAT	natural antisense	ENST00000435970	REV3L	REV3-like, polymerase (DNA directed), zeta, catalytic subunit [Source:HGNC Symbol;Acc:9968]	-	111620277	111804915
ASHGA5P057135	0.0136812	2.49419	noncoding	TCONS_00013640	XLOC_006301	LincRNAs identified by Cabili et al	475	chr7	+	154795153	154806834	AAACCGGAGTCCAGGAACTCATGGAAGGGCCTCTGCACGGAGATTTGAGCAGCCAGAACT	intergenic
ASHGA5P053878	0.00928884	2.49158	noncoding	uc004cib.1	AX747706	UCSC_knowngene	2117	chr9	+	139442078	139444195	TTCACCGTTTGAAGCTGACTGTAAAAAACATCTGACCTGTGTGCAAAGCTCAAGCCCAGA	intergenic
ASHGA5P031011	0.000602703	2.48685	noncoding	TCONS_00006285	XLOC_002890	LincRNAs identified by Cabili et al	366	chr3	+	156535039	156536805	ACTCTTCTAGAATGTAGTTAGAAAGGGAGGTGTCATTGTGTGTGGCCTTGCCTACTTGGT	intergenic
ASHGA5P010034	0.0467928	2.48535	noncoding	NR_033664	NPSR1-AS1	RefSeq	4869	chr7	-	34386123	34797884	AATCTTCATGCCCATCAGTTTCTTGTGAGAAGAAAACAAGACTGGCAACGCCTGCTTCCT	intronic antisense	NM_207172	NPSR1	neuropeptide S receptor isoform A	+	34697896	34889590
ASHGA5P010034	0.0467928	2.48535	noncoding	NR_033664	NPSR1-AS1	RefSeq	4869	chr7	-	34386123	34797884	AATCTTCATGCCCATCAGTTTCTTGTGAGAAGAAAACAAGACTGGCAACGCCTGCTTCCT	intronic antisense	NM_207173	NPSR1	neuropeptide S receptor isoform B	+	34697896	34917944
ASHGA5P019474	0.0177562	2.48436	noncoding	NR_024537	GSTM3	RefSeq	4068	chr1	-	110276553	110283660	ATATTCGTGGGCTCCTGACTATGATCGAAGCCAATGGCTGGATGTGAAATTCAAGCTAGA	exon sense-overlapping	NM_000849	GSTM3	glutathione S-transferase Mu 3	-	110276553	110283660
ASHGA5P043101	0.00316238	2.48177	noncoding	ENST00000412091	GS1-124K5.3	GENCODE	682	chr7	-	65956995	65958553	TAAATGCAGATCTGAACCATACCCAGTTGGGATTGGGGTACACACTCTACTCCTCTGAAA	intergenic
ASHGA5P039519	0.00218458	2.47687	noncoding	ENST00000563833	AF213884.2	GENCODE	479	chr4	-	103421997	103422476	GAGGGTCGGCATGGATCCAAGCATGCCAGATATAAAAATAAAGCTCATCTGTATATTCCA	bidirectional	NM_001165412	NFKB1	nuclear factor NF-kappa-B p105 subunit isoform 2	+	103422485	103538459
ASHGA5P039519	0.00218458	2.47687	noncoding	ENST00000563833	AF213884.2	GENCODE	479	chr4	-	103421997	103422476	GAGGGTCGGCATGGATCCAAGCATGCCAGATATAAAAATAAAGCTCATCTGTATATTCCA	bidirectional	NM_003998	NFKB1	nuclear factor NF-kappa-B p105 subunit isoform 1	+	103422485	103538459
ASHGA5P037233	0.000112658	2.47648	noncoding	NR_024092	LINC00515	RefSeq	459	chr21	-	26955086	26955536	CCTTTTTCCTTATTTCCTTCAGATCCTTTTGTGTTTAAATAAAGGAAAAGCTGCACATCC	intergenic
ASHGA5P040687	0.00401866	2.47627	noncoding	TCONS_00022099	XLOC_010709	LincRNAs identified by Cabili et al	1083	chr13	-	100738208	100741196	ATTGTAAGGAAAATACCCCCAAGGAAGTTGAGGACACAGCAGACTTGGACTGTCTCCAAA	intergenic
ASHGA5P026017	0.000207252	2.47618	noncoding	NR_073029	TIMM23	RefSeq	1363	chr10	-	51592080	51623386	AATCTTCAAGGTGGTCTTCGAGGGATAGCACGAGGTGGTCTGACAGGACTAACACTTACC	exon sense-overlapping	NM_006327	TIMM23	mitochondrial import inner membrane translocase subunit Tim23	-	51592080	51623386
ASHGA5P027158	0.00267198	2.47608	noncoding	ENST00000553075	RP11-946L16.1	GENCODE	593	chr12	-	29296128	29301608	AACGCAGTGGCTTTTTAAAACCCAAGGGCGTGAGGGTGGAGGGTGATGCGAGGACTTCAG	bidirectional	ENST00000536681	FAR2	fatty acyl CoA reductase 2 [Source:HGNC Symbol;Acc:25531]	+	29302132	29487006
ASHGA5P027158	0.00267198	2.47608	noncoding	ENST00000553075	RP11-946L16.1	GENCODE	593	chr12	-	29296128	29301608	AACGCAGTGGCTTTTTAAAACCCAAGGGCGTGAGGGTGGAGGGTGATGCGAGGACTTCAG	bidirectional	ENST00000551451	FAR2	fatty acyl CoA reductase 2 [Source:HGNC Symbol;Acc:25531]	+	29302035	29450011
ASHGA5P014760	0.0007945	2.47466	noncoding	ENST00000413077	AC012146.7	GENCODE	474	chr17	+	5015226	5017672	GTGAGCCCTTATGAGAAAACTCAAGACTCAGAAACAATAAAGGTTACAGAGATGAAATTG	natural antisense	NM_014519	ZNF232	zinc finger protein 232	-	5009030	5026397
ASHGA5P038997	0.0238832	2.47403	noncoding	ENST00000413103	RP11-148B18.1	GENCODE	212	chr1	+	94713463	94715048	TTTTTGTACCCTCCTGCAGGGAGCAGGTTCTCTGTCCTTGTTTAATTAGACATTTCTCAG	intergenic
ASHGA5P022981	0.000347164	2.47381	noncoding	ENST00000567053	RP11-578F21.10	pseudogene	138	chr15	+	29033747	29037148	AATATAAACATGTATGCAAACGAGCTTGTCAGAGAGCAATTGAAAAGCTGCAGGCGGGTG
ASHGA5P041172	0.0272494	2.47324	noncoding	TCONS_00021222	XLOC_009911	LincRNAs identified by Cabili et al	370	chr12	+	121342727	121345743	GACATAGTCCAAGCCCACAAATAAGATAATTTCAGATGCTGCTAAGTTTTACAAAAACAC	intergenic
ASHGA5P028191	0.00295287	2.4722	noncoding	TCONS_00010106	XLOC_004574	LincRNAs identified by Cabili et al	528	chr5	+	139138270	139139292	TGTCTCCCATTGGGGAAATGGGATCTTGGTTCTGGCTCCACGGTCAGGAAAGCTGCCTTC	intergenic
ASHGA5P019035	0.00678578	2.4709	noncoding	ENST00000471091	RP11-2A4.3	GENCODE	433	chr3	+	137493385	137496438	TGTGCCTTAGATTTAGAATTCCACCCTCAGTTGGAATACAGATGATCCCTAACAAGTCAC	intergenic
ASHGA5P049390	0.000512342	2.4667	noncoding	ENST00000437774	AFG3L1P	GENCODE	3134	chr16	+	90039024	90063031	CTTGCTCCAGTGGTTATGGCCAGTGAGAATGTGCGGTGTTGCATTGCAGAAGAAGCTAGG	natural antisense	NM_145039	CENPBD1	CENPB DNA-binding domain-containing protein 1	-	90036182	90039240
ASHGA5P018959	4.60306e-05	2.46582	noncoding	NR_037187	APITD1-CORT	RefSeq	1349	chr1	+	10490803	10512060	CAAGAACACGACATGCGAAAAGAACCACAATTAACACTGAAGATGTGAAGCTCTTAGCCA	exon sense-overlapping	NM_001243768	APITD1-CORT	APITD1-CORT protein isoform 3	+	10490803	10512060
ASHGA5P018959	4.60306e-05	2.46582	noncoding	NR_037187	APITD1-CORT	RefSeq	1349	chr1	+	10490803	10512060	CAAGAACACGACATGCGAAAAGAACCACAATTAACACTGAAGATGTGAAGCTCTTAGCCA	exon sense-overlapping	NM_001270517	APITD1-CORT	APITD1-CORT protein isoform 4	+	10490158	10512060
ASHGA5P018959	4.60306e-05	2.46582	noncoding	NR_037187	APITD1-CORT	RefSeq	1349	chr1	+	10490803	10512060	CAAGAACACGACATGCGAAAAGAACCACAATTAACACTGAAGATGTGAAGCTCTTAGCCA	exon sense-overlapping	NM_001302	CORT	cortistatin preproprotein	+	10509775	10512060
ASHGA5P018959	4.60306e-05	2.46582	noncoding	NR_037187	APITD1-CORT	RefSeq	1349	chr1	+	10490803	10512060	CAAGAACACGACATGCGAAAAGAACCACAATTAACACTGAAGATGTGAAGCTCTTAGCCA	exon sense-overlapping	NM_198544	APITD1-CORT	APITD1-CORT protein isoform 1	+	10490158	10512060
ASHGA5P018959	4.60306e-05	2.46582	noncoding	NR_037187	APITD1-CORT	RefSeq	1349	chr1	+	10490803	10512060	CAAGAACACGACATGCGAAAAGAACCACAATTAACACTGAAGATGTGAAGCTCTTAGCCA	exon sense-overlapping	NM_199006	APITD1-CORT	APITD1-CORT protein isoform 2	+	10490158	10512060
ASHGA5P018959	4.60306e-05	2.46582	noncoding	NR_037187	APITD1-CORT	RefSeq	1349	chr1	+	10490803	10512060	CAAGAACACGACATGCGAAAAGAACCACAATTAACACTGAAGATGTGAAGCTCTTAGCCA	exon sense-overlapping	NM_199294	APITD1	centromere protein S	+	10490158	10502872
ASHGA5P034589	0.00318815	2.46446	noncoding	ENST00000446262	AC092295.4	GENCODE	434	chr19	+	37019219	37026137	GTTTACAGAGGCCACTTAAAATCCTTACGTTAACCCTAGGCATACTGTGGTCATCCTTTT	natural antisense	NM_001012756	ZNF260	zinc finger protein 260	-	37001588	37019248
ASHGA5P034589	0.00318815	2.46446	noncoding	ENST00000446262	AC092295.4	GENCODE	434	chr19	+	37019219	37026137	GTTTACAGAGGCCACTTAAAATCCTTACGTTAACCCTAGGCATACTGTGGTCATCCTTTT	natural antisense	NM_001166036	ZNF260	zinc finger protein 260	-	37001588	37019248
ASHGA5P034589	0.00318815	2.46446	noncoding	ENST00000446262	AC092295.4	GENCODE	434	chr19	+	37019219	37026137	GTTTACAGAGGCCACTTAAAATCCTTACGTTAACCCTAGGCATACTGTGGTCATCCTTTT	natural antisense	NM_001166037	ZNF260	zinc finger protein 260	-	37001588	37019248
ASHGA5P034589	0.00318815	2.46446	noncoding	ENST00000446262	AC092295.4	GENCODE	434	chr19	+	37019219	37026137	GTTTACAGAGGCCACTTAAAATCCTTACGTTAACCCTAGGCATACTGTGGTCATCCTTTT	natural antisense	NM_001166038	ZNF260	zinc finger protein 260	-	37001588	37019248
ASHGA5P014759	0.000783942	2.45733	noncoding	ENST00000413069	PCBP1-AS1	GENCODE	563	chr2	-	70259329	70313617	TGGCCTATGAACTTCCTAGCATGGGCTGTTGTGCTGGAGAGAACGAGAGCTACGAAGAGA	bidirectional	NM_006196	PCBP1	poly(rC)-binding protein 1	+	70314584	70316334
ASHGA5P031861	0.00130124	2.45618	noncoding	ENST00000571772	RP11-297D21.3	GENCODE	2337	chr16	+	67466594	67468931	ATTCAAATGTAGGTCTGTTCTCTTCTTCATCTATCATGGTCCCTGTCCTGGAGGCAAGTC	intron sense-overlapping	NM_000196	HSD11B2	corticosteroid 11-beta-dehydrogenase isozyme 2	+	67465035	67471454
ASHGA5P010583	0.00418651	2.45019	noncoding	ENST00000362541	SNORD62	snoRNA	86	chr9	+	139988796	139988882	TTCTAATAGTTTGTTCCGACCTTCCACTGTGGACTCAATAGCAGGGAGATGAAGAGGACA
ASHGA5P055173	0.0173327	2.44669	noncoding	TCONS_00006078	XLOC_002690	LincRNAs identified by Cabili et al	1353	chr3	+	66024869	66027673	TAGTGTGGGTTCAGGTATTCAACCAAAAAAGAGATCCCTCTAGCTTTTCAACTGCCCTGC	intergenic
ASHGA5P031099	0.0290741	2.4427	noncoding	ENST00000564743	RP11-388M20.6	GENCODE	463	chr16	-	31193831	31194606	TATAACCACTGTAACTCTGCTGTCCGTAGGGCTGACTGCTCTGCTGGGAATAGCCCTGCC	natural antisense	NM_001170634	FUS	RNA-binding protein FUS isoform 2	+	31191430	31206192
ASHGA5P031099	0.0290741	2.4427	noncoding	ENST00000564743	RP11-388M20.6	GENCODE	463	chr16	-	31193831	31194606	TATAACCACTGTAACTCTGCTGTCCGTAGGGCTGACTGCTCTGCTGGGAATAGCCCTGCC	natural antisense	NM_001170937	FUS	RNA-binding protein FUS isoform 3	+	31191430	31206192
ASHGA5P031099	0.0290741	2.4427	noncoding	ENST00000564743	RP11-388M20.6	GENCODE	463	chr16	-	31193831	31194606	TATAACCACTGTAACTCTGCTGTCCGTAGGGCTGACTGCTCTGCTGGGAATAGCCCTGCC	natural antisense	NM_004960	FUS	RNA-binding protein FUS isoform 1	+	31191430	31206192
ASHGA5P047810	0.000785205	2.44161	noncoding	uc001lsr.1	AX747537	UCSC_knowngene	701	chr11	-	881475	882176	GTGCCCAACCTGCCATTAATCCCATCCATCCTGAGCCCGACGTGGTCATTTCTCTCACCA	intron sense-overlapping	NM_001142674	CHID1	chitinase domain-containing protein 1 isoform a precursor	-	867858	910874
ASHGA5P047810	0.000785205	2.44161	noncoding	uc001lsr.1	AX747537	UCSC_knowngene	701	chr11	-	881475	882176	GTGCCCAACCTGCCATTAATCCCATCCATCCTGAGCCCGACGTGGTCATTTCTCTCACCA	intron sense-overlapping	NM_001142675	CHID1	chitinase domain-containing protein 1 isoform a precursor	-	867858	915058
ASHGA5P047810	0.000785205	2.44161	noncoding	uc001lsr.1	AX747537	UCSC_knowngene	701	chr11	-	881475	882176	GTGCCCAACCTGCCATTAATCCCATCCATCCTGAGCCCGACGTGGTCATTTCTCTCACCA	intron sense-overlapping	NM_001142676	CHID1	chitinase domain-containing protein 1 isoform b precursor	-	867858	910874
ASHGA5P047810	0.000785205	2.44161	noncoding	uc001lsr.1	AX747537	UCSC_knowngene	701	chr11	-	881475	882176	GTGCCCAACCTGCCATTAATCCCATCCATCCTGAGCCCGACGTGGTCATTTCTCTCACCA	intron sense-overlapping	NM_001142677	CHID1	chitinase domain-containing protein 1 isoform c precursor	-	867858	910874
ASHGA5P047810	0.000785205	2.44161	noncoding	uc001lsr.1	AX747537	UCSC_knowngene	701	chr11	-	881475	882176	GTGCCCAACCTGCCATTAATCCCATCCATCCTGAGCCCGACGTGGTCATTTCTCTCACCA	intron sense-overlapping	NM_023947	CHID1	chitinase domain-containing protein 1 isoform a precursor	-	867858	910874
ASHGA5P044108	0.0275238	2.43961	noncoding	ENST00000522129	RP11-115J16.2	GENCODE	545	chr8	-	9232407	9293715	GAAAACCCTACTGAACAAAAGCAACTCTGTGGAGTGTCCTCTCAGCTGCAAATTGAGACA	intergenic
ASHGA5P041881	0.00331319	2.43773	noncoding	TCONS_00020445	XLOC_009777	LincRNAs identified by Cabili et al	1279	chr12	+	57480962	57482632	TACTTGTGCGTGGTTGTGAAACTCCTCTCTCAGCTCGGAGGGGTGGGGGAGAGAAGGAAT	intergenic
ASHGA5P053402	0.00046699	2.43514	noncoding	uc001gjk.3	GAS5	UCSC_knowngene	1696	chr1	-	173833038	173837125	TTTTAAGTGTTGTAAAGCCGATACAATGATGATAACATAGTTCAGCAGACTAACGCTGAT	bidirectional	NM_001122770	ZBTB37	zinc finger and BTB domain-containing protein 37 isoform a	+	173837492	173855774
ASHGA5P053402	0.00046699	2.43514	noncoding	uc001gjk.3	GAS5	UCSC_knowngene	1696	chr1	-	173833038	173837125	TTTTAAGTGTTGTAAAGCCGATACAATGATGATAACATAGTTCAGCAGACTAACGCTGAT	bidirectional	NM_032522	ZBTB37	zinc finger and BTB domain-containing protein 37 isoform b	+	173837492	173842778
ASHGA5P032779	0.00593083	2.43461	noncoding	ENST00000574260	RP5-1050D4.5	GENCODE	551	chr17	+	4891000	4891741	AGACAACTCGGGCTCCACTTGCTTGCTTTTTAATAACAGAGCAGAGAGAATACAAGGCCA	natural antisense	NM_001167985	INCA1	protein INCA1 isoform 2	-	4891424	4900905
ASHGA5P032779	0.00593083	2.43461	noncoding	ENST00000574260	RP5-1050D4.5	GENCODE	551	chr17	+	4891000	4891741	AGACAACTCGGGCTCCACTTGCTTGCTTTTTAATAACAGAGCAGAGAGAATACAAGGCCA	natural antisense	NM_001167986	INCA1	protein INCA1 isoform 1	-	4891424	4900905
ASHGA5P032779	0.00593083	2.43461	noncoding	ENST00000574260	RP5-1050D4.5	GENCODE	551	chr17	+	4891000	4891741	AGACAACTCGGGCTCCACTTGCTTGCTTTTTAATAACAGAGCAGAGAGAATACAAGGCCA	natural antisense	NM_001167987	INCA1	protein INCA1 isoform 1	-	4891424	4900905
ASHGA5P032779	0.00593083	2.43461	noncoding	ENST00000574260	RP5-1050D4.5	GENCODE	551	chr17	+	4891000	4891741	AGACAACTCGGGCTCCACTTGCTTGCTTTTTAATAACAGAGCAGAGAGAATACAAGGCCA	natural antisense	NM_213726	INCA1	protein INCA1 isoform 2	-	4891424	4900905
ASHGA5P048651	0.00173747	2.43162	noncoding	ENST00000560706	OIP5-AS1	GENCODE	473	chr15	+	41576205	41590267	CTGCGAAGATGGCGGAGTAAGGCGTGCCGCTGCAAACTGGCCTCTGGGCCGGGGGCGAGC	intergenic
ASHGA5P015090	0.0034046	2.42989	noncoding	ENST00000416527	BX004987.3	GENCODE	308	chr1	+	143347978	143351483	ATTTGGTGTTGGGAGCTTATAGCTTCATTGCACTGTGTGTGACATTTGGGTCCTGTTTGG	intergenic
ASHGA5P025637	0.000520839	2.42686	noncoding	NR_023351	SPRYD7	RefSeq	2936	chr13	-	50486841	50510625	GCTGGACACGCAGCACATGGGGTATTACTTATGACCATGTCGAATTAAATGTATACTTGA	exon sense-overlapping	NM_001127482	SPRYD7	SPRY domain-containing protein 7 isoform 2	-	50486841	50510625
ASHGA5P025637	0.000520839	2.42686	noncoding	NR_023351	SPRYD7	RefSeq	2936	chr13	-	50486841	50510625	GCTGGACACGCAGCACATGGGGTATTACTTATGACCATGTCGAATTAAATGTATACTTGA	exon sense-overlapping	NM_020456	SPRYD7	SPRY domain-containing protein 7 isoform 1	-	50486841	50510625
ASHGA5P014247	0.00194932	2.42542	noncoding	NR_073005	DUS4L	RefSeq	2012	chr7	+	107204401	107218968	TACCACAAATCAAGGTGGGCAATGGCAGAAGGTTATGGGGCTTGCTTAATAAACAAGCCA	exon sense-overlapping	NM_001270419	DUS4L	tRNA-dihydrouridine(20a/20b) synthase [NAD(P)+]-like	+	107204401	107218968
ASHGA5P014247	0.00194932	2.42542	noncoding	NR_073005	DUS4L	RefSeq	2012	chr7	+	107204401	107218968	TACCACAAATCAAGGTGGGCAATGGCAGAAGGTTATGGGGCTTGCTTAATAAACAAGCCA	exon sense-overlapping	NM_181581	DUS4L	tRNA-dihydrouridine(20a/20b) synthase [NAD(P)+]-like	+	107204401	107218968
ASHGA5P014247	0.00194932	2.42542	noncoding	NR_073005	DUS4L	RefSeq	2012	chr7	+	107204401	107218968	TACCACAAATCAAGGTGGGCAATGGCAGAAGGTTATGGGGCTTGCTTAATAAACAAGCCA	natural antisense	NM_001161520	COG5	conserved oligomeric Golgi complex subunit 5 isoform 3	-	106848297	107204959
ASHGA5P014247	0.00194932	2.42542	noncoding	NR_073005	DUS4L	RefSeq	2012	chr7	+	107204401	107218968	TACCACAAATCAAGGTGGGCAATGGCAGAAGGTTATGGGGCTTGCTTAATAAACAAGCCA	natural antisense	NM_006348	COG5	conserved oligomeric Golgi complex subunit 5 isoform 1	-	106842188	107204959
ASHGA5P014247	0.00194932	2.42542	noncoding	NR_073005	DUS4L	RefSeq	2012	chr7	+	107204401	107218968	TACCACAAATCAAGGTGGGCAATGGCAGAAGGTTATGGGGCTTGCTTAATAAACAAGCCA	natural antisense	NM_181733	COG5	conserved oligomeric Golgi complex subunit 5 isoform 2	-	106842188	107204959
ASHGA5P041896	0.0041778	2.42428	noncoding	ENST00000448363	RP11-462G2.2	GENCODE	349	chr6	-	71122530	71123653	TTGCATCTTGGGAGATGTGGGTGCTGATCTGGTTGTTTCTTGGTTTATGACGCCAAAAAG	intronic antisense	NM_001105531	FAM135A	protein FAM135A isoform a	+	71123106	71270877
ASHGA5P041896	0.0041778	2.42428	noncoding	ENST00000448363	RP11-462G2.2	GENCODE	349	chr6	-	71122530	71123653	TTGCATCTTGGGAGATGTGGGTGCTGATCTGGTTGTTTCTTGGTTTATGACGCCAAAAAG	intronic antisense	NM_020819	FAM135A	protein FAM135A isoform b	+	71123106	71270877
ASHGA5P015657	0.000424169	2.42351	noncoding	NR_073004	DUS4L	RefSeq	2119	chr7	+	107204401	107218968	TTAAAATAAGGCTGAAGCAACAGGAGTTTCATGGATTACAGTCCATGGAAGAACTGCTGA	exon sense-overlapping	NM_001270419	DUS4L	tRNA-dihydrouridine(20a/20b) synthase [NAD(P)+]-like	+	107204401	107218968
ASHGA5P015657	0.000424169	2.42351	noncoding	NR_073004	DUS4L	RefSeq	2119	chr7	+	107204401	107218968	TTAAAATAAGGCTGAAGCAACAGGAGTTTCATGGATTACAGTCCATGGAAGAACTGCTGA	exon sense-overlapping	NM_181581	DUS4L	tRNA-dihydrouridine(20a/20b) synthase [NAD(P)+]-like	+	107204401	107218968
ASHGA5P015657	0.000424169	2.42351	noncoding	NR_073004	DUS4L	RefSeq	2119	chr7	+	107204401	107218968	TTAAAATAAGGCTGAAGCAACAGGAGTTTCATGGATTACAGTCCATGGAAGAACTGCTGA	natural antisense	NM_001161520	COG5	conserved oligomeric Golgi complex subunit 5 isoform 3	-	106848297	107204959
ASHGA5P015657	0.000424169	2.42351	noncoding	NR_073004	DUS4L	RefSeq	2119	chr7	+	107204401	107218968	TTAAAATAAGGCTGAAGCAACAGGAGTTTCATGGATTACAGTCCATGGAAGAACTGCTGA	natural antisense	NM_006348	COG5	conserved oligomeric Golgi complex subunit 5 isoform 1	-	106842188	107204959
ASHGA5P015657	0.000424169	2.42351	noncoding	NR_073004	DUS4L	RefSeq	2119	chr7	+	107204401	107218968	TTAAAATAAGGCTGAAGCAACAGGAGTTTCATGGATTACAGTCCATGGAAGAACTGCTGA	natural antisense	NM_181733	COG5	conserved oligomeric Golgi complex subunit 5 isoform 2	-	106842188	107204959
ASHGA5P014636	0.000351254	2.42249	noncoding	ENST00000412060	Z83851.1	GENCODE	475	chr22	-	42760407	42765214	TGCGGGCCAGCGTTTTCCCCCTACCGGAAATCTGATGGGCTTATGACATCATGGCTGGCT	intergenic
ASHGA5P049077	0.0062421	2.41948	noncoding	ENST00000546674	MIR3179-1	GENCODE	676	chr16	+	14995355	14996031	TGTGATCCTGGGGTTGTTGAAGATGCCACCCATCTACATATTCTTTCAGATGCACAATAT	intergenic
ASHGA5P028333	0.0123459	2.417	noncoding	ENST00000541574	RP13-941N14.1	GENCODE	544	chr12	+	122018696	122031409	AACAGAAGTTGGACATTTTTTAAAGGTTCTTGCGCTCGGCAAGGGGAGCAGATAGATGCT	natural antisense	NM_032590	KDM2B	lysine-specific demethylase 2B isoform a	-	121866899	122018920
ASHGA5P025799	0.000353389	2.4169	noncoding	NR_038104	TECR	RefSeq	1245	chr19	+	14640378	14676792	AGACAAGGGAGAAGCTGTGTTTCTTGGACAAGTACCTCCCCATCCTGAGTCTGGGCTCCC	exon sense-overlapping	NM_138501	TECR	trans-2,3-enoyl-CoA reductase	+	14640378	14676792
ASHGA5P031539	0.00794924	2.41646	noncoding	ENST00000572811	RP11-490O6.2	GENCODE	2597	chr16	+	11835765	11838362	AAACTTCGAGGGCATTAAGGCAATATGGTGTTATGCCACAAACAGAAGGCACAGCTAACG	natural antisense	NM_015914	TXNDC11	thioredoxin domain-containing protein 11	-	11772942	11836648
ASHGA5P053589	0.00103736	2.41624	noncoding	ENST00000519852	RP13-582O9.5	GENCODE	328	chr8	-	144362997	144363420	TGGCAAAGTAAGCGCGTGGGACAGCAGAGCCTTGTTTGCCATTAAAGTAATATCACAAGT	intergenic
ASHGA5P025600	0.000598655	2.41362	noncoding	NR_003940	SNORD80	snoRNA	71	chr1	-	173833970	173834041	AACATAGTTCAGCAGACTAACGCTGATGAGCAATATTAAGTCTTTCGCTCCTATCTGATG
ASHGA5P025451	0.00108448	2.41284	noncoding	NR_003032	SNORA32	snoRNA	121	chr11	-	93464144	93464265	AATTTCCCAGTAGGTTTTCTATCTGCTACTTTGCTAGCAATCAGCTTATTGGGAACAGTT
ASHGA5P000073	0.00088709	2.41129	noncoding	AL832168		NRED	1520	chr2	+	118771749	118773247	CTCCTGTGTGGTATATCTTGCTCTTATCCTTTGTGAAGCCAATAAACTTCAATTTCTACT	intergenic
ASHGA5P055215	0.000395669	2.41092	noncoding	ENST00000529392	RP11-677M14.7	GENCODE	2792	chr11	+	124670805	124676641	GTGACCTCTGGTAATGAATTAGTGTATTAGTCACTCCTGAAACGTTCCTTAAAGTGCTGG	bidirectional	NM_024631	MSANTD2	myb/SANT-like DNA-binding domain-containing protein 2	-	124636393	124670299
ASHGA5P058612	0.0146931	2.41076	noncoding	uc011ard.2	FLJ46257	UCSC_knowngene	3548	chr22	-	48020216	48027318	TTCTCTACAGGTCCAGTTGCTCTTCAGAACTCAAAATCCCATCTCTGCAGGTCTCAGCCA	intergenic
ASHGA5P043150	0.000254871	2.40463	noncoding	uc003uch.1	PMS2L2	UCSC_knowngene	957	chr7	-	74880904	74987787	ACATCCTAATTTGCGTAGCTGCTCAGTTTTAAAAAATGCAATGCATTTTTACCTCTTAGG	intergenic
ASHGA5P025329	0.00035172	2.40285	noncoding	NR_002580	SNORA3	snoRNA	130	chr11	+	8705773	8705903	TGACCTTATTCACTGGCTGTGGGCCTTATGGCACAGTCAGTCACCAGGTTAGAGACATGC
ASHGA5P056963	0.0200169	2.40246	noncoding	TCONS_00011550	XLOC_005818	LincRNAs identified by Cabili et al	1647	chr6	-	117993975	117996447	TGGAAATTACAAATGCCGGAAAGAACCTAGGGATGGAAAGCAGCCCTCAACTTTGACCAA	intergenic
ASHGA5P025417	0.0121279	2.40188	noncoding	NR_002994	SNORA36B	snoRNA	131	chr1	-	220373887	220374018	GGCTAGGGAAAATGATTGGATAGAAACTATTATTCTATTCATTTATCCCCAGCCTACAAA
ASHGA5P023010	0.0108636	2.39758	noncoding	ENST00000567665	RP11-345M22.1	GENCODE	416	chr16	+	79832430	79832987	TGAGAATCAAACAAAACCACGGTCAGTGACCAAGGCCCTGCTTAGAACTTTCTGAAGGTT	intergenic
ASHGA5P036818	7.38703e-05	2.39167	noncoding	TCONS_00026747	XLOC_012905	LincRNAs identified by Cabili et al	658	chr18	-	77437293	77439308	TGGATGATGAAGAATTCCCATGAACTCCTGGTTCCAACTGTAAGGACACACTACTCAGCT	intron sense-overlapping	ENST00000317008	AC068473.1	Uncharacterized protein [Source:UniProtKB/TrEMBL;Acc:E7ER84]	-	77398937	77439745
ASHGA5P034136	0.00475596	2.39126	noncoding	NR_027301	LOC148189	RefSeq	2085	chr19	-	28281400	28284848	CATGATGTTTTCTACTTATATTTTATTCAAAAATTTTATACTTTAAGTTCTTACCTTTAG	intergenic
ASHGA5P013098	0.011794	2.38968	noncoding	ENST00000388104	RNU6ATAC5P	snoRNA	126	chr4	+	73892464	73892590	ACAACATGCATATGGTTAAGGCATTGCCACCTACTTCGTGGCATCCAACCATCGTTTTTA
ASHGA5P020569	0.0425916	2.38944	noncoding	ENST00000516204	U4atac	snoRNA	89	chr14	-	75668783	75668872	TTTGTGCTACTGTCCAACGAGCGCATAGTGAGGGCAGTACTGCTAACACATACCAAAAAA
ASHGA5P039550	0.000245875	2.3881	noncoding	ENST00000562919	RP11-73K9.2	GENCODE	2036	chr4	-	113150716	113152752	CCAAGAGCCAGAAACAAACTAAATGCTCAAAAATTGAAGGATGATTAAATTTGCTGGTGT	bidirectional	NM_001128426	AP1AR	AP-1 complex-associated regulatory protein isoform b	+	113152894	113191211
ASHGA5P039550	0.000245875	2.3881	noncoding	ENST00000562919	RP11-73K9.2	GENCODE	2036	chr4	-	113150716	113152752	CCAAGAGCCAGAAACAAACTAAATGCTCAAAAATTGAAGGATGATTAAATTTGCTGGTGT	bidirectional	NM_018569	AP1AR	AP-1 complex-associated regulatory protein isoform a	+	113152894	113191211
ASHGA5P019455	0.0150677	2.38705	noncoding	NR_037171	LOC100507547	RefSeq	616	chr6	-	32120578	32122142	TCCTCTGCATTTTGCCGTGTGCTGGAATGGTGTAGAGTGACGATGAGGTGGCGGTAAGGG	intronic antisense	NM_138717	PPT2	lysosomal thioesterase PPT2 isoform b precursor	+	32121228	32131458
ASHGA5P019455	0.0150677	2.38705	noncoding	NR_037171	LOC100507547	RefSeq	616	chr6	-	32120578	32122142	TCCTCTGCATTTTGCCGTGTGCTGGAATGGTGTAGAGTGACGATGAGGTGGCGGTAAGGG	natural antisense	NM_001204103	PPT2	lysosomal thioesterase PPT2 isoform a precursor	+	32121775	32131458
ASHGA5P019455	0.0150677	2.38705	noncoding	NR_037171	LOC100507547	RefSeq	616	chr6	-	32120578	32122142	TCCTCTGCATTTTGCCGTGTGCTGGAATGGTGTAGAGTGACGATGAGGTGGCGGTAAGGG	natural antisense	NM_005155	PPT2	lysosomal thioesterase PPT2 isoform a precursor	+	32121775	32131458
ASHGA5P048582	0.021892	2.38699	noncoding	TCONS_00003161	XLOC_001953	LincRNAs identified by Cabili et al	2541	chr2	-	3616112	3622828	TCAAATGTCATGCAAGAGTTACTTTCAGCCGTGGTCCAGGCACTGTGAAAAATGCAGAAG	natural antisense	ENST00000304921	RPS7	ribosomal protein S7 [Source:HGNC Symbol;Acc:10440]	+	3622794	3628509
ASHGA5P019017	0.000218106	2.38495	noncoding	NR_024127	SNHG12	RefSeq	758	chr1	-	28905049	28908366	GTGCTTTAAGATTCATGTTACATGTAAAGCTGTCCTCATTTGTGACTATGGACCTATGGA	natural antisense	NM_017846	TRNAU1AP	tRNA selenocysteine 1-associated protein 1	+	28879528	28905057
ASHGA5P021511	0.00038214	2.38442	noncoding	ENST00000533775	TSSC2	GENCODE	1210	chr11	+	3404691	3430191	TAGAAAGTAGAGTTTGAACAACTGACTCTTGATGGACACAACCTTCCTTCTCTCGTCTGT	intergenic
ASHGA5P040913	0.00235484	2.38301	noncoding	ENST00000519603	RP11-443C10.1	GENCODE	624	chr5	-	178804531	178805762	GCCTCCTCCGCACGCTGCTCACCAGCCTGCTAAGTGGATGTGAATAAACAATCATGCAGG	intergenic
ASHGA5P030833	0.00581485	2.3792	noncoding	NR_024121	LINC00235	RefSeq	561	chr16	-	576846	577407	CCTTGGCGTCAAGCTTATCAGGCTGCAGGGCGGGACGCGAGTGCTGAGGGCAGCCAGACT	bidirectional	NM_005632	SOLH	calpain-15	+	577855	604636
ASHGA5P023152	0.00191926	2.37878	noncoding	ENST00000571449	RP11-473M20.14	GENCODE	919	chr16	-	3181757	3184857	CAACTAGTAGATTTGGACATTTACAGTGTTCAGCCGTTGTTGTGGCATTCCAATTCAATT	intronic antisense	ENST00000573771	ZNF213	zinc finger protein 213 [Source:HGNC Symbol;Acc:13005]	+	3179777	3187435
ASHGA5P037762	0.0365233	2.3772	noncoding	ENST00000393264	RP1-29C18.9	GENCODE	2379	chr22	-	49965911	49969074	CTGTGTCTACAGATGTCCTGATGTAACATGTCTTTTAAAATGAGGGTTTGTTCATGAAAT	intergenic
ASHGA5P027590	0.000370461	2.37461	noncoding	uc001ttj.1	AX747754	UCSC_knowngene	2760	chr12	-	112448229	112450989	GTCAACAGTGATAACAGGATCCAATCATGGACAACCAGTTTGATTGGATATAAATTTTGA	exon sense-overlapping	NM_001193453	TMEM116	transmembrane protein 116 isoform 2	-	112369086	112451023
ASHGA5P027590	0.000370461	2.37461	noncoding	uc001ttj.1	AX747754	UCSC_knowngene	2760	chr12	-	112448229	112450989	GTCAACAGTGATAACAGGATCCAATCATGGACAACCAGTTTGATTGGATATAAATTTTGA	exon sense-overlapping	NM_001193531	TMEM116	transmembrane protein 116 isoform 1	-	112369086	112451023
ASHGA5P027590	0.000370461	2.37461	noncoding	uc001ttj.1	AX747754	UCSC_knowngene	2760	chr12	-	112448229	112450989	GTCAACAGTGATAACAGGATCCAATCATGGACAACCAGTTTGATTGGATATAAATTTTGA	exon sense-overlapping	NM_138341	TMEM116	transmembrane protein 116 isoform 3	-	112369086	112451023
ASHGA5P040812	0.00184303	2.37157	noncoding	uc021ygc.1	LOC729421	UCSC_knowngene	1090	chr5	-	151149353	151150984	CATGGCTACCCTTCACTTTTGGAGGGAGTTTTAAGTGATACAGATCTTTTTGCCAAGCAA	intron sense-overlapping	ENST00000524142	ATOX1	ATX1 antioxidant protein 1 homolog (yeast) [Source:HGNC Symbol;Acc:798]	-	151122382	151152093
ASHGA5P040812	0.00184303	2.37157	noncoding	uc021ygc.1	LOC729421	UCSC_knowngene	1090	chr5	-	151149353	151150984	CATGGCTACCCTTCACTTTTGGAGGGAGTTTTAAGTGATACAGATCTTTTTGCCAAGCAA	intronic antisense	ENST00000520578	G3BP1	GTPase activating protein (SH3 domain) binding protein 1 [Source:HGNC Symbol;Acc:30292]	+	151150644	151170624
ASHGA5P040812	0.00184303	2.37157	noncoding	uc021ygc.1	LOC729421	UCSC_knowngene	1090	chr5	-	151149353	151150984	CATGGCTACCCTTCACTTTTGGAGGGAGTTTTAAGTGATACAGATCTTTTTGCCAAGCAA	intronic antisense	ENST00000523519	G3BP1	GTPase activating protein (SH3 domain) binding protein 1 [Source:HGNC Symbol;Acc:30292]	+	151150605	151170590
ASHGA5P031040	0.000797297	2.37062	noncoding	ENST00000566507	RP11-449H11.1	GENCODE	389	chr16	-	25096912	25114879	CAAGTTCAAGGCTTCTTACTAGTTTTAACTACATTCCCATACCCCTTTTAATCAATCATG	intergenic
ASHGA5P039125	0.0233559	2.36955	noncoding	ENST00000472924	KRT8P12	pseudogene	1397	chr3	+	160285639	160287036	TCAAGAAGGATGTGGATGAAACTTACATGAACAACGTAGAGCTGGAGTCTCACCTGGAAG
ASHGA5P032708	0.015861	2.36863	noncoding	TCONS_00029193	XLOC_013852	LincRNAs identified by Cabili et al	557	chr21	+	9825743	9826389	CCGGGGGACCGGCCGCGACTGCGGCGGCGGTGGTGGGGGGAGCCGCGGGGATCGCCGAGG	intergenic
ASHGA5P043253	0.000247298	2.36774	noncoding	ENST00000435536	DPY19L2P2	pseudogene	1858	chr7	-	102815789	102918085	AATTTAATGATTTGCCTCAGGAAGAACTTTTACAGTGGATCAAATACAATACCGTACCAG
ASHGA5P035101	0.00220768	2.36677	noncoding	ENST00000413791	PCBP1-AS1	GENCODE	743	chr2	-	70275818	70314553	TGAAAAAAAATGAGGACCCGTCTTTTTTAGGTCACAAGATTGCGCCAACCCTTACATGGT	bidirectional	NM_006196	PCBP1	poly(rC)-binding protein 1	+	70314584	70316334
ASHGA5P039813	0.00475449	2.36385	noncoding	ENST00000420168	RP11-31F15.1	GENCODE	900	chr1	+	113499141	113511020	CTGTTCCTCAACTTCCATCAATCAAGTTTAATCTAAATCAAGGATTCAAACTGAGAAGCA	natural antisense	ENST00000429288	SLC16A1	solute carrier family 16, member 1 (monocarboxylic acid transporter 1) [Source:HGNC Symbol;Acc:10922]	-	113460381	113499635
ASHGA5P021399	0.000455198	2.36204	noncoding	NR_047591	TMEM218	RefSeq	3779	chr11	-	124964265	124981604	GGGGGCAGAGGTTACCTGTGCAGGGATCAGTCCATTTATTCCTATTTTCTCTGACAGCTG	exon sense-overlapping	NM_001080546	TMEM218	transmembrane protein 218 isoform 2	-	124964265	124981604
ASHGA5P021399	0.000455198	2.36204	noncoding	NR_047591	TMEM218	RefSeq	3779	chr11	-	124964265	124981604	GGGGGCAGAGGTTACCTGTGCAGGGATCAGTCCATTTATTCCTATTTTCTCTGACAGCTG	exon sense-overlapping	NM_001258238	TMEM218	transmembrane protein 218 isoform 2	-	124964265	124981659
ASHGA5P021399	0.000455198	2.36204	noncoding	NR_047591	TMEM218	RefSeq	3779	chr11	-	124964265	124981604	GGGGGCAGAGGTTACCTGTGCAGGGATCAGTCCATTTATTCCTATTTTCTCTGACAGCTG	exon sense-overlapping	NM_001258239	TMEM218	transmembrane protein 218 isoform 1	-	124964265	124981659
ASHGA5P021399	0.000455198	2.36204	noncoding	NR_047591	TMEM218	RefSeq	3779	chr11	-	124964265	124981604	GGGGGCAGAGGTTACCTGTGCAGGGATCAGTCCATTTATTCCTATTTTCTCTGACAGCTG	exon sense-overlapping	NM_001258240	TMEM218	transmembrane protein 218 isoform 2	-	124964265	124981659
ASHGA5P021399	0.000455198	2.36204	noncoding	NR_047591	TMEM218	RefSeq	3779	chr11	-	124964265	124981604	GGGGGCAGAGGTTACCTGTGCAGGGATCAGTCCATTTATTCCTATTTTCTCTGACAGCTG	exon sense-overlapping	NM_001258241	TMEM218	transmembrane protein 218 isoform 2	-	124964265	124981659
ASHGA5P021399	0.000455198	2.36204	noncoding	NR_047591	TMEM218	RefSeq	3779	chr11	-	124964265	124981604	GGGGGCAGAGGTTACCTGTGCAGGGATCAGTCCATTTATTCCTATTTTCTCTGACAGCTG	exon sense-overlapping	NM_001258242	TMEM218	transmembrane protein 218 isoform 1	-	124964265	124981604
ASHGA5P021399	0.000455198	2.36204	noncoding	NR_047591	TMEM218	RefSeq	3779	chr11	-	124964265	124981604	GGGGGCAGAGGTTACCTGTGCAGGGATCAGTCCATTTATTCCTATTTTCTCTGACAGCTG	exon sense-overlapping	NM_001258243	TMEM218	transmembrane protein 218 isoform 1	-	124964265	124981604
ASHGA5P021399	0.000455198	2.36204	noncoding	NR_047591	TMEM218	RefSeq	3779	chr11	-	124964265	124981604	GGGGGCAGAGGTTACCTGTGCAGGGATCAGTCCATTTATTCCTATTTTCTCTGACAGCTG	exon sense-overlapping	NM_001258244	TMEM218	transmembrane protein 218 isoform 2	-	124964265	124981604
ASHGA5P021399	0.000455198	2.36204	noncoding	NR_047591	TMEM218	RefSeq	3779	chr11	-	124964265	124981604	GGGGGCAGAGGTTACCTGTGCAGGGATCAGTCCATTTATTCCTATTTTCTCTGACAGCTG	exon sense-overlapping	NM_001258245	TMEM218	transmembrane protein 218 isoform 2	-	124964265	124981604
ASHGA5P021399	0.000455198	2.36204	noncoding	NR_047591	TMEM218	RefSeq	3779	chr11	-	124964265	124981604	GGGGGCAGAGGTTACCTGTGCAGGGATCAGTCCATTTATTCCTATTTTCTCTGACAGCTG	exon sense-overlapping	NM_001258246	TMEM218	transmembrane protein 218 isoform 1	-	124964265	124981604
ASHGA5P021399	0.000455198	2.36204	noncoding	NR_047591	TMEM218	RefSeq	3779	chr11	-	124964265	124981604	GGGGGCAGAGGTTACCTGTGCAGGGATCAGTCCATTTATTCCTATTTTCTCTGACAGCTG	exon sense-overlapping	NM_001258247	TMEM218	transmembrane protein 218 isoform 2	-	124964265	124981604
ASHGA5P052904	0.00179212	2.36152	noncoding	NR_037166	LOC100129518	RefSeq	1718	chr6	-	160181290	160183364	AGACTTTGCAGAGATATGCGGATGGGTCAGATAAATCAGAGAAGGTAAAGAGTGTAGGCC	natural antisense	NM_005891	ACAT2	acetyl-CoA acetyltransferase, cytosolic	+	160182988	160200087
ASHGA5P046288	0.00736827	2.36101	noncoding	ENST00000430756	RP11-761E20.1	GENCODE	2445	chrX	-	115032518	115085422	TGAACAGAAAAAGAGGATACCTCTGCGATCCCGGGTCATCTCCAGATGCTAGGGTTATGG	intergenic
ASHGA5P038821	0.000330029	2.36088	noncoding	ENST00000464958	RP5-1157M23.2	GENCODE	1056	chr3	+	52273315	52275113	AAGGTCATGTGCCCTGTAAAAATGTCCCTCACTGGATGAACTGTGACAAAGTAGGGTACT	bidirectional	NM_007284	TWF2	twinfilin-2	-	52262625	52273183
ASHGA5P015330	0.0340131	2.36059	noncoding	ENST00000426828	CCT6P3	GENCODE	2238	chr7	+	64498737	64535091	TTGCCTCCAGCAAATTCAACACCCAACAGCTTCCTTAATAGCAAAGGTAGCAACAGCCCA	intergenic
ASHGA5P042483	0.00212913	2.35928	noncoding	ENST00000456887	RP11-343D24.2	GENCODE	315	chr6	+	57690894	57691645	CCCAATCCTTTCTGATTTGTTAAAAGAAAGAGAGAAGGTTTTAGTCTGAAAAAGGCCTTA	intergenic
ASHGA5P046298	0.00762382	2.35852	noncoding	ENST00000455986	RP3-327A19.5	GENCODE	810	chrX	-	119055223	119056803	GCCCGCTTGCCTTATATTTTTAAGTGGTTGTTTTTCAAAAGTGTTTAAATAAGGCAGTCA	intergenic
ASHGA5P031668	0.0212037	2.35517	noncoding	ENST00000563540	RP11-146F11.5	GENCODE	482	chr16	+	30597227	30619914	CTTCCTTCTGCTACTGAGGTGAGAAGTCTTAGGGCAGATGCGGATGTCCAGGGCTTCGAG	intronic antisense	NM_138447	ZNF689	zinc finger protein 689	-	30614699	30621682
ASHGA5P047304	0.00313191	2.35446	noncoding	ENST00000458171	RP13-16H11.5	GENCODE	485	chr10	+	27006563	27007707	CTCACCTGAACCCTGAACCTCTATTTTCTCATTTACTGAAGTTTATTGGGGTTTTTGGTT	intron sense-overlapping	NM_014317	PDSS1	decaprenyl-diphosphate synthase subunit 1	+	26986594	27035726
ASHGA5P031474	0.000778564	2.35153	noncoding	ENST00000561847	RP11-715J22.6	GENCODE	504	chr16	+	2526558	2527062	GTTTGCCTTTAGATGGTTTCTGGTTTAAAGTACATAAGGACAATGAAGCAGGTTACAAAA	intron sense-overlapping	NM_001199107	TBC1D24	TBC1 domain family member 24 isoform 1	+	2525146	2555734
ASHGA5P031474	0.000778564	2.35153	noncoding	ENST00000561847	RP11-715J22.6	GENCODE	504	chr16	+	2526558	2527062	GTTTGCCTTTAGATGGTTTCTGGTTTAAAGTACATAAGGACAATGAAGCAGGTTACAAAA	intron sense-overlapping	NM_020705	TBC1D24	TBC1 domain family member 24 isoform 2	+	2525146	2555734
ASHGA5P018448	0.00814557	2.34776	noncoding	ENST00000453677	RP11-325F22.4	GENCODE	736	chr7	-	104653871	104654768	AGTGCACGGGATGCATTCAACAATCCACCGAAGGTTTGAGGAAGTGTCGGTATTCGGTGG	natural antisense	NM_018682	MLL5	histone-lysine N-methyltransferase MLL5	+	104654636	104754532
ASHGA5P018448	0.00814557	2.34776	noncoding	ENST00000453677	RP11-325F22.4	GENCODE	736	chr7	-	104653871	104654768	AGTGCACGGGATGCATTCAACAATCCACCGAAGGTTTGAGGAAGTGTCGGTATTCGGTGG	natural antisense	NM_182931	MLL5	histone-lysine N-methyltransferase MLL5	+	104654636	104754532
ASHGA5P025356	0.00295384	2.34756	noncoding	NR_002749	SNORD45A	snoRNA	84	chr1	+	76253573	76253657	GATGTGTTGGCATGTATTATCTGAATCTATTGCTGATGTGTAATAACACTTTAGCTCTAG
ASHGA5P014645	0.0241616	2.34593	noncoding	uc004bxz.2	LOC100506190	UCSC_knowngene	1513	chr9	+	132264675	132275965	AGCCCAGCAGATGCCGTTCCATTGTTTGCTGACTTTCATTGATTCTATGAGAAGTCTGCA	intergenic
ASHGA5P051588	0.00136995	2.34508	noncoding	uc003dpr.4	FAM86DP	UCSC_knowngene	2106	chr3	-	75470702	75484266	GAAAATTCTGGCTTTGTGCAGATAAAAAAGTGTGTATCAAGTATGACGTTCCCCCAATGT	intergenic
ASHGA5P020300	0.0305272	2.34505	noncoding	NR_033426	ACAD9	RefSeq	2784	chr3	+	128598332	128631957	CAGAGAAAGGAAAGAAGTTTTCCCATTTCCAGAAGTTAGCCAAGATGAACTTAATGAAAT	exon sense-overlapping	NM_014049	ACAD9	acyl-CoA dehydrogenase family member 9, mitochondrial	+	128598332	128631957
ASHGA5P026006	0.000417696	2.34342	noncoding	NR_052023	EIF6	RefSeq	1128	chr20	-	33866708	33872619	ATGTGTGTGGGCACGGTCTCCTGGTACCCAACAATACCACCGACCAGGAGCTGCAACACA	exon sense-overlapping	NM_001267810	EIF6	eukaryotic translation initiation factor 6 isoform a	-	33866708	33872520
ASHGA5P026006	0.000417696	2.34342	noncoding	NR_052023	EIF6	RefSeq	1128	chr20	-	33866708	33872619	ATGTGTGTGGGCACGGTCTCCTGGTACCCAACAATACCACCGACCAGGAGCTGCAACACA	exon sense-overlapping	NM_002212	EIF6	eukaryotic translation initiation factor 6 isoform a	-	33866708	33872619
ASHGA5P026006	0.000417696	2.34342	noncoding	NR_052023	EIF6	RefSeq	1128	chr20	-	33866708	33872619	ATGTGTGTGGGCACGGTCTCCTGGTACCCAACAATACCACCGACCAGGAGCTGCAACACA	exon sense-overlapping	NM_181466	EIF6	eukaryotic translation initiation factor 6 isoform c	-	33866708	33872619
ASHGA5P026006	0.000417696	2.34342	noncoding	NR_052023	EIF6	RefSeq	1128	chr20	-	33866708	33872619	ATGTGTGTGGGCACGGTCTCCTGGTACCCAACAATACCACCGACCAGGAGCTGCAACACA	exon sense-overlapping	NM_181468	EIF6	eukaryotic translation initiation factor 6 isoform a	-	33866708	33872520
ASHGA5P025381	0.0037736	2.34338	noncoding	NR_002958	SNORA17	snoRNA	133	chr9	-	139621198	139621331	CTATGTCTACGCTCAGCGTTCTGCCCCGTGAACGTTTGAATGTTTGATAGTCTCACACTC
ASHGA5P030980	0.00103276	2.33919	noncoding	ENST00000548268	MIR3180-1	GENCODE	1459	chr16	-	15003743	15005202	TTGAAAGACAAGAGGGAGGAAACCCACATCCTTCATTCCCCATCCATTCATTTATTGCCT	intergenic
ASHGA5P017706	0.0123709	2.3366	noncoding	ENST00000444910	LINC00222	GENCODE	595	chr6	+	109072856	109090321	TCCCACTCTGACTTCAGGTAACAGAAGGAAGAGAACACATGGATGGGCACATGCTGGGCC	intergenic
ASHGA5P053098	0.0101544	2.33039	noncoding	uc003tuh.3	CCT6P1	UCSC_knowngene	1675	chr7	+	65216091	65228662	TTTCTTTTCTTCCTCTGGAGCAGTTATGGCGGCGGCGAAGACCCTGAACCCCAAGGCCAA	intergenic
ASHGA5P056672	0.0186967	2.32564	noncoding	TCONS_00007074	XLOC_002996	LincRNAs identified by Cabili et al	1586	chr3	+	195374325	195376288	TCCAGTTTGAGGGCAGTGCAGCTGGAGACCCGGCGGGGAGCTGATGTTCCAGTTTGAGGT	intron sense-overlapping	ENST00000381954	MUC20	mucin 20, cell surface associated [Source:HGNC Symbol;Acc:23282]	+	195343315	195460421
ASHGA5P035225	0.000237857	2.3244	noncoding	ENST00000426713	LINC00116	GENCODE	461	chr2	-	110969106	110970400	GTTGAAGATGCATATAGACTACCGGAAAGAAATGACTTCTTCTTGCACTTTATGAATCAA	intergenic
ASHGA5P032139	0.013923	2.32412	noncoding	ENST00000573187	AC113189.5	GENCODE	679	chr17	-	7485789	7486836	ACTTTGTATTGTTCGAAGTTGAGAGAGAAGGAGCCGGAGTCTCCGAGGTGGCGTTGGGTG	bidirectional	NM_004870	MPDU1	mannose-P-dolichol utilization defect 1 protein	+	7486964	7491527
ASHGA5P037756	0.00287417	2.32314	noncoding	NR_024009	CN5H6.4	RefSeq	1532	chr22	-	46691039	46692557	ATCATGTCAGCACATAGTAGGTGTGGCCTATGTATGGCAGATTCATTTCTGCCCCCAATA	bidirectional	NM_016426	GTSE1	G2 and S phase-expressed protein 1	+	46692637	46726707
ASHGA5P058321	0.000139921	2.32233	noncoding	uc001abr.1	LOC643837	UCSC_knowngene	1543	chr1	+	763063	789740	CCTGATGAACATGACCGCCGTGTGGTAAACTGATGAACCCCGACCCTGATGAACGTGAGA	intergenic
ASHGA5P030183	0.00241539	2.32151	noncoding	uc002bey.3	AK054972	UCSC_knowngene	2148	chr15	-	80137381	80139529	GAGACTTAACTAAGTTGCTGAGTACGTTTTATTTCCTTTTTTGTCCAACTCTGTGCTTTT	exon sense-overlapping	NM_001199758	MTHFS	5-formyltetrahydrofolate cyclo-ligase isoform b	-	80135888	80189627
ASHGA5P030183	0.00241539	2.32151	noncoding	uc002bey.3	AK054972	UCSC_knowngene	2148	chr15	-	80137381	80139529	GAGACTTAACTAAGTTGCTGAGTACGTTTTATTTCCTTTTTTGTCCAACTCTGTGCTTTT	exon sense-overlapping	NM_001199760	ST20-MTHFS	ST20-MTHFS protein	-	80135888	80215448
ASHGA5P030183	0.00241539	2.32151	noncoding	uc002bey.3	AK054972	UCSC_knowngene	2148	chr15	-	80137381	80139529	GAGACTTAACTAAGTTGCTGAGTACGTTTTATTTCCTTTTTTGTCCAACTCTGTGCTTTT	exon sense-overlapping	NM_006441	MTHFS	5-formyltetrahydrofolate cyclo-ligase isoform a	-	80135888	80189391
ASHGA5P051680	0.00225093	2.31976	noncoding	ENST00000470236	RP11-85F14.5	GENCODE	612	chr3	-	136561298	136580896	TGGGAGAAATGTAAGACATGTGCTTAATTTGAGGCACAGACCAAAAGAAGCTGAGTCTGA	intronic antisense	NM_001097599	SLC35G2	solute carrier family 35 member G2	+	136537860	136574734
ASHGA5P051680	0.00225093	2.31976	noncoding	ENST00000470236	RP11-85F14.5	GENCODE	612	chr3	-	136561298	136580896	TGGGAGAAATGTAAGACATGTGCTTAATTTGAGGCACAGACCAAAAGAAGCTGAGTCTGA	intronic antisense	NM_001097600	SLC35G2	solute carrier family 35 member G2	+	136537860	136574734
ASHGA5P051680	0.00225093	2.31976	noncoding	ENST00000470236	RP11-85F14.5	GENCODE	612	chr3	-	136561298	136580896	TGGGAGAAATGTAAGACATGTGCTTAATTTGAGGCACAGACCAAAAGAAGCTGAGTCTGA	intronic antisense	NM_025246	SLC35G2	solute carrier family 35 member G2	+	136537860	136574734
ASHGA5P026226	0.00360745	2.3193	noncoding	CD242780		LincRNAs identified by Khalil et al	866	chr5	+	44827043	44827807	AAACGAGGCATGGCCATGGTGTAAAACTCTCAAATCCCAAGCCCTAATCCAACCTTAAAA	intergenic
ASHGA5P015022	0.00370047	2.31874	noncoding	ENST00000415742	PCBP1-AS1	GENCODE	564	chr2	-	70242671	70313230	CCCTTTAATTTGAAACGGGAACGCGAATGACTGTAAAATAGGAAGACAAACATAAAGATG	intergenic
ASHGA5P017721	0.00286592	2.31308	noncoding	uc003tvc.4	LOC493754	UCSC_knowngene	1910	chr7	-	66018552	66057371	AGACGCAGGCGAGGGCTGCTGTAAAATATTACAGGCATACTTTGGAGATGTTATGGGTTT	intergenic
ASHGA5P048847	0.000253648	2.31272	noncoding	ENST00000561107	RP11-752G15.6	GENCODE	790	chr15	+	83419323	83425956	TCTGTTCTAGATGTTTTCTTCTAAATAAATGAGAAAGATGTTTCAACAAAGGCTCTTTAT	natural antisense	ENST00000334574	FSD2	fibronectin type III and SPRY domain containing 2 [Source:HGNC Symbol;Acc:18024]	-	83424113	83474821
ASHGA5P033476	0.00988841	2.3118	noncoding	ENST00000583253	RP11-715F3.2	GENCODE	1049	chr18	-	2561170	2562219	GCTGCAGAATGGAATCAAACTCTTAAAAAGTAGTAGGACAGAATATTTGCTGAATCAGAT	intron sense-overlapping	NM_022840	METTL4	methyltransferase-like protein 4	-	2537523	2571489
ASHGA5P057151	0.0300699	2.3096	noncoding	TCONS_00013775	XLOC_006407	LincRNAs identified by Cabili et al	1035	chr7	-	35411877	35414509	TAATTCGTAGATGCTGCCTCTTGCGTTCATACAAAGTGCTGTGAGACAGTATCTTCCAGG	intergenic
ASHGA5P031041	4.87468e-06	2.30823	noncoding	ENST00000563176	RP11-449H11.1	GENCODE	432	chr16	-	25111884	25122735	GATGCTGCCATCTCCGTCTTGAATGTCTCTGCTGACATGACCTGCTAAACTTGAACTCAT	bidirectional	NM_001032391	LCMT1	leucine carboxyl methyltransferase 1 isoform b	+	25123046	25189551
ASHGA5P031041	4.87468e-06	2.30823	noncoding	ENST00000563176	RP11-449H11.1	GENCODE	432	chr16	-	25111884	25122735	GATGCTGCCATCTCCGTCTTGAATGTCTCTGCTGACATGACCTGCTAAACTTGAACTCAT	bidirectional	NM_016309	LCMT1	leucine carboxyl methyltransferase 1 isoform a	+	25123046	25189551
ASHGA5P037006	0.0223798	2.30357	noncoding	ENST00000565390	RP1-228H13.5	GENCODE	2446	chr1	+	40929990	40932436	CTATGGTCTTAGATTTCCCAAGAATTTGAATTTCTCCAATTGCTTATTTCCCTGAAAGAC	intergenic
ASHGA5P019233	0.00014078	2.30232	noncoding	NR_049756	RPP14	RefSeq	3266	chr3	+	58291971	58305920	CGAAGAGTGGAGAATTTCAAGATTGTGGAGTTGGACTGAATGCTGCACAGTTCAAACAGC	exon sense-overlapping	NM_001098783	RPP14	ribonuclease P protein subunit p14	+	58291971	58305920
ASHGA5P019233	0.00014078	2.30232	noncoding	NR_049756	RPP14	RefSeq	3266	chr3	+	58291971	58305920	CGAAGAGTGGAGAATTTCAAGATTGTGGAGTTGGACTGAATGCTGCACAGTTCAAACAGC	exon sense-overlapping	NM_007042	RPP14	ribonuclease P protein subunit p14	+	58291971	58305920
ASHGA5P031726	0.0498278	2.30001	noncoding	ENST00000566449	RP11-14K3.7	GENCODE	554	chr16	+	34874399	34874953	CACATACACTAGGAGGGGCTATTTAAAGGAAATTATCAGGGTAATGCAATTATTGTTGTA	intergenic
ASHGA5P027519	0.000241874	2.29789	noncoding	uc001tgo.1	BC062763	UCSC_knowngene	1290	chr12	-	100420028	100421318	GAAGGGGATAGATTTGAGCAGGGAATTCAGTCTGCCAATTACCAAAACTGAAAACAGGTC	intergenic
ASHGA5P026584	0.00989152	2.29752	noncoding	ENST00000534086	RP11-626H12.1	GENCODE	432	chr11	+	69831981	69861921	AAAGATGGGAGCACCCAGGGACTGCAGCAGCTGTGGTCCCCAGGTCCTCGGATACGTCAT	intergenic
ASHGA5P018798	0.000161604	2.29743	noncoding	ENST00000457758	RP11-152N13.5	GENCODE	548	chr10	+	75012789	75014102	CAGGGCAGAGCTCCAGGCTTCATACGGTAAAACTCTCTGGGAAGGAAAGGAACTCAGAGT	natural antisense	NM_145170	TTC18	tetratricopeptide repeat protein 18	-	75013515	75118617
ASHGA5P019850	0.0253249	2.29501	noncoding	ENST00000504107	CTC-504A5.1	GENCODE	617	chr5	+	116790958	116815063	TGCAAGAAGGTCGGACTCGGCAGTTAATACTCTTGGATAATGTATTTAAGGATGCTTAAG	intergenic
ASHGA5P025730	0.000171327	2.29485	noncoding	NR_028451	BCAT2	RefSeq	1649	chr19	-	49298318	49314178	CTTTAATGGGATCTGGGCACGAAAGCTTCTCTCTGTCCCTTGGCTTCTGTGTGGTCCCAG	exon sense-overlapping	NM_001164773	BCAT2	branched-chain-amino-acid aminotransferase, mitochondrial isoform b	-	49298318	49314320
ASHGA5P025730	0.000171327	2.29485	noncoding	NR_028451	BCAT2	RefSeq	1649	chr19	-	49298318	49314178	CTTTAATGGGATCTGGGCACGAAAGCTTCTCTCTGTCCCTTGGCTTCTGTGTGGTCCCAG	exon sense-overlapping	NM_001190	BCAT2	branched-chain-amino-acid aminotransferase, mitochondrial isoform a precursor	-	49298318	49314320
ASHGA5P019132	0.00350684	2.29381	noncoding	NR_036437	KCNC4	RefSeq	4132	chr1	+	110753335	110776674	AAGAGGCTAGTGGTTCCTGGAGCTAGTGGTTACCTGAACAGAGACCTGCCAAGACGCCCT	exon sense-overlapping	NM_001039574	KCNC4	potassium voltage-gated channel subfamily C member 4 isoform c	+	110753335	110776674
ASHGA5P019132	0.00350684	2.29381	noncoding	NR_036437	KCNC4	RefSeq	4132	chr1	+	110753335	110776674	AAGAGGCTAGTGGTTCCTGGAGCTAGTGGTTACCTGAACAGAGACCTGCCAAGACGCCCT	exon sense-overlapping	NM_004978	KCNC4	potassium voltage-gated channel subfamily C member 4 isoform a	+	110753335	110776674
ASHGA5P016640	0.00547151	2.29356	noncoding	ENST00000432473	Z83851.1	GENCODE	780	chr22	-	42760405	42765174	TCAGCAACCCGGGGGCAGCGTTTTCCCCCTACCGGAAATCTGATGGGCTTATGACATCAT	intergenic
ASHGA5P014198	0.0285547	2.29212	noncoding	NR_046426	C1orf86	RefSeq	2251	chr1	-	2115898	2126214	ACGTGACGTGTCTTTCATGGATGTGCAAGACTTTGAATGACCCTGGCAGTCAAGGGTGAG	exon sense-overlapping	NM_001146310	C1orf86	uncharacterized protein C1orf86 isoform 1	-	2115898	2139172
ASHGA5P014198	0.0285547	2.29212	noncoding	NR_046426	C1orf86	RefSeq	2251	chr1	-	2115898	2126214	ACGTGACGTGTCTTTCATGGATGTGCAAGACTTTGAATGACCCTGGCAGTCAAGGGTGAG	exon sense-overlapping	NM_001256945	C1orf86	uncharacterized protein C1orf86 isoform 3	-	2115898	2126214
ASHGA5P014198	0.0285547	2.29212	noncoding	NR_046426	C1orf86	RefSeq	2251	chr1	-	2115898	2126214	ACGTGACGTGTCTTTCATGGATGTGCAAGACTTTGAATGACCCTGGCAGTCAAGGGTGAG	exon sense-overlapping	NM_001256946	C1orf86	uncharacterized protein C1orf86 isoform 4	-	2123333	2126214
ASHGA5P014198	0.0285547	2.29212	noncoding	NR_046426	C1orf86	RefSeq	2251	chr1	-	2115898	2126214	ACGTGACGTGTCTTTCATGGATGTGCAAGACTTTGAATGACCCTGGCAGTCAAGGGTGAG	exon sense-overlapping	NM_001256947	C1orf86	uncharacterized protein C1orf86 isoform 5	-	2120987	2126214
ASHGA5P014198	0.0285547	2.29212	noncoding	NR_046426	C1orf86	RefSeq	2251	chr1	-	2115898	2126214	ACGTGACGTGTCTTTCATGGATGTGCAAGACTTTGAATGACCCTGGCAGTCAAGGGTGAG	exon sense-overlapping	NM_182533	C1orf86	uncharacterized protein C1orf86 isoform 2	-	2120987	2126214
ASHGA5P014198	0.0285547	2.29212	noncoding	NR_046426	C1orf86	RefSeq	2251	chr1	-	2115898	2126214	ACGTGACGTGTCTTTCATGGATGTGCAAGACTTTGAATGACCCTGGCAGTCAAGGGTGAG	natural antisense	NM_001033581	PRKCZ	protein kinase C zeta type isoform 2	+	2005085	2116834
ASHGA5P014198	0.0285547	2.29212	noncoding	NR_046426	C1orf86	RefSeq	2251	chr1	-	2115898	2126214	ACGTGACGTGTCTTTCATGGATGTGCAAGACTTTGAATGACCCTGGCAGTCAAGGGTGAG	natural antisense	NM_001033582	PRKCZ	protein kinase C zeta type isoform 2	+	2036154	2116834
ASHGA5P014198	0.0285547	2.29212	noncoding	NR_046426	C1orf86	RefSeq	2251	chr1	-	2115898	2126214	ACGTGACGTGTCTTTCATGGATGTGCAAGACTTTGAATGACCCTGGCAGTCAAGGGTGAG	natural antisense	NM_001242874	PRKCZ	protein kinase C zeta type isoform 3	+	2005424	2116834
ASHGA5P014198	0.0285547	2.29212	noncoding	NR_046426	C1orf86	RefSeq	2251	chr1	-	2115898	2126214	ACGTGACGTGTCTTTCATGGATGTGCAAGACTTTGAATGACCCTGGCAGTCAAGGGTGAG	natural antisense	NM_002744	PRKCZ	protein kinase C zeta type isoform 1	+	1981908	2116834
ASHGA5P038142	0.000507284	2.28948	noncoding	uc021onu.1	HP08874	UCSC_knowngene	677	chr1	+	55352654	55353883	AGAAGCTAAACATGACATACCAGGTTCTTCTCTGTCTGGCCTTGCATACCTATCCAGTTC	natural antisense	NM_014762	DHCR24	delta(24)-sterol reductase precursor	-	55315299	55352921
ASHGA5P025872	0.0494822	2.2884	noncoding	NR_045205	CHEK1	RefSeq	3711	chr11	+	125496123	125527042	AATGTGGATGAGATAGAAGGGGAAGCCGAGGTGCTCGGTGGAGTCATGGCAGTGCCCTTT	exon sense-overlapping	NM_001114121	CHEK1	serine/threonine-protein kinase Chk1 isoform 1	+	125495030	125546150
ASHGA5P025872	0.0494822	2.2884	noncoding	NR_045205	CHEK1	RefSeq	3711	chr11	+	125496123	125527042	AATGTGGATGAGATAGAAGGGGAAGCCGAGGTGCTCGGTGGAGTCATGGCAGTGCCCTTT	exon sense-overlapping	NM_001114122	CHEK1	serine/threonine-protein kinase Chk1 isoform 1	+	125495030	125527042
ASHGA5P025872	0.0494822	2.2884	noncoding	NR_045205	CHEK1	RefSeq	3711	chr11	+	125496123	125527042	AATGTGGATGAGATAGAAGGGGAAGCCGAGGTGCTCGGTGGAGTCATGGCAGTGCCCTTT	exon sense-overlapping	NM_001244846	CHEK1	serine/threonine-protein kinase Chk1 isoform 2	+	125495030	125527042
ASHGA5P025872	0.0494822	2.2884	noncoding	NR_045205	CHEK1	RefSeq	3711	chr11	+	125496123	125527042	AATGTGGATGAGATAGAAGGGGAAGCCGAGGTGCTCGGTGGAGTCATGGCAGTGCCCTTT	exon sense-overlapping	NM_001274	CHEK1	serine/threonine-protein kinase Chk1 isoform 1	+	125496250	125527042
ASHGA5P017830	0.0039451	2.28437	noncoding	ENST00000446205	AL583842.3	GENCODE	340	chr1	+	142618768	142621059	GTCCCTGCGGGGAAGAACTCACTGATTCCGCGAGGGAGATGGCATAATGGATGATGGTCT	intergenic
ASHGA5P012456	0.00170671	2.28148	noncoding	NR_027703	CDK10	RefSeq	1608	chr16	+	89753075	89762772	GGAACACAGGATCGGGCCCGGGACACCCAGACAGATGAGATTGTCGCACTGAAGAAGGTG	exon sense-overlapping	NM_001098533	CDK10	cyclin-dependent kinase 10 isoform c	+	89753075	89762772
ASHGA5P012456	0.00170671	2.28148	noncoding	NR_027703	CDK10	RefSeq	1608	chr16	+	89753075	89762772	GGAACACAGGATCGGGCCCGGGACACCCAGACAGATGAGATTGTCGCACTGAAGAAGGTG	exon sense-overlapping	NM_001160367	CDK10	cyclin-dependent kinase 10 isoform d	+	89753075	89762772
ASHGA5P012456	0.00170671	2.28148	noncoding	NR_027703	CDK10	RefSeq	1608	chr16	+	89753075	89762772	GGAACACAGGATCGGGCCCGGGACACCCAGACAGATGAGATTGTCGCACTGAAGAAGGTG	exon sense-overlapping	NM_052987	CDK10	cyclin-dependent kinase 10 isoform b	+	89753075	89762772
ASHGA5P012456	0.00170671	2.28148	noncoding	NR_027703	CDK10	RefSeq	1608	chr16	+	89753075	89762772	GGAACACAGGATCGGGCCCGGGACACCCAGACAGATGAGATTGTCGCACTGAAGAAGGTG	exon sense-overlapping	NM_052988	CDK10	cyclin-dependent kinase 10 isoform a	+	89753075	89762772
ASHGA5P012456	0.00170671	2.28148	noncoding	NR_027703	CDK10	RefSeq	1608	chr16	+	89753075	89762772	GGAACACAGGATCGGGCCCGGGACACCCAGACAGATGAGATTGTCGCACTGAAGAAGGTG	natural antisense	NM_152339	SPATA2L	spermatogenesis-associated protein 2-like protein	-	89762764	89768121
ASHGA5P025396	0.00111311	2.28112	noncoding	NR_002973	SNORA40	snoRNA	127	chr11	-	93468275	93468402	CTCTTTTGCAACCCAGAACTCATTGTTCAGTATGAGTTTTGATACATATAAGAAGGGATA
ASHGA5P019814	0.00235862	2.27994	noncoding	NR_038861	LINC00617	RefSeq	3214	chr14	+	96343108	96391908	TGCGCTTCTCGGTTAGCCTGGCAAGGAAGATAAAGACATTTGCAACCAAGATGGTAATCA	intergenic
ASHGA5P019921	0.00742571	2.27504	noncoding	ENST00000505295	CTC-281B15.1	GENCODE	909	chr5	-	80540676	80597379	ATACTGGCAGATGAAGCCAGATACTCCTCTATGAAGTTAAATGACTGGTTCAGTGTTAAC	intronic antisense	NM_001099735	CKMT2	creatine kinase S-type, mitochondrial precursor	+	80529138	80562217
ASHGA5P019921	0.00742571	2.27504	noncoding	ENST00000505295	CTC-281B15.1	GENCODE	909	chr5	-	80540676	80597379	ATACTGGCAGATGAAGCCAGATACTCCTCTATGAAGTTAAATGACTGGTTCAGTGTTAAC	intronic antisense	NM_001099736	CKMT2	creatine kinase S-type, mitochondrial precursor	+	80529138	80562217
ASHGA5P019921	0.00742571	2.27504	noncoding	ENST00000505295	CTC-281B15.1	GENCODE	909	chr5	-	80540676	80597379	ATACTGGCAGATGAAGCCAGATACTCCTCTATGAAGTTAAATGACTGGTTCAGTGTTAAC	intronic antisense	NM_001825	CKMT2	creatine kinase S-type, mitochondrial precursor	+	80529138	80562217
ASHGA5P022821	0.048805	2.27491	noncoding	NR_037620	ORC6	RefSeq	1703	chr16	+	46723557	46732306	GGGCCCTCAGGAAAGCAGAGGAGTACTTGCGCCTGTCCCGGGTGAAGTGTGTCGGCCTCT	exon sense-overlapping	NM_014321	ORC6	origin recognition complex subunit 6	+	46723557	46732306
ASHGA5P055927	0.022138	2.27464	noncoding	NR_023924	DHRS4-AS1	RefSeq	2838	chr14	-	24407939	24423392	ACCACGTGGCTACCTTTTTTCCAGGGCCAGACTTTGGCAGCGTGTAAGGTCTGAGGACAG	natural antisense	NM_021004	DHRS4	dehydrogenase/reductase SDR family member 4	+	24422964	24438488
ASHGA5P045485	1.45809e-05	2.2741	noncoding	ENST00000536430	LINC00115	GENCODE	1298	chr1	-	761588	762886	CCTGGATTGTCCTAGAACTTTGTTCCAACAGATTACATGTGTTCATAACGAATAAATTGC	intergenic
ASHGA5P027656	0.00328836	2.27334	noncoding	ENST00000543217	RP11-282O18.3	GENCODE	793	chr12	-	123736576	123744994	ACTGTCTTCTTGGAGCTTACAGGTTAGTTAGAGAAGATATTAAAAGACAGATGAGATGGG	intronic antisense	NM_001143905	C12orf65	probable peptide chain release factor C12orf65, mitochondrial	+	123718290	123742506
ASHGA5P027656	0.00328836	2.27334	noncoding	ENST00000543217	RP11-282O18.3	GENCODE	793	chr12	-	123736576	123744994	ACTGTCTTCTTGGAGCTTACAGGTTAGTTAGAGAAGATATTAAAAGACAGATGAGATGGG	intronic antisense	NM_001194995	C12orf65	probable peptide chain release factor C12orf65, mitochondrial	+	123718027	123742506
ASHGA5P027656	0.00328836	2.27334	noncoding	ENST00000543217	RP11-282O18.3	GENCODE	793	chr12	-	123736576	123744994	ACTGTCTTCTTGGAGCTTACAGGTTAGTTAGAGAAGATATTAAAAGACAGATGAGATGGG	intronic antisense	NM_152269	C12orf65	probable peptide chain release factor C12orf65, mitochondrial	+	123717843	123742506
ASHGA5P013097	0.0259445	2.26922	noncoding	ENST00000387974	RNU6ATAC3P	snoRNA	126	chr17	+	44998489	44998615	ACAACACGCATACGGTTAAGGCATTACCACCTACTTCGTGGGATCTAACCATCGTTTTTG
ASHGA5P047378	0.0487131	2.26877	noncoding	ENST00000418966	ZNF32-AS2	GENCODE	905	chr10	+	44141389	44143467	CACAGGTCTGAGGAAGCAGTTTCCCCAAGATTTTGTAAAAGTGGCTTTATAATTAAAAAC	natural antisense	NM_001005368	ZNF32	zinc finger protein 32	-	44139306	44144152
ASHGA5P047378	0.0487131	2.26877	noncoding	ENST00000418966	ZNF32-AS2	GENCODE	905	chr10	+	44141389	44143467	CACAGGTCTGAGGAAGCAGTTTCCCCAAGATTTTGTAAAAGTGGCTTTATAATTAAAAAC	natural antisense	NM_006973	ZNF32	zinc finger protein 32	-	44139306	44144326
ASHGA5P051302	0.00691689	2.26846	noncoding	uc021orw.1	HP08777	UCSC_knowngene	668	chr1	+	113392521	113420491	CTTAGTTTCTGGAAGAGAAAAAGGAAAAGCCACCGAGAGGCCTGACCCTGAGGGGTCGGG	intergenic
ASHGA5P039313	0.00352164	2.26775	noncoding	ENST00000506770	FAM86EP	GENCODE	751	chr4	-	3949250	3954892	TCAAAGGACAGGGGTGCCTCTTAAGGTGACCTTCAAGCCACAGCCCTCTTGCTGGAGACA	intergenic
ASHGA5P043027	0.00129448	2.26635	noncoding	TCONS_00019700	XLOC_009498	LincRNAs identified by Cabili et al	763	chr11	-	72514716	72524260	AATTTGGCCATCTACACACTGATATATATGCACATCCTTGGACCCAGCAGTTGCACTCCA	intergenic
ASHGA5P018357	0.0302523	2.26221	noncoding	ENST00000452505	RP1-302D9.2	GENCODE	550	chr22	+	33504514	33512280	ATCTCTCTACCATCTAACAAGCCAGATATTGTCCTCTCTCTCTGGAGAAAGCATCAGCAG	intergenic
ASHGA5P019851	0.00245269	2.26154	noncoding	ENST00000504119	RP11-185P18.1	GENCODE	2930	chr14	+	96342728	96391899	TTTCCCGCAGGTTAGCCTGGCAAGGAAGATAAAGACATTTGCAACCAAGATGGTAATCAC	intergenic
ASHGA5P048739	0.000388317	2.26146	noncoding	uc001bqm.3	SNHG12	UCSC_knowngene	1781	chr1	-	28905049	28908366	CTAAGCTTTTTGTTCTGCAGGTTGCCCCCAAGTTTCCTGGCAGTGTGTGATACTGAGGAG	natural antisense	NM_017846	TRNAU1AP	tRNA selenocysteine 1-associated protein 1	+	28879528	28905057
ASHGA5P055352	0.000624837	2.2601	noncoding	ENST00000505338	AC121336.2	GENCODE	436	chr12	-	40223926	40229562	CATTTTTCAGTTACTGTAATGAATGTATGTTGGATCCAGACTGCGGTTTCTGCTACAAGA	exon sense-overlapping	NM_052885	SLC2A13	proton myo-inositol cotransporter	-	40148822	40499661
ASHGA5P051311	0.00785286	2.25907	noncoding	uc001edd.3	BX648855	UCSC_knowngene	2320	chr1	+	113499070	113511603	GCATTTAAGGACCAAGAAAAAGTTAATTAGCCCAGTATAAGTCAACAAGAAATGGTAAGC	natural antisense	ENST00000429288	SLC16A1	solute carrier family 16, member 1 (monocarboxylic acid transporter 1) [Source:HGNC Symbol;Acc:10922]	-	113460381	113499635
ASHGA5P025824	0.000118145	2.25651	noncoding	NR_038279	LOC100506930	RefSeq	988	chr19	-	36803962	36822620	TGAGTATCTGATACCCCATCAGCCTGAGTCTCTTAAAGGCCTTTATACACATATGTCTAC	intergenic
ASHGA5P035134	0.000784353	2.25459	noncoding	NR_038942	LOC100630918	RefSeq	1432	chr2	-	85764589	85766009	GCAGCAAGAAAAGGTTCGACCACAAAAGAGACAATAGGTGATGATATTTTTATTCGTTGC	bidirectional	NM_005911	MAT2A	S-adenosylmethionine synthase isoform type-2	+	85766100	85772403
ASHGA5P022508	5.28857e-05	2.25298	noncoding	ENST00000558174	RP11-752G15.6	GENCODE	725	chr15	+	83419334	83425958	TCTAAAAGAGACTTATCAGCAGGTTGCAGGTGAACATGGCCTTGAGGTAAATCTGTCCCT	natural antisense	ENST00000334574	FSD2	fibronectin type III and SPRY domain containing 2 [Source:HGNC Symbol;Acc:18024]	-	83424113	83474821
ASHGA5P025411	0.00924081	2.25283	noncoding	NR_002988	SNORA74B	snoRNA	204	chr5	+	172447728	172447932	CCCGAGAGTGTGCTAAGCATTCACTTTGGCTGCTTAGTTCTAGTCTGGGAGCAGACAGAG
ASHGA5P025709	0.0172456	2.24872	noncoding	NR_027405	MTHFD2	RefSeq	2306	chr2	+	74425689	74442424	CGGCAGTTCGGGGAATCTCTCCCTAGGTCAGGTTGGAGTGCAGTGCTGCAATCACGGCTT	exon sense-overlapping	NM_006636	MTHFD2	bifunctional methylenetetrahydrofolate dehydrogenase/cyclohydrolase, mitochondrial precursor	+	74425689	74442424
ASHGA5P039685	0.0387755	2.24832	noncoding	ENST00000506634	HSP90AA6P	pseudogene	735	chr4	-	171525866	171526601	TGATGAGATGGTTTCTCTCAAGGACTACTGCACCAGAATAAGGAAAACTAGAAATGAATC
ASHGA5P050326	0.00156672	2.24484	noncoding	ENST00000429922	LENG8-AS1	GENCODE	871	chr19	-	54955990	54960192	TTTTGACTGAGTCAGTGGGAGCCATTACTGTTCCTAAATGTAAACTGGCGTGACAGGAGT	natural antisense	NM_052925	LENG8	leukocyte receptor cluster member 8	+	54960064	54973196
ASHGA5P054138	0.00614807	2.24055	noncoding	ENST00000424306	RP11-308D16.4	GENCODE	2222	chrX	+	135991553	136075814	TTTTAGTACCACTAACATTTTTTGGTGCATATTTTGGAAATAAAGAAAAGGTAAACTCTT	intergenic
ASHGA5P040777	0.00911258	2.23992	noncoding	ENST00000444624	RP5-998N21.7	GENCODE	494	chr1	+	149400062	149429348	AACGGCAGTGGCTCTGAAAAGAGCCTTTAGATCGACCACTTAAAAATATACCTTAGGCCC	natural antisense	ENST00000392948	HIST2H3PS2	histone cluster 2, H3, pseudogene 2 [Source:HGNC Symbol;Acc:32060]	-	149398876	149400542
ASHGA5P053104	0.000122758	2.2398	noncoding	ENST00000412466	PMS2P4	pseudogene	1052	chr7	-	66760594	66767894	GGGAGTCGTGGAGGGAACTTTCCCAGGCCCCGAGGCGGATCGGGTATTGAGTCCATGGAG
ASHGA5P052131	0.015947	2.23782	noncoding	ENST00000510523	RP11-10K16.1	GENCODE	593	chr4	-	174087219	174090078	GCTTGAAACAGGTAACTTACAAGGCATCCTGTGATCATAAGAGAATAATTCCATTTGAAA	natural antisense	NM_017423	GALNT7	N-acetylgalactosaminyltransferase 7	+	174089903	174245118
ASHGA5P009811	0.000420021	2.23768	noncoding	NR_026910	ABHD11	RefSeq	1462	chr7	-	73150426	73153184	AAACTAACTTCAACTCCATCGCCAAGATCTTGGCCCAGCAGACAGGCCGTGCTGACGGTG	exon sense-overlapping	NM_001145364	ABHD11	abhydrolase domain-containing protein 11 isoform 8	-	73150424	73153184
ASHGA5P009811	0.000420021	2.23768	noncoding	NR_026910	ABHD11	RefSeq	1462	chr7	-	73150426	73153184	AAACTAACTTCAACTCCATCGCCAAGATCTTGGCCCAGCAGACAGGCCGTGCTGACGGTG	exon sense-overlapping	NM_148912	ABHD11	abhydrolase domain-containing protein 11 isoform 1	-	73150426	73153184
ASHGA5P009811	0.000420021	2.23768	noncoding	NR_026910	ABHD11	RefSeq	1462	chr7	-	73150426	73153184	AAACTAACTTCAACTCCATCGCCAAGATCTTGGCCCAGCAGACAGGCCGTGCTGACGGTG	exon sense-overlapping	NM_148913	ABHD11	abhydrolase domain-containing protein 11 isoform 2	-	73150426	73153184
ASHGA5P050986	0.000804653	2.23675	noncoding	ENST00000442419	SNHG11	GENCODE	741	chr20	+	37076180	37079564	TTCTCTTTTAGATTGTTTGGGGGTTGATCACAGACCAAGAGTGACGAGTGATGTCACCCT	intergenic
ASHGA5P054800	0.00170084	2.23622	noncoding	uc001abq.1	LOC643837	UCSC_knowngene	701	chr1	+	763063	788997	TACTTAGAGGTTAAAAGTCACAAGGGTGTATGGATGAGGCTGGAGTGATCTGGGACCAAA	intergenic
ASHGA5P037490	0.0151635	2.2321	noncoding	ENST00000412906	ZNF295-AS1	GENCODE	952	chr21	+	43429302	43444975	AAGCAGGAGCCGCTGAGGATGGACTACGGGGCGTGTTCCCGAAAAGCCGGGAAGAGATGT	intronic antisense	NM_001098402	ZNF295	zinc finger protein 295 isoform L	-	43406939	43430496
ASHGA5P037490	0.0151635	2.2321	noncoding	ENST00000412906	ZNF295-AS1	GENCODE	952	chr21	+	43429302	43444975	AAGCAGGAGCCGCTGAGGATGGACTACGGGGCGTGTTCCCGAAAAGCCGGGAAGAGATGT	intronic antisense	NM_001098403	ZNF295	zinc finger protein 295 isoform S	-	43406939	43430496
ASHGA5P037490	0.0151635	2.2321	noncoding	ENST00000412906	ZNF295-AS1	GENCODE	952	chr21	+	43429302	43444975	AAGCAGGAGCCGCTGAGGATGGACTACGGGGCGTGTTCCCGAAAAGCCGGGAAGAGATGT	intronic antisense	NM_020727	ZNF295	zinc finger protein 295 isoform L	-	43406939	43430496
ASHGA5P052652	0.000147939	2.2305	noncoding	ENST00000416684	DDX39B-AS1	GENCODE	454	chr6	+	31510149	31510915	GCTACAAAAGTAAGACCTGATGTCCTGCTGTGTAATAAAACAACAAACGTTTGGCCCTCT	natural antisense	NM_004640	DDX39B	spliceosome RNA helicase DDX39B	-	31497995	31510252
ASHGA5P052652	0.000147939	2.2305	noncoding	ENST00000416684	DDX39B-AS1	GENCODE	454	chr6	+	31510149	31510915	GCTACAAAAGTAAGACCTGATGTCCTGCTGTGTAATAAAACAACAAACGTTTGGCCCTCT	natural antisense	NM_080598	DDX39B	spliceosome RNA helicase DDX39B	-	31497995	31510252
ASHGA5P029731	0.00139599	2.22875	noncoding	ENST00000555032	RP11-1070N10.5	GENCODE	1714	chr14	+	96087250	96109622	TGTATTATTTGTGGAAATCAAGTTCGTATTGCAGGTGTAAGAAATGTCTTTGTGGGTTGA	intergenic
ASHGA5P021158	0.00145429	2.22573	noncoding	ENST00000526617	RP11-540A21.3	GENCODE	488	chr11	+	9806697	9812784	TGATAGGAAGGGAAACAGATCCAGATGGAGGAAACATCTGATAAAGTTTGCCTAAGCAGC	natural antisense	NM_030962	SBF2	myotubularin-related protein 13	-	9800213	10315754
ASHGA5P019215	0.000927041	2.22527	noncoding	ENST00000473454	CCDC162P	GENCODE	547	chr6	+	109665189	109676266	ATGCCCAGCGGTCAGCTGTCCCCATGGGCTCGTCAGGCGGTACCTATTAAACACAAAAAA	intergenic
ASHGA5P027401	0.0128396	2.224	noncoding	BF795336		LincRNAs identified by Khalil et al	864	chr9	-	132814128	132816095	TTGGGTATTATCATGTGACCTACATAGGGTCATACCAGTGCTGTCTGTCCAGGGGTTTAA	natural antisense	ENST00000347136	GPR107	G protein-coupled receptor 107 [Source:HGNC Symbol;Acc:17830]	+	132815704	132902443
ASHGA5P027401	0.0128396	2.224	noncoding	BF795336		LincRNAs identified by Khalil et al	864	chr9	-	132814128	132816095	TTGGGTATTATCATGTGACCTACATAGGGTCATACCAGTGCTGTCTGTCCAGGGGTTTAA	natural antisense	ENST00000372406	GPR107	G protein-coupled receptor 107 [Source:HGNC Symbol;Acc:17830]	+	132815704	132902443
ASHGA5P027401	0.0128396	2.224	noncoding	BF795336		LincRNAs identified by Khalil et al	864	chr9	-	132814128	132816095	TTGGGTATTATCATGTGACCTACATAGGGTCATACCAGTGCTGTCTGTCCAGGGGTTTAA	natural antisense	ENST00000372410	GPR107	G protein-coupled receptor 107 [Source:HGNC Symbol;Acc:17830]	+	132815984	132902448
ASHGA5P027401	0.0128396	2.224	noncoding	BF795336		LincRNAs identified by Khalil et al	864	chr9	-	132814128	132816095	TTGGGTATTATCATGTGACCTACATAGGGTCATACCAGTGCTGTCTGTCCAGGGGTTTAA	natural antisense	NM_001136557	GPR107	protein GPR107 isoform 1 precursor	+	132815984	132902448
ASHGA5P027401	0.0128396	2.224	noncoding	BF795336		LincRNAs identified by Khalil et al	864	chr9	-	132814128	132816095	TTGGGTATTATCATGTGACCTACATAGGGTCATACCAGTGCTGTCTGTCCAGGGGTTTAA	natural antisense	NM_001136558	GPR107	protein GPR107 isoform 2	+	132815984	132902448
ASHGA5P027401	0.0128396	2.224	noncoding	BF795336		LincRNAs identified by Khalil et al	864	chr9	-	132814128	132816095	TTGGGTATTATCATGTGACCTACATAGGGTCATACCAGTGCTGTCTGTCCAGGGGTTTAA	natural antisense	NM_020960	GPR107	protein GPR107 isoform 3	+	132815984	132902448
ASHGA5P034117	0.000783054	2.22328	noncoding	uc010ecl.2	ZNF826P	UCSC_knowngene	1063	chr19	-	20451077	20607771	ATTTTGAGCTCTTCTGCTCTAATTTGGTTAATATTTACATTAAATTTCTACTTCCATCTC	intergenic
ASHGA5P047627	0.000567073	2.22237	noncoding	ENST00000416191	RP11-441O15.3	GENCODE	666	chr10	+	101190947	101195542	TATCTAGAGCCCTCCAAGAAGTCTTTGTAGAGATCTATAAAATCTCAAGGCAATTTAAAG	bidirectional	NM_002079	GOT1	aspartate aminotransferase, cytoplasmic	-	101156626	101190530
ASHGA5P045525	0.0193953	2.22235	noncoding	ENST00000420546	RP13-100B2.4	GENCODE	429	chr9	-	136333981	136335880	TTGCTTAAGACGCACACAGAACACAGAGGAACAAACAAGGAGGAAAGGGCGCCACACACA	natural antisense	NM_001135775	CACFD1	calcium channel flower homolog isoform b	+	136325086	136335909
ASHGA5P045525	0.0193953	2.22235	noncoding	ENST00000420546	RP13-100B2.4	GENCODE	429	chr9	-	136333981	136335880	TTGCTTAAGACGCACACAGAACACAGAGGAACAAACAAGGAGGAAAGGGCGCCACACACA	natural antisense	NM_001242369	CACFD1	calcium channel flower homolog isoform c	+	136325086	136335909
ASHGA5P045525	0.0193953	2.22235	noncoding	ENST00000420546	RP13-100B2.4	GENCODE	429	chr9	-	136333981	136335880	TTGCTTAAGACGCACACAGAACACAGAGGAACAAACAAGGAGGAAAGGGCGCCACACACA	natural antisense	NM_001242370	CACFD1	calcium channel flower homolog isoform d	+	136325086	136335909
ASHGA5P045525	0.0193953	2.22235	noncoding	ENST00000420546	RP13-100B2.4	GENCODE	429	chr9	-	136333981	136335880	TTGCTTAAGACGCACACAGAACACAGAGGAACAAACAAGGAGGAAAGGGCGCCACACACA	natural antisense	NM_017586	CACFD1	calcium channel flower homolog isoform a	+	136325086	136335909
ASHGA5P025320	0.0138924	2.22136	noncoding	NR_002563	SNORD27	snoRNA	72	chr11	-	62622483	62622555	ACACAAAATGACAAGCATATGGCTGAACTTTCAAGTGATGTCATCTTACTACTGAGAAGT
ASHGA5P051852	0.0277228	2.22124	noncoding	ENST00000449003	AC024560.3	GENCODE	1503	chr3	-	197341852	197354742	GACTGCAGACGTATCGGGGGTCCGGAGCCTGTCGCGGCTGCTAAGCGCTCGGCGCCTGGC	intergenic
ASHGA5P030138	0.0014401	2.21829	noncoding	ENST00000565181	RP11-1007O24.3	GENCODE	2325	chr15	-	72765184	72767509	CCCCTGATTTGTTGATAAATCTTACTGTTCAACCTATAGGTTCCCTTTGGAAATTGATTT	natural antisense	NM_005744	ARIH1	E3 ubiquitin-protein ligase ARIH1	+	72766666	72878896
ASHGA5P017388	0.00900263	2.21721	noncoding	ENST00000449351	SNHG11	GENCODE	954	chr20	+	37075343	37079564	CCCAAGGCCGGCCTCGTGGGCTGTGCGGCTATCCTGGAGACAGATGACAGCTCTCCCTTG	intergenic
ASHGA5P023286	0.000146312	2.21711	noncoding	NR_024547	TMEM11	RefSeq	1688	chr17	-	21101262	21117908	ATTGTTGGAATGGTGAGCTTGTCGGCCACAGACTGCTACATTGTGCATGAGATCTACAAT	exon sense-overlapping	NM_003876	TMEM11	transmembrane protein 11, mitochondrial	-	21101262	21117908
ASHGA5P034177	0.00010861	2.21618	noncoding	ENST00000438368	AC092296.1	GENCODE	761	chr19	-	36811506	36822602	GCGCTCGCACTGGCGCTGATGTAGTTTCCTGACCTCTGACCCGTATTGTCTCCAGATTAA	intergenic
ASHGA5P015537	0.0146826	2.21585	noncoding	ENST00000421140	NSUN5P1	pseudogene	1535	chr7	+	75039650	75045876	TGGATCCTTCCTGCAGTGGCTCGGGTGAGATGGTATGCCGAGCAGACAGCTGGAGGATCC
ASHGA5P031667	0.046274	2.21513	noncoding	uc002dyu.3	ZNF785	UCSC_knowngene	1475	chr16	+	30583575	30595168	TAAAAGCAAATGCCATGGTCTGCAGGTTAACACAAGAAGGCCCTGAGCACTGGAGATAAT	natural antisense	NM_001024683	ZNF688	zinc finger protein 688 isoform b	-	30581018	30583728
ASHGA5P031667	0.046274	2.21513	noncoding	uc002dyu.3	ZNF785	UCSC_knowngene	1475	chr16	+	30583575	30595168	TAAAAGCAAATGCCATGGTCTGCAGGTTAACACAAGAAGGCCCTGAGCACTGGAGATAAT	natural antisense	NM_145271	ZNF688	zinc finger protein 688 isoform a	-	30581018	30583728
ASHGA5P031667	0.046274	2.21513	noncoding	uc002dyu.3	ZNF785	UCSC_knowngene	1475	chr16	+	30583575	30595168	TAAAAGCAAATGCCATGGTCTGCAGGTTAACACAAGAAGGCCCTGAGCACTGGAGATAAT	natural antisense	NM_152458	ZNF785	zinc finger protein 785	-	30591993	30597092
ASHGA5P032138	0.0421495	2.21442	noncoding	ENST00000415124	AC113189.5	GENCODE	352	chr17	-	7485281	7487390	AATCCTGGCAGGACAAGGAAAACCCCGTCAAAGATTTGCATAAATTTTGCTGCTCTCCTG	natural antisense	NM_001040059	CD68	macrosialin isoform B precursor	+	7482805	7485429
ASHGA5P032138	0.0421495	2.21442	noncoding	ENST00000415124	AC113189.5	GENCODE	352	chr17	-	7485281	7487390	AATCCTGGCAGGACAAGGAAAACCCCGTCAAAGATTTGCATAAATTTTGCTGCTCTCCTG	natural antisense	NM_001251	CD68	macrosialin isoform A precursor	+	7482804	7485429
ASHGA5P032138	0.0421495	2.21442	noncoding	ENST00000415124	AC113189.5	GENCODE	352	chr17	-	7485281	7487390	AATCCTGGCAGGACAAGGAAAACCCCGTCAAAGATTTGCATAAATTTTGCTGCTCTCCTG	natural antisense	NM_004870	MPDU1	mannose-P-dolichol utilization defect 1 protein	+	7486964	7491527
ASHGA5P013095	0.0220701	2.21425	noncoding	ENST00000387446	RNU6ATAC4P	snoRNA	126	chr3	-	37009681	37009807	ACAACACACATACGGTTAAGGCATTGCCACCTAGTTCGTGGCATCTAACTATCGTTTTTT
ASHGA5P021413	0.000229135	2.21345	noncoding	NR_027635	SPATA5L1	RefSeq	2610	chr15	+	45694518	45713616	AAGGAGCTGAAAAAATGAAGAGAGTTTCAAGAAGTTTTTAACCGAAGTGTCATGATTATT	exon sense-overlapping	NM_024063	SPATA5L1	spermatogenesis-associated protein 5-like protein 1	+	45694518	45713616
ASHGA5P046261	0.025363	2.21241	noncoding	ENST00000413528	LL0XNC01-237H1.3	GENCODE	628	chrX	-	102192697	102195489	GCAGATTTAGGCCGACTTCCGTACCTTACATCCTGGAGGGATCCACCCTGACTTGAGCAG	natural antisense	NM_001031834	RAB40AL	ras-related protein Rab-40A-like	+	102192199	102193228
ASHGA5P017253	0.00256947	2.21105	noncoding	ENST00000439386	RP11-328M4.2	GENCODE	404	chr6	-	41491634	41513812	ATCCTATGGGGCGCTTGCAAACCCCGGCCATCCCCTGGAGTCTGAAGGTCATTCCGGACT	bidirectional	NM_001012426	FOXP4	forkhead box protein P4 isoform 1	+	41514163	41570122
ASHGA5P017253	0.00256947	2.21105	noncoding	ENST00000439386	RP11-328M4.2	GENCODE	404	chr6	-	41491634	41513812	ATCCTATGGGGCGCTTGCAAACCCCGGCCATCCCCTGGAGTCTGAAGGTCATTCCGGACT	bidirectional	NM_001012427	FOXP4	forkhead box protein P4 isoform 3	+	41514163	41570122
ASHGA5P017253	0.00256947	2.21105	noncoding	ENST00000439386	RP11-328M4.2	GENCODE	404	chr6	-	41491634	41513812	ATCCTATGGGGCGCTTGCAAACCCCGGCCATCCCCTGGAGTCTGAAGGTCATTCCGGACT	bidirectional	NM_138457	FOXP4	forkhead box protein P4 isoform 2	+	41514163	41570122
ASHGA5P049053	0.0115041	2.21053	noncoding	ENST00000565934	RP11-77H9.2	GENCODE	2288	chr16	+	8941961	8954274	CTGTTTCTCATTCCGATTTCTTTTTCCTCCTATGTTCCCAGATTCTGGAATGGAACCCCA	exon sense-overlapping	NM_000303	PMM2	phosphomannomutase 2	+	8891669	8943194
ASHGA5P049053	0.0115041	2.21053	noncoding	ENST00000565934	RP11-77H9.2	GENCODE	2288	chr16	+	8941961	8954274	CTGTTTCTCATTCCGATTTCTTTTTCCTCCTATGTTCCCAGATTCTGGAATGGAACCCCA	natural antisense	NM_001042476	CARHSP1	calcium-regulated heat stable protein 1	-	8946801	8962248
ASHGA5P049053	0.0115041	2.21053	noncoding	ENST00000565934	RP11-77H9.2	GENCODE	2288	chr16	+	8941961	8954274	CTGTTTCTCATTCCGATTTCTTTTTCCTCCTATGTTCCCAGATTCTGGAATGGAACCCCA	natural antisense	NM_014316	CARHSP1	calcium-regulated heat stable protein 1	-	8946801	8962863
ASHGA5P034030	0.0017988	2.20942	noncoding	ENST00000412115	RP11-206L10.9	GENCODE	581	chr1	+	740311	745440	GATCACTAAATATGTAGGCAATGCTGGATACTGGGCTGTTATTTACATATTTGTATCACC	intergenic
ASHGA5P027544	0.0166377	2.20923	noncoding	ENST00000550088	RP11-61E11.2	GENCODE	641	chr12	-	105496249	105500957	TGTAAATTCATAGGAAGACAAATCAGAGGACGGTGGTTACCTGGGGAAAAGCATGTGTTG	bidirectional	NM_015275	KIAA1033	WASH complex subunit 7	+	105501491	105562906
ASHGA5P043362	0.0121311	2.20753	noncoding	NR_024454	NDUFB2-AS1	RefSeq	1648	chr7	-	140395135	140396877	GTCAGCCACTTTCATCAGTTTTGTTTTACCTTGTAATAAAAGTTACCAAGGAGTTAGCAA	natural antisense	NM_004546	NDUFB2	NADH dehydrogenase [ubiquinone] 1 beta subcomplex subunit 2, mitochondrial precursor	+	140396480	140406446
ASHGA5P052430	0.0102114	2.20675	noncoding	ENST00000454348	RP11-263K19.4	GENCODE	563	chr1	+	155167950	155170066	ACCAGTCTAACGTGCTCTGGGTCCGCAGGCTTACCATCTGAGTCCTTCTGATTGGGATTG	natural antisense	NM_001252607	THBS3	thrombospondin-3 isoform 2 precursor	-	155165378	155177772
ASHGA5P052430	0.0102114	2.20675	noncoding	ENST00000454348	RP11-263K19.4	GENCODE	563	chr1	+	155167950	155170066	ACCAGTCTAACGTGCTCTGGGTCCGCAGGCTTACCATCTGAGTCCTTCTGATTGGGATTG	natural antisense	NM_001252608	THBS3	thrombospondin-3 isoform 3 precursor	-	155165378	155177772
ASHGA5P052430	0.0102114	2.20675	noncoding	ENST00000454348	RP11-263K19.4	GENCODE	563	chr1	+	155167950	155170066	ACCAGTCTAACGTGCTCTGGGTCCGCAGGCTTACCATCTGAGTCCTTCTGATTGGGATTG	natural antisense	NM_007112	THBS3	thrombospondin-3 isoform 1 precursor	-	155165378	155177772
ASHGA5P041088	0.00793071	2.20549	noncoding	ENST00000499459	CTD-2366F13.1	GENCODE	3137	chr5	+	52405728	52410956	CTGTCTGAGGAAGTTTGGACTATGTGGTGTGAGATCCGTAGACATTGGACTAATGTCATT	bidirectional	NM_004531	MOCS2	molybdopterin synthase catalytic subunit large subunit MOCS2B	-	52393894	52405325
ASHGA5P041088	0.00793071	2.20549	noncoding	ENST00000499459	CTD-2366F13.1	GENCODE	3137	chr5	+	52405728	52410956	CTGTCTGAGGAAGTTTGGACTATGTGGTGTGAGATCCGTAGACATTGGACTAATGTCATT	bidirectional	NM_176806	MOCS2	molybdopterin synthase catalytic subunit small subunit MOCS2A	-	52393894	52405598
ASHGA5P022146	0.000825942	2.2041	noncoding	NR_037591	AK2	RefSeq	3789	chr1	-	33473540	33502512	AGGGACCCAGTTGGAGAAACTGAAGTTTGAATGGCTTGTTCTCTAGGCTACATAGCAAGT	exon sense-overlapping	NM_001199199	AK2	adenylate kinase 2, mitochondrial isoform c	-	33473540	33502512
ASHGA5P022146	0.000825942	2.2041	noncoding	NR_037591	AK2	RefSeq	3789	chr1	-	33473540	33502512	AGGGACCCAGTTGGAGAAACTGAAGTTTGAATGGCTTGTTCTCTAGGCTACATAGCAAGT	exon sense-overlapping	NM_001625	AK2	adenylate kinase 2, mitochondrial isoform a	-	33476825	33502512
ASHGA5P022146	0.000825942	2.2041	noncoding	NR_037591	AK2	RefSeq	3789	chr1	-	33473540	33502512	AGGGACCCAGTTGGAGAAACTGAAGTTTGAATGGCTTGTTCTCTAGGCTACATAGCAAGT	exon sense-overlapping	NM_013411	AK2	adenylate kinase 2, mitochondrial isoform b	-	33473540	33502512
ASHGA5P025331	0.0102693	2.20137	noncoding	NR_002582	SNORA7A	snoRNA	139	chr3	-	12881810	12881949	TATTCTGCCAGCTTCGGAAAGGGAGGGAAAGCAAGCCTGGCAGAGGCACCCATTCCATTC
ASHGA5P024304	0.0327687	2.20044	noncoding	hsa-mir-3199-2	MI0014248	mirbase	86	chr22	+	28316513	28316599	AAAGTTTCTGGAATGTCAGAACTTCCAGAAACTTTCTCCTAAGGCAGTCCCTGGAGTCAC
ASHGA5P028573	4.01877e-06	2.19984	noncoding	uc001ejd.1	BC029473	UCSC_knowngene	1112	chr1	-	142804898	142890670	ACACTTGAAAGAACAGCCATCTGGTCTAACCTCTCACTGGTGCTTCAGAGGAGGAAAAAA	intergenic
ASHGA5P052709	0.0211884	2.19922	noncoding	NR_046399	RNF8	RefSeq	5745	chr6	+	37321747	37362514	AGCAGGAGAGAGATTCCTTTAAGAAGACGAAAATCATGAAGCTTATTTCTTCTTTCTTTC	exon sense-overlapping	NM_003958	RNF8	E3 ubiquitin-protein ligase RNF8 isoform 1	+	37321747	37362514
ASHGA5P052709	0.0211884	2.19922	noncoding	NR_046399	RNF8	RefSeq	5745	chr6	+	37321747	37362514	AGCAGGAGAGAGATTCCTTTAAGAAGACGAAAATCATGAAGCTTATTTCTTCTTTCTTTC	exon sense-overlapping	NM_183078	RNF8	E3 ubiquitin-protein ligase RNF8 isoform 2	+	37321747	37362514
ASHGA5P035582	0.00102086	2.19767	noncoding	TCONS_00005196	XLOC_002198	LincRNAs identified by Cabili et al	276	chr2	-	88987812	88990534	TGGAATCCTTTCTGTCTGCTCATGAACTCATCTTCAAACGCATTCCAGGCCTTCAGAACT	intergenic
ASHGA5P039288	0.00124882	2.19758	noncoding	ENST00000503405	RP11-440L14.1	GENCODE	550	chr4	-	774033	775637	CCTAGGACTGGCGCAGAAGGTATACACCATGAGCCTGGAAATGATTTAAAAAACAACACA	intergenic
ASHGA5P037758	0.000218546	2.19481	noncoding	uc010ofi.1	SFN	UCSC_knowngene	663	chr1	-	27189786	27190449	TCTTATAGGCTACTGAGAGCAGGTTTCGCTCTTCGCAGGAGAGCTCCTCGCCCTTCTCCA	natural antisense	NM_006142	SFN	14-3-3 protein sigma	+	27189632	27190947
ASHGA5P033386	0.000140666	2.19453	noncoding	NR_027058	LINC00338	RefSeq	2183	chr17	+	75084724	75091068	GACGTGGTAGCTATGTTGTTGTCACCTTTCTCCTCTTTCAAAGCATTTTTTGTTTGTTTG	exon sense-overlapping	NM_001204408	SEC14L1	SEC14-like protein 1 isoform b	+	75084724	75213181
ASHGA5P033386	0.000140666	2.19453	noncoding	NR_027058	LINC00338	RefSeq	2183	chr17	+	75084724	75091068	GACGTGGTAGCTATGTTGTTGTCACCTTTCTCCTCTTTCAAAGCATTTTTTGTTTGTTTG	exon sense-overlapping	NM_001204410	SEC14L1	SEC14-like protein 1 isoform a	+	75085234	75213181
ASHGA5P055085	0.00101484	2.19436	noncoding	TCONS_00029632	XLOC_014288	LincRNAs identified by Cabili et al	2301	chr22	+	51022832	51035727	AATCTTGGTGGATTCAAGTAAATGATGATGCCCTGCACAAACTTAGCCAAGTCGTGTCCC	intergenic
ASHGA5P026192	0.0143647	2.19316	noncoding	ENST00000529883	RP11-152H18.3	GENCODE	744	chr11	+	8714903	8718154	GGCCCCTTGGGAATATACAAATATTTGCCATATTCTCTTTGCTTGTTACAAAAAACAGTT	natural antisense	NM_005418	ST5	suppression of tumorigenicity 5 protein isoform 1	-	8714898	8932498
ASHGA5P026192	0.0143647	2.19316	noncoding	ENST00000529883	RP11-152H18.3	GENCODE	744	chr11	+	8714903	8718154	GGCCCCTTGGGAATATACAAATATTTGCCATATTCTCTTTGCTTGTTACAAAAAACAGTT	natural antisense	NM_139157	ST5	suppression of tumorigenicity 5 protein isoform 2	-	8714898	8832882
[truncated: 301 more rows]
