# Supplementary material for: MNX1-AS1, a c-Myc induced lncRNA, promotes the Warburg effect by regulating PKM2 nuclear translocation
Source: J Exp Clin Cancer Res. 2022 Dec 7;41:337. doi: 10.1186/s13046-022-02547-3 (PMC9727912; doi:10.1186/s13046-022-02547-3)
Supplement: Supplementary file 3 — Additional file 3. [file 13046_2022_2547_MOESM3_ESM.xlsx]

## Sheet: Sheet1
Supplementary Table S2. Upregulated pan-cancer lncRNAs
Isoform	Name	BLCA	BRCA	CESC	CHOL	COAD	ESCA	GBM	HNSC	KIRC	KIRP	LIHC	LUAD	LUSC	PAAD	PCPG	PRAD	READ	STAD	THCA	UCEC	Up	Down
uc002lal.1	LINC00669	5.08272	12.3228	15.8019	4.23675	9.13774	8.50698	11.4308	7.98431	13.1666	8.36866	7.91424	8.90541	16.0167	9.8684	5.24038	3.33865	2.31468	7.55146	14.7599	7.05707	20	0
uc003fjb.1	AF279780	3.96214	7.19042	9.39277	2.0186	11.1825	8.97739	5.13954	9.88125	5.33072	4.35252	7.9236	10.7057	10.6621	3.23254	1.90058	5.44844	6.67871	9.4092	5.9055	21.6365	20	0
uc001bql.2	SNHG12	13.3187	8.47631	19.2971	7.11706	18.8769	5.06603	9.53892	9.8541	15.722	9.65661	10.8517	13.7009	15.3636	-1.16322	3.50821	11.4377	11.5936	10.9877	2.40921	5.56994	19	0
uc001ecw.1	AX748125	3.12894	6.45444	5.98791	3.6521	25.9321	10.2419	2.37533	12.879	16.3937	9.87232	3.75711	7.23412	7.69526	1.63289	3.43531	6.02711	14.0224	13.1073	9.3515	12.0915	19	0
uc001gjk.2	GAS5	7.37456	10.9806	20.2335	7.02898	21.877	11.0531	6.74958	14.7	16.4709	6.82823	16.423	21.0882	22.501	0.223686	1.91136	13.4045	13.8539	14.9662	4.26361	4.15776	19	0
uc003arg.2	AK097787	3.77381	4.05674	6.09292	2.07145	5.0355	4.83106	-2.558	4.12209	4.00065	7.73093	7.46398	7.98878	4.83195	2.88248	3.47193	4.63187	3.20496	4.62356	2.94256	6.4652	19	1
uc003bmw.3	CHKB-AS1	10.9141	17.8291	8.51517	4.13262	9.09782	10.9485	1.66819	10.4758	3.36932	4.32105	11.608	11.7554	17.9883	-1.33527	4.76278	6.02066	7.04973	7.09912	2.36975	12.0144	19	0
uc003fjc.1	AY769439	14.5201	7.84593	8.20415	1.7465	10.9992	7.4692	3.74074	11.3772	3.5359	2.89137	8.88422	12.1309	19.5748	4.99939	0.576342	5.45062	8.64536	9.06997	5.61721	19.6367	19	0
uc003fxj.1	MFI2-AS1	11.0994	10.0278	6.57856	11.4204	18.9143	9.30741	7.12264	8.67446	5.71686	0.128503	11.2686	13.6391	22.8978	3.65216	14.9619	5.90476	11.3747	11.273	9.64761	2.966	19	0
uc003lzi.2	BC035392	11.1153	18.7916	21.9188	2.57936	6.79552	14.047	10.9079	10.0084	4.67505	4.83782	10.2913	10.3777	18.4999	2.27429	6.08495	5.16567	3.00856	11.4415	-0.529807	9.4362	19	0
uc003tbk.3	AL137445	12.0973	18.9341	7.12755	9.54153	4.35927	6.47034	3.94106	8.50753	14.2493	8.49825	17.0595	15.1722	22.231	-0.205579	2.1304	7.32631	2.89145	11.4744	3.22199	8.54238	19	0
uc003ugk.3	RSBN1L-AS1	3.36955	10.3373	5.07292	7.97271	7.59151	5.26792	12.7084	2.83473	7.82241	3.51166	16.501	7.51109	7.15823	5.38182	6.15209	3.89352	4.58887	11.6276	-7.93764	7.48946	19	1
uc003wne.1	LOC645249	7.94051	18.4399	13.4783	4.54079	20.7557	6.15663	6.85646	5.24444	6.55318	5.05978	6.78018	21.9484	13.409	1.96526	3.96663	10.8486	12.6209	13.5402	0.941766	17.369	19	0
uc004dfw.1	AK056105	2.19109	2.61356	3.20388	2.84568	3.33313	2.50056	3.29548	2.57762	3.99876	2.52914	2.39717	2.46678	2.5929	3.23292	3.53305	2.36044	1.58431	3.16313	1.82914	3.75443	19	0
uc010gko.2	LINC00176	4.64323	13.0548	7.68705	2.32354	2.53988	3.33905	4.57122	9.4176	2.79048	0.806374	5.51134	6.91303	8.68152	6.27328	3.57744	2.86865	2.5559	3.59735	3.86468	5.46083	19	0
uc010mix.1	CDKN2B-AS1	9.23464	17.3878	24.2335	4.3345	9.06053	5.54623	6.55589	12.2977	16.535	7.2804	10.6279	7.89307	15.1812	-0.851977	11.7861	4.03656	2.74282	7.8509	9.56311	8.77287	19	0
uc010vwg.1	C17orf76-AS1	2.7451	5.11007	3.22686	7.10738	10.9455	5.57094	17.7337	5.43441	10.1015	4.19352	7.94707	11.6972	15.6783	2.18042	-3.07199	9.06798	6.04443	6.70562	14.7693	8.19416	19	1
uc011afe.1	TRPM2	11.1681	12.9979	5.895	1.73895	21.4045	13.1088	3.07313	11.6843	6.22907	2.34621	3.01369	11.3524	21.3409	1.51643	2.16992	8.48371	13.7924	16.2063	5.32281	26.311	19	0
uc001bqd.2	SNHG3	8.41434	12.1944	15.8509	6.62596	21.2448	7.05727	10.8972	8.97747	12.5138	9.25378	11.8899	16.8851	13.8166	-0.674389	-9.5148	19.7282	12.3365	10.6826	1.71722	7.81354	18	1
uc001bqk.2	SNHG12	9.01823	5.29792	1.69137	9.5933	17.2811	8.92617	13.0596	8.99242	18.3293	9.8512	13.4766	15.86	9.38328	0.243901	5.8354	7.97729	11.7947	10.6519	4.92443	0.661866	18	0
uc001fkh.1	RUSC1-AS1	10.5774	5.94234	6.20911	3.41635	12.0358	3.46716	3.27038	11.1643	17.3814	4.3179	14.4934	6.11864	6.49774	0.139286	4.10181	6.87397	2.3709	13.2267	-3.10203	3.30195	18	1
uc001jah.1	AK123067	10.1109	4.87227	2.51973	1.31046	2.19386	4.10652	1.36541	8.563	2.86384	2.8168	4.98281	6.27008	7.35385	2.49535	5.07969	10.0783	1.83145	6.01035	2.7435	7.80757	18	0
uc001mhy.1	LOC440028	8.15175	8.93575	11.1117	4.99398	7.78981	10.0682	3.70339	17.4166	9.25969	4.85484	8.09406	17.3152	19.2322	0.832385	10.202	6.77568	4.87001	11.4213	-6.86201	5.93761	18	1
uc001rjq.1	DDX11-AS1	11.1421	16.9221	7.9873	8.56884	21.5737	11.5399	8.98799	13.6246	12.3952	17.2739	16.1767	19.4985	22.1034	1.10255	6.28119	7.24996	13.0927	14.8902	0.612559	15.6215	18	0
uc001tfg.2	TMPO-AS1	1.78914	21.5467	11.1686	6.29105	7.09909	11.6734	8.77911	9.38557	4.47106	3.91883	15.4982	15.2795	25.6952	-0.47131	5.05252	3.61771	3.45219	11.6916	-6.89841	7.10091	18	1
uc001tvk.1	AK096932	8.74958	5.53325	4.4313	2.07565	12.0836	6.74083	-2.13016	10.0196	6.40522	5.47839	6.48754	7.25335	14.5863	3.99139	3.72934	2.09706	8.05244	10.2219	-0.515188	7.50848	18	1
uc001tvl.3	BC007399	8.65589	4.1038	3.87535	1.67823	11.9002	5.26149	0.201177	8.72147	6.92199	4.89287	6.15958	5.9877	12.8471	1.94944	3.63307	3.78173	7.95228	9.81367	-1.0042	7.41302	18	0
uc001uef.2	ARL6IP4	4.33835	9.11158	2.43885	8.83849	17.4473	9.33803	5.85408	6.65167	18.1521	6.21755	15.7203	7.52632	11.8767	-0.538436	0.688047	9.78537	11.3401	10.3504	2.31999	7.22222	18	0
uc001veb.1	DLEU2	6.61118	14.2745	7.25236	5.1382	11.4828	12.3518	9.40104	9.84595	11.2931	4.29714	10.8934	9.58591	10.5646	4.48543	-0.377143	0.715411	5.06417	10.8803	4.14998	12.1359	18	0
uc001vey.2	DLEU7-AS1	9.15399	5.52574	15.411	3.56679	14.4478	9.45112	2.36467	12.4122	18.1962	8.62312	7.85415	12.2745	12.3262	0.856305	-0.547314	3.09088	6.93723	15.1637	2.28293	10.6475	18	0
uc002csr.1	LINC00514	7.97378	7.52768	8.44674	2.38949	3.26059	4.15418	2.61898	5.00136	5.12602	4.43948	7.01318	4.53281	1.58498	7.10697	4.75442	4.12186	0.153274	8.82588	10.6886	3.01606	18	0
uc002css.1	LINC00514	8.13131	16.0552	10.3681	4.66532	5.51394	4.60465	1.84	4.81784	10.9712	2.03535	9.06441	7.21719	0.595323	2.36759	1.06966	3.72262	5.89047	9.02002	14.9255	4.68964	18	0
uc002fch.1	AK055364	5.4245	3.69488	13.8848	3.64406	5.19105	6.85148	-1.3106	10.5201	2.62174	2.40833	8.61001	6.84076	2.47957	1.26992	3.88689	4.72158	2.97924	11.4283	3.3712	3.96021	18	0
uc002iik.1	HEXIM2	8.20568	6.10329	7.93961	6.4415	16.9065	8.67241	4.8399	9.24263	14.4887	12.734	9.34918	7.43385	6.13022	6.43679	11.0418	-4.66172	11.6192	10.6541	10.7638	-0.462894	18	1
uc002kco.3	MAFG-AS1	11.0885	24.543	1.54133	10.3662	33.124	8.8203	7.8597	3.93208	-7.29979	10.6681	11.7616	14.7079	18.9355	2.01133	18.0394	4.67905	22.1723	10.5297	3.38335	6.1491	18	1
uc002kkr.2	C18orf56	10.5004	19.8592	18.9726	4.11021	4.41838	11.1102	-0.895217	4.64388	3.67625	2.14058	12.3656	16.1102	23.8215	6.30982	12.8065	2.30836	0.165705	10.1187	16.5904	12.8086	18	0
uc002kmi.2	BC094703	2.05959	3.48241	3.06417	5.4433	20.876	11.5073	10.0089	6.77622	-1.60287	3.39809	8.61761	4.65527	11.4705	1.93882	-11.003	2.25959	7.48041	14.0753	5.1306	2.01894	18	1
uc002obl.2	AL137752	8.82657	7.53707	2.21207	7.94219	8.38556	2.50129	6.77951	5.59499	7.85177	6.26796	16.6863	5.2473	2.71348	-0.575298	4.05976	6.10213	6.15377	2.18032	-3.57843	4.01192	18	1
uc002tyw.2	BC032407	5.59213	0.313889	3.98061	3.46585	11.8364	3.99608	1.53414	6.66744	7.78043	3.70382	10.2015	12.9643	16.1831	3.1695	6.17433	5.4636	7.25364	9.92319	1.995	5.06714	18	0
uc002xit.1	SNHG11	13.0866	10.1312	2.35591	7.68484	18.4869	7.01012	5.13384	13.9159	8.39139	9.65874	15.427	12.8397	18.8701	0.368522	0.225194	11.306	15.7747	9.69049	2.03108	6.53284	18	0
uc002yhq.2	LINC00176	5.05884	17.0621	5.7862	5.89681	4.43503	5.96051	1.17408	11.1397	14.9565	1.93857	7.28521	9.60791	12.3712	-0.631199	15.4251	6.14108	2.84534	5.48702	2.79153	2.93708	18	0
uc002zks.3	AK022914	7.99711	4.65426	6.99508	4.13065	10.6489	12.06	3.50399	15.3109	14.0094	6.31397	13.5343	13.0958	17.4721	-0.424113	-0.145722	4.53033	6.40248	15.0406	7.86826	11.3239	18	0
uc002zop.2	DGCR9	4.69505	8.69819	9.13364	4.98299	4.50433	6.79966	-3.38583	6.86323	26.1799	14.409	7.85069	13.5749	13.233	0.608975	7.93792	11.6021	3.48151	6.48086	3.98785	6.88801	18	1
uc002zys.1	LOC284889	12.6917	17.0049	16.4923	9.68547	19.5747	10.0176	16.2383	12.5453	15.2962	6.27583	12.9023	23.6818	24.4465	0.559816	1.9908	12.4581	10.7312	10.5555	1.52996	16.1347	18	0
uc003bij.2	BC039485	6.64719	17.73	9.0692	1.24372	6.071	7.78401	-3.07142	15.5133	2.67077	3.27578	7.21338	9.42411	20.4738	2.20123	2.16672	11.5019	3.97703	12.1473	2.91593	6.54819	18	1
uc003fbw.1	AK097794	5.8244	4.14089	6.66406	10.4616	11.7949	7.70325	5.53028	16.5142	2.25277	9.78129	17.1127	8.85185	20.4302	2.46064	2.72982	6.01541	4.9482	8.53533	-0.0122871	-0.108307	18	0
uc003ftr.2	LINC00887	1.8443	3.29156	3.38511	1.81104	3.88733	3.73129	1.91759	5.38086	19.487	9.24352	2.34062	4.98135	7.70804	8.72124	-4.88766	1.91479	8.30636	3.40927	9.14259	0.690151	18	1
uc003xdb.1	LOC389641	7.87643	6.1192	28.5223	8.70705	13.8281	12.0847	9.21269	9.17618	7.91538	9.42287	12.7682	25.3435	14.9546	-0.443912	-6.4131	5.48403	7.81438	14.7292	5.18598	8.46505	18	1
uc003xrx.2	BC039537	3.40639	6.24121	12.5988	1.84873	4.14704	6.69115	7.0658	2.58396	3.44688	1.65301	6.33888	3.12031	4.78451	-0.989685	6.0072	3.7823	7.55896	8.34393	-1.57678	4.77924	18	0
uc003yao.3	BC062758	3.91692	4.71293	9.40933	2.3449	10.2959	12.8756	6.19218	17.8865	1.77728	4.84347	9.67191	11.4841	28.1377	7.21759	1.92578	-2.27391	8.66199	15.0228	0.290399	16.6846	18	1
uc004ewi.2	LOC286467	13.291	2.80699	9.98337	3.10953	14.3473	6.8396	11.7049	13.182	8.00499	2.88512	9.1334	11.8182	20.1167	0.224462	12.1906	7.23258	9.25603	13.0478	-3.03616	9.59428	18	1
uc011agq.1	DGCR10	3.66687	6.97555	6.79514	5.99102	2.85466	5.25668	-3.31327	5.21	23.6055	9.77501	7.39257	10.1379	8.88569	2.0603	7.4413	8.4899	0.925714	6.01668	4.40069	7.31042	18	1
uc001aio.1	AK054708	3.70323	26.2136	1.14126	6.05757	12.5263	2.1574	-3.62579	10.7044	24.3208	5.67322	17.9496	7.4758	3.98593	3.63616	7.3379	3.35708	7.68762	11.4336	21.583	1.44304	17	1
uc001bqo.2	SNHG12	7.71184	3.42352	13.6705	9.2048	11.0888	7.34702	9.84684	13.7241	17.5484	9.09643	11.691	12.777	7.34	-1.26009	1.45481	10.308	12.7354	14.7849	-1.25548	3.2509	17	0
uc001cjy.2	KDM4A-AS1	5.16216	10.7864	6.30181	1.32285	8.19381	9.43586	5.44738	11.7266	3.30295	4.17063	10.5346	14.6712	14.5462	-0.206701	-1.34455	2.97787	7.33979	10.1439	4.4628	9.40285	17	0
uc001dvp.1	BC051808	8.64219	15.6099	4.265	2.5847	7.46009	4.03062	-1.87038	3.86731	2.18604	1.68528	4.62323	5.22565	7.32019	2.23731	1.45427	4.2047	5.92891	6.51599	0.917299	6.98023	17	1
uc001ezm.1	AC2	5.10667	4.48504	2.71014	4.69021	7.0301	4.72024	2.41115	11.6234	5.26753	1.26552	4.1322	4.72942	5.0756	3.18998	5.84031	0.891373	3.84014	6.69575	3.47574	0.420763	17	0
uc001gsd.2	C1orf99	4.37647	2.16456	1.70261	1.27203	6.66043	2.72249	2.63832	3.46662	1.70436	1.98717	3.87092	5.19358	4.39571	1.36564	2.62996	-0.40917	4.68181	5.4678	5.78642	5.19846	17	0
uc001hco.1	AK095633	2.89023	4.68234	4.51834	3.09486	2.48404	2.85116	3.34061	3.76154	2.52649	3.32887	2.99103	7.51005	7.33506	1.14777	3.05189	-3.50612	1.77013	4.77741	-8.33523	4.88309	17	2
uc001hpe.1	AK124056	7.18663	-0.502051	7.85289	3.48089	6.44641	7.08588	3.52291	7.52012	9.14471	4.16512	5.18373	14.0983	12.6066	-0.879871	2.83278	-2.51962	5.69843	9.82408	8.36102	8.55859	17	1
uc001kvr.1	AX746750	7.47326	4.81921	9.64139	6.10388	8.61923	2.36541	-3.04408	11.9087	8.89124	4.11921	15.7354	9.70788	6.88803	-0.853749	4.49787	14.0567	10.3268	9.56364	6.95588	1.33139	17	1
uc001lpz.2	BC031953	4.29049	7.70094	8.33862	5.47226	7.73313	2.02265	4.19431	5.71307	6.66295	5.08888	10.4098	7.96542	0.680896	-0.137708	2.12492	4.99594	5.30544	4.28704	-3.95159	5.11918	17	1
uc001myn.2	LOC221122	1.33648	14.9686	3.55836	4.68432	3.00979	5.40231	3.1929	5.36418	14.9293	0.937258	11.9146	7.92024	5.13669	0.177715	8.58293	7.56681	4.77614	7.25666	13.3462	2.91673	17	0
uc001nvt.2	SNHG1	6.4757	3.52261	11.6701	8.72143	14.7356	10.6303	7.84916	13.9325	15.9118	6.94906	13.0637	17.2653	18.0791	-0.921673	6.02147	9.54253	8.19903	12.7436	0.244553	0.986844	17	0
uc001nvu.2	SNHG1	10.3583	2.62369	0.637885	9.29018	18.6128	14.8734	14.575	12.7062	17.6785	4.66804	13.7585	17.4076	22.6431	-0.268631	10.6624	5.51743	10.0287	8.89548	4.10491	-1.82935	17	1
uc001uhk.3	LINC00944	2.35225	6.25038	8.11228	2.90629	6.92683	7.45501	3.67486	13.2232	17.1716	6.2718	6.95306	8.63485	5.26988	-1.01826	3.97112	1.3362	1.98117	6.51319	-2.21261	7.32878	17	1
uc001vdy.2	DLEU2	8.13352	21.7127	16.9336	6.2148	11.15	10.0303	11.6307	13.1205	5.24449	0.522258	9.48216	14.6892	20.8406	-0.75446	8.2789	-1.66652	5.37357	10.8624	2.00637	7.42141	17	1
uc001vii.1	AK057471	4.02269	6.00217	3.09383	1.08784	5.34255	6.64631	-0.525853	7.90441	1.69748	2.46038	8.59079	5.97223	16.1076	1.88094	4.96965	3.57533	4.57614	8.8203	-1.46079	7.09877	17	0
uc001vjk.2	LINC00347	3.41803	-1.1644	3.42832	2.60302	3.0085	2.26133	4.65505	1.74114	4.48514	7.98594	4.4203	3.93698	3.18601	2.20749	3.10555	4.73534	1.18164	3.22562	0.338525	1.705	17	0
uc001vqg.2	LINC00460	6.46265	7.12794	7.19065	1.7037	9.75301	5.84864	-2.85147	12.6121	6.52416	3.29127	2.42476	6.42188	6.66157	6.24669	1.08369	5.61545	5.67212	5.66961	13.1163	-0.312965	17	1
uc002dol.1	AK025061	4.34365	8.15005	2.94851	4.98549	11.7208	3.44627	2.6289	8.50042	4.30309	4.93128	13.0237	12.0785	13.0494	-0.391816	1.95387	11.2524	10.4057	12.246	-4.08151	0.215666	17	1
uc002dpc.1	AX746995	8.10691	17.3163	13.3262	4.9658	11.8648	5.80546	6.19847	2.93756	-0.632888	4.60352	4.29708	12.7347	6.63719	-0.592411	8.53921	10.1687	7.55896	7.24822	-4.85012	19.9859	17	1
uc002drz.2	SPNS1	8.31166	14.5566	6.32195	7.84901	13.249	5.36575	1.77501	12.4731	5.43164	4.68005	12.6295	7.8868	18.018	-0.0024295	1.32358	4.90366	9.4854	10.5216	-2.9545	7.0608	17	1
uc002dsw.2	SLX1B-SULT1A4	8.71257	12.638	15.2503	6.48363	7.96987	6.42522	-1.26427	10.2631	16.5358	7.13511	12.1216	7.60308	11.4173	4.11716	1.57374	4.16494	9.59667	4.00235	-2.42537	4.0193	17	1
uc002ehu.1	CRNDE	2.53958	7.73782	18.8374	7.12973	20.3385	3.10925	14.6476	-0.49117	9.4309	12.6994	13.7284	1.46303	0.895483	4.03307	12.9078	11.4143	10.2022	4.24852	4.73724	3.84419	17	0
uc002ezp.1	VAC14-AS1	4.56877	6.56755	9.94437	4.42945	13.0339	5.65032	-0.971042	5.70455	6.0104	1.46297	7.78843	10.7241	11.2585	3.58405	1.15849	1.68237	9.01777	12.3067	11.3062	5.81644	17	0
uc002fon.1	LOC100128881	11.0339	4.5523	13.517	5.73915	22.7067	5.95472	1.09978	10.2053	6.09717	8.26143	4.70047	17.8904	23.6716	0.87997	-0.643401	19.2274	13.7335	13.8749	2.53957	4.60967	17	0
uc002gqa.3	C17orf76-AS1	2.94576	6.72039	9.82791	7.36099	10.2593	1.21318	10.3903	-1.07649	9.94762	4.94919	6.40115	8.13571	8.55643	4.02001	-0.816859	3.60992	1.64547	2.26514	6.42174	6.1148	17	0
uc002igh.2	AK055254	11.3902	15.6721	6.98366	4.35679	5.38975	7.1328	-4.79165	8.73133	-1.91381	2.89541	6.60011	17.0755	15.4303	3.48819	7.53056	11.0306	1.50783	5.35083	21.8978	6.32178	17	2
uc002ivg.1	AK095112	4.47969	3.05159	9.45015	9.5867	12.0316	0.749	3.74391	9.33415	14.8481	6.70319	11.3047	8.62723	8.90283	-0.391469	5.63442	8.20214	5.10453	6.59657	2.24778	-0.0407957	17	0
uc002jsd.1	SNHG16	5.67635	8.40058	17.1929	5.35083	20.0871	6.75555	8.22502	15.6518	16.8009	6.22407	10.0248	8.24519	17.9878	-0.500343	-1.18687	2.87369	16.4279	9.13611	-4.15028	3.6512	17	1
uc002lfu.1	AK093940	3.96584	15.0415	4.88515	3.07226	4.59837	6.21406	6.44741	8.36506	5.68097	-0.49138	3.58487	5.24937	7.41217	2.6564	-1.38714	1.77464	5.27147	8.03811	5.71566	0.500835	17	0
uc002mlv.2	LOC284385	1.8195	8.23651	2.99499	5.43417	5.25618	3.5383	5.92285	6.77716	-7.02139	4.56471	5.99807	8.83874	13.4912	0.549045	2.16585	-2.26727	2.57764	2.07747	3.65249	1.83129	17	2
uc002ree.1	LOC645949	3.85285	1.4697	1.98374	1.38198	4.07303	2.11387	1.99987	4.89544	6.06445	2.03992	2.06293	3.0905	4.17819	-0.950727	2.94377	2.09494	3.20959	3.28654	1.72992	3.90976	17	0
uc002rjy.1	LOC100505624	3.18101	2.31155	3.97359	2.59566	10.4182	6.95863	-0.425742	6.42453	5.19782	4.5824	5.04328	7.44046	8.70303	-1.08659	2.86354	2.18374	5.78995	6.36799	-1.36271	2.50684	17	0
uc002slx.2	LBX2-AS1	7.24172	16.5863	4.07671	-0.621051	-2.61876	4.67367	13.1426	13.4268	18.4982	16.4381	7.55736	15.3029	3.77043	1.5342	2.42676	3.93406	1.93498	7.02005	18.1949	15.1075	17	1
uc002ssk.3	LINC00152	4.15206	16.0581	9.45239	5.80199	10.4751	7.64078	4.08086	8.94358	8.26074	2.68056	6.35696	4.06234	3.90197	-0.970272	2.16896	-0.00733738	7.94053	10.4774	-0.103767	9.04807	17	0
uc002thf.3	LOC541471	3.8014	19.9266	8.59731	8.10498	18.5225	11.1534	13.5911	8.9744	13.5025	5.82326	13.036	13.811	14.0297	-0.244693	2.80136	-0.0369728	7.93572	16.8538	0.784443	20.9724	17	0
uc002trx.1	AX746725	2.09227	4.09227	11.3111	2.81197	5.30871	2.13106	1.46405	8.40455	3.57591	3.03177	0.909015	11.6866	17.7311	5.17409	1.72106	12.1796	5.46836	3.36653	-8.25267	6.38258	17	1
uc002uup.2	BC021693	1.63862	6.62484	14.6606	1.70764	3.76529	8.25676	2.01742	9.23648	2.6126	1.73447	4.30543	6.65846	9.58601	3.40503	3.3736	0.566682	8.10118	7.83264	-2.05529	8.39009	17	1
uc002xie.3	SNHG17	3.61782	4.7421	12.8178	5.69637	20.2099	9.49963	6.21559	13.825	14.931	4.78519	10.2869	12.524	15.9222	-0.59332	-2.52057	9.47612	13.4415	18.5778	-4.35383	5.27848	17	2
uc002xig.3	SNHG17	7.41018	6.88911	7.55434	7.17544	19.7731	9.36565	4.7769	9.88913	17.1566	9.4149	12.0309	12.644	15.5863	-0.606746	-1.53939	16.2622	15.7677	18.2365	-0.575212	3.19351	17	0
uc002xii.3	SNHG17	7.14921	7.87654	1.03857	7.8298	19.6178	9.585	6.93628	9.79463	5.00394	3.84645	11.3523	11.3293	18.2908	0.955152	1.35006	8.59429	14.3772	12.6074	1.96158	2.52858	17	0
uc002xiq.1	SNHG11	6.73409	11.1916	-0.426994	7.11165	21.7462	9.48534	3.49303	10.3197	0.505577	4.78933	12.3667	13.6607	17.4173	2.65484	5.22203	5.49056	17.181	13.8367	-1.79201	4.89712	17	1
uc002xun.3	ZFAS1	2.3547	6.61866	-0.872086	6.64797	14.682	4.84703	6.75207	3.0946	13.9941	6.78303	4.93356	8.77403	6.86131	-0.661321	14.4983	8.3027	11.6549	6.29141	2.91809	-0.172167	17	0
uc002yug.2	LOC100506385	7.83813	11.6253	5.11119	2.39755	4.45415	2.55531	14.5483	11.9302	10.9795	5.95571	11.2699	21.24	9.15769	1.71954	0.579341	-3.45724	6.59815	1.10074	11.5732	8.99067	17	1
uc002zdg.2	LINC00319	2.66012	7.74208	13.519	3.40695	4.45768	4.41079	-4.2534	17.3918	4.84197	3.46025	7.32165	10.015	15.7742	5.93326	3.00854	-1.50425	0.487914	4.70271	1.97582	1.84474	17	1
uc002zku.2	BC017398	7.65433	4.76878	0.0155793	3.47023	6.83279	7.52293	-0.791621	12.9267	5.60848	4.35027	7.91762	10.8549	14.2457	-0.739936	7.54918	4.19926	4.04586	9.4691	6.02069	7.47748	17	0
uc002zkv.3	AK056135	10.5205	-0.123191	3.42779	3.71245	11.0081	9.79325	-1.0142	16.2115	11.629	6.45243	11.5645	12.5782	18.7173	-0.153657	1.9915	7.16211	6.81048	12.9089	9.41711	10.7917	17	0
uc002zsx.1	TMEM191A	6.72745	13.8858	4.68205	5.8539	14.8938	3.0417	-4.02254	6.42317	12.6188	6.63114	9.43687	1.6573	3.91192	0.92368	10.0348	6.93004	8.13431	8.16897	-2.60633	10.9739	17	2
uc002zut.1	TMEM191C	7.0745	3.42982	8.11121	6.45655	3.79247	3.0261	-3.04987	6.88842	8.17042	1.76081	10.9817	3.04301	7.18744	0.392489	3.31225	6.28822	5.34636	2.85923	-2.51156	4.12589	17	2
uc003adn.2	TTC28-AS1	6.01455	1.08757	12.723	6.49236	17.0085	11.0916	4.06136	9.64214	7.89135	3.60666	11.7135	9.49873	17.009	-0.158979	11.1753	10.1755	6.85625	9.41758	-1.69204	4.24255	17	1
uc003bik.1	AK093107	11.2703	17.3437	7.51883	1.04837	5.96197	8.60226	-1.72111	14.3487	1.91448	2.34811	7.06326	8.61368	20.1234	1.49257	2.02805	8.6388	4.05872	10.4619	2.57867	9.35505	17	1
uc003hoz.1	AK095285	9.30546	7.79607	5.32901	1.05393	7.5237	8.5693	2.6874	13.3725	2.63838	3.22197	3.8771	10.1746	21.3019	1.03379	11.2862	3.37173	5.57419	5.91081	-3.25927	7.01612	17	1
uc003ihi.1	SLC7A11-AS1	0.23856	4.66356	2.85938	3.0273	7.08294	1.69872	-2.44894	4.87853	3.92477	4.47955	6.30239	4.30587	7.13023	6.66562	5.04004	6.6371	3.51149	5.64286	-0.727607	3.23467	17	1
uc003myz.2	LINC00518	5.82246	5.5509	6.62008	2.18751	7.5309	4.43647	5.69902	7.00308	-1.72678	2.87208	2.83878	7.71076	7.7063	4.24393	4.07459	-2.17131	2.01187	3.36342	-0.433296	7.24325	17	2
uc003tml.3	SNHG15	3.79209	5.38946	0.102988	11.6369	21.5864	7.308	3.62775	10.8242	19.4297	4.27964	7.58627	10.8838	5.70146	-0.36138	3.01057	6.27397	14.4443	12.9438	-7.4676	1.94357	17	1
uc003ufw.3	DTX2P1-UPK3BP1-PMS2P11	1.80029	2.86282	6.37433	3.97196	15.7318	6.66807	4.57294	2.22556	12.4415	4.6315	7.78539	6.58351	12.9671	2.02906	-0.55609	0.616851	10.183	3.81045	-3.42382	4.22838	17	1
uc003uol.2	DLX6-AS1	1.99243	5.76725	4.94398	3.42724	7.45603	7.90717	1.00378	12.052	10.0757	0.460528	6.11126	8.45517	12.6236	4.27339	2.71943	5.50533	8.64897	7.87217	1.23616	6.32707	17	0
uc003uvh.2	SAP25	3.05158	7.34364	5.18886	2.32087	4.10533	3.8852	2.56599	4.30572	16.2443	7.80929	4.08431	5.55815	3.92338	-0.932195	0.280075	3.50536	5.06179	5.34011	0.333609	3.53423	17	0
uc003uyk.1	BC032716	7.61194	12.8844	7.76021	3.41077	21.38	7.31771	-5.3299	10.8275	-1.36774	4.84795	4.13234	13.9332	18.1723	7.73999	3.10764	3.75392	11.3673	15.5438	-3.71666	7.06914	17	2
uc003vlq.1	AX746567	9.75488	8.0977	2.41802	1.39564	5.4745	8.48227	0.73826	8.93805	3.13423	2.18842	3.73685	8.42915	14.9485	3.48142	2.90679	6.46457	4.44304	6.99576	-1.11714	6.45033	17	0
uc003wsp.1	BC017578	3.08909	6.19793	1.3042	2.75913	7.55783	3.02407	5.82664	0.0255003	13.0483	1.83033	2.94046	5.28875	3.84686	2.5652	8.38352	1.41345	3.14159	5.40752	9.54688	6.89986	17	0
uc003ybn.2	AK055332	8.17326	-1.26541	9.9449	4.98303	5.74314	3.73855	2.2862	6.14555	3.87994	1.46299	5.89975	2.17396	8.08537	2.90347	5.01352	4.1797	3.50162	7.93938	-2.77363	4.58789	17	1
uc003ysd.1	DQ515899	5.32503	-3.38035	1.89677	2.77672	8.31405	3.87602	5.41356	2.03045	2.33818	5.98051	3.99626	10.1471	15.984	6.16771	-0.330103	3.94852	6.67343	6.41946	0.679227	6.39422	17	1
uc003ysl.2	PVT1	6.52718	11.5483	2.88103	4.0222	20.9155	9.06293	7.60653	3.14227	26.3456	10.107	10.3908	13.1952	20.1035	-0.332548	0.84305	13.8188	12.3767	7.45312	-2.11471	5.06371	17	1
uc003yzl.1	LOC100128338	6.41553	29.9041	24.8956	6.23313	26.4583	5.86126	-2.7009	9.48431	-7.50117	6.11274	4.40996	24.2731	31.1594	7.89509	-1.48095	14.5657	17.2422	9.62033	2.3879	11.3693	17	2
uc003zpr.2	CR627240	2.55275	-2.17141	8.3124	1.95743	4.46631	3.0012	-2.13767	1.82336	5.36088	0.626294	4.67336	5.66079	6.62829	5.90169	10.9343	9.31694	3.07434	5.29305	5.72143	4.85715	17	2
uc004cui.1	AY660578	4.57899	5.95253	2.93875	5.42064	10.9029	9.95134	4.38917	6.60946	4.35228	0.991305	9.12641	9.2652	14.8945	0.78341	3.79675	3.62678	3.99872	8.69457	-9.69261	5.88723	17	1
uc004dbt.2	BC024027	3.40664	3.2287	3.05873	1	3.82332	3.46087	2.86738	7.67318	4.04946	2.84182	6.94779	5.12215	6.48049	-0.475161	2.0437	4.8526	3.40616	5.83855	-1.32161	3.71197	17	0
uc004ewj.1	LOC286467	14.758	1.55298	8.51105	3.0201	12.7017	6.8737	5.84985	13.2934	8.01659	1.8327	8.36154	11.4489	18.3412	0.0851683	10.7787	5.35891	9.117	12.1215	-2.63389	9.06644	17	1
uc009yby.1	MIR210HG	8.98915	16.3299	5.29727	4.43285	3.8395	0.281596	8.95164	2.97803	29.9927	8.10585	8.03636	13.6472	20.4877	1.91142	9.31716	1.86064	1.69055	-0.300146	-7.71939	15.8757	17	1
uc010drm.2	FLJ45445	5.61478	8.91853	15.2496	3.87489	12.9695	4.10738	-2.51005	3.48773	3.12592	2.01448	6.11312	9.33182	15.0622	2.78507	7.04911	3.85519	9.26096	1.07398	1.20922	9.44963	17	1
uc010fgz.2	LINC00152	5.23178	19.51	4.21697	11.1262	16.0928	14.8893	12.8296	9.44113	16.4414	6.69166	13.4954	14.4609	8.04926	-0.389711	1.09612	0.685163	6.42532	11.9501	6.25586	11.6056	17	0
uc010jlw.2	LOC100132062	5.13824	3.51537	11.3884	4.70471	13.2133	2.08431	-2.33643	2.01374	6.82662	3.98663	9.16952	7.09037	10.6306	-0.548591	5.24655	3.77971	8.95393	4.33432	0.909961	7.10927	17	1
uc010kst.2	RBAKDN	5.83786	10.1835	0.0204263	3.25298	6.55661	5.37201	-3.59839	8.25974	6.34992	4.38165	3.13728	8.0112	4.44385	1.51998	1.7317	5.40229	4.50982	6.26923	6.23176	7.27892	17	1
uc010mfj.1	BREA2	7.54795	7.89721	4.20354	4.79197	6.28015	0.83452	2.62353	13.0423	6.72603	5.52948	10.3481	3.80909	8.83856	-0.465147	3.06308	4.52606	1.83237	6.86466	-1.6635	4.55552	17	1
uc010vhc.1	CRNDE	5.89213	0.633626	6.10425	2.06077	6.16932	5.63801	9.23506	5.20487	7.08248	7.5564	5.52402	4.07271	8.29499	3.97591	5.57317	2.44289	4.56795	3.29962	0.877969	0.622214	17	0
uc010vwj.1	C17orf76-AS1	3.09198	4.16627	2.43264	5.20375	2.4068	6.01215	6.35887	3.96104	6.10868	3.76602	7.16538	8.67777	9.32864	12.6541	-0.802988	4.33264	-0.274183	6.78554	10.1674	-0.34109	17	0
uc010xgk.1	CIRBP-AS1	6.01364	15.1547	15.4485	4.26567	4.89859	4.73219	2.00485	2.69528	7.71661	2.79502	6.15839	7.22608	10.3607	-0.646315	0.0532556	14.1436	2.0058	8.20777	-13.1127	9.64191	17	1
uc011ais.1	LOC648691	3.9465	12.2778	4.72666	2.18401	2.10727	2.80927	2.25888	5.67136	9.2073	6.83969	4.28579	7.08697	10.9144	2.37008	-0.715026	1.07322	3.40211	5.81432	0.285731	13.1713	17	0
uc011kvf.1	AK296065	11.3614	7.93409	2.93732	9.05277	11.1911	0.444857	10.771	12.3273	17.4035	9.91705	17.8244	10.0837	7.3889	-0.071519	2.29052	9.51248	7.27201	17.4551	1.5925	7.37738	17	0
uc011lkg.1	RHPN1-AS1	11.1927	23.2761	3.36679	5.22195	14.6877	5.37525	1.65392	4.17422	-4.60381	7.54638	12.2462	15.291	11.9043	1.90445	-2.39604	12.2838	10.987	12.9618	-4.92659	11.0451	17	3
uc011lnm.1	C9orf53	8.41298	8.54522	22.6906	2.94856	5.74844	4.9707	4.94886	10.4213	12.0418	5.66107	12.393	8.25582	11.8943	0.913134	3.80334	0.652256	0.48925	10.0324	3.81651	4.34161	17	0
uc011mhk.1	LOC389906	2.69666	4.99925	4.09208	0.627434	10.1146	5.25432	3.59048	2.23201	2.43308	3.38664	2.05031	2.80878	0.555608	3.29452	2.37413	2.29662	7.48985	5.38488	0.723785	6.79632	17	0
