# Supplementary material for: MNX1-AS1, a c-Myc induced lncRNA, promotes the Warburg effect by regulating PKM2 nuclear translocation
Source: J Exp Clin Cancer Res. 2022 Dec 7;41:337. doi: 10.1186/s13046-022-02547-3 (PMC9727912; doi:10.1186/s13046-022-02547-3)
Supplement: Supplementary file 5 — Additional file 5. [file 13046_2022_2547_MOESM5_ESM.xlsx]

## Sheet: Proteins
Supplementary Table S3. MNX1-AS1 associated proteins identified by mass spectrometry
Accession	Description	Coverage [%]	# Peptides	# PSMs	# Unique Peptides	# AAs	MW [kDa]	calc. pI	Abundances (Grouped): M1
Q15149	Plectin OS=Homo sapiens OX=9606 GN=PLEC PE=1 SV=3	31	136	149	133	4684	531.5	5.96	9.91803e+08
P13639	Elongation factor 2 OS=Homo sapiens OX=9606 GN=EEF2 PE=1 SV=4	57	40	70	39	858	95.3	6.83	1.01046e+09
P14618	Pyruvate kinase PKM OS=Homo sapiens OX=9606 GN=PKM PE=1 SV=4	61	27	53	27	531	57.9	7.84	1.87103e+09
Q08211	ATP-dependent RNA helicase A OS=Homo sapiens OX=9606 GN=DHX9 PE=1 SV=4	41	44	54	44	1270	140.9	6.84	5.04488e+08
P08670	Vimentin OS=Homo sapiens OX=9606 GN=VIM PE=1 SV=4	69	34	75	31	466	53.6	5.12	8.96893e+09
P27694	Replication protein A 70 kDa DNA-binding subunit OS=Homo sapiens OX=9606 GN=RPA1 PE=1 SV=2	46	27	47	27	616	68.1	7.21	1.96234e+09
P35527	Keratin, type I cytoskeletal 9 OS=Homo sapiens OX=9606 GN=KRT9 PE=1 SV=3	55	27	45	27	623	62	5.24	1.3032e+09
B3GQS7	60 kDa chaperonin OS=Homo sapiens OX=9606 GN=HSPD1 PE=2 SV=1	56	22	47	22	569	60.6	6.04	3.37851e+08
P52272	Heterogeneous nuclear ribonucleoprotein M OS=Homo sapiens OX=9606 GN=HNRNPM PE=1 SV=3	59	42	70	42	730	77.5	8.7	1.49255e+09
P13645	Keratin, type I cytoskeletal 10 OS=Homo sapiens OX=9606 GN=KRT10 PE=1 SV=6	60	33	48	28	584	58.8	5.21	1.98649e+09
Q13085	Acetyl-CoA carboxylase 1 OS=Homo sapiens OX=9606 GN=ACACA PE=1 SV=2	24	49	55	42	2346	265.4	6.37	4.10426e+08
H6VRF8	Cytokeratin-1 OS=Homo sapiens OX=9606 GN=KRT1 PE=3 SV=1	55	34	62	28	644	66	8.12	2.82497e+09
P11142	Heat shock cognate 71 kDa protein OS=Homo sapiens OX=9606 GN=HSPA8 PE=1 SV=1	55	24	54	20	646	70.9	5.52	4.72684e+08
P07900	Heat shock protein HSP 90-alpha OS=Homo sapiens OX=9606 GN=HSP90AA1 PE=1 SV=5	43	24	49	14	732	84.6	5.02	3.66139e+08
B3KS36	cDNA FLJ35376 fis, clone SKMUS2004044, highly similar to Homo sapiens ribosomal protein L3 (RPL3), transcript variant 2, mRNA OS=Homo sapiens OX=9606 PE=2 SV=1	56	18	45	1	354	40.1	10.3	4253591
P39023	60S ribosomal protein L3 OS=Homo sapiens OX=9606 GN=RPL3 PE=1 SV=2	49	18	45	1	403	46.1	10.18	7.83077e+08
P08238	Heat shock protein HSP 90-beta OS=Homo sapiens OX=9606 GN=HSP90AB1 PE=1 SV=4	48	24	39	14	724	83.2	5.03	1.7904e+08
P63244	Receptor of activated protein C kinase 1 OS=Homo sapiens OX=9606 GN=RACK1 PE=1 SV=3	84	19	32	5	317	35.1	7.69	1.59635e+09
B2R5U1	Staphylococcal nuclease domain-containing protein OS=Homo sapiens OX=9606 PE=2 SV=1	39	29	37	29	885	99.6	6.96	5.1491e+08
Q6IPT9	Elongation factor 1-alpha OS=Homo sapiens OX=9606 GN=EEF1A1 PE=2 SV=1	40	14	34	1	462	50.2	9.07	1.04881e+09
C9JWD9	Importin subunit alpha-5 (Fragment) OS=Homo sapiens OX=9606 GN=KPNA1 PE=1 SV=1	52	32	42	23	639	60.2	7.2	953172
A0A087WTT1	Polyadenylate-binding protein OS=Homo sapiens OX=9606 GN=PABPC1 PE=1 SV=1	46	23	32	14	522	58.5	9.26	4.91774e+08
P21333	Filamin-A OS=Homo sapiens OX=9606 GN=FLNA PE=1 SV=4	18	35	37	31	2647	280.6	6.06	8.46482e+07
O43707	Alpha-actinin-4 OS=Homo sapiens OX=9606 GN=ACTN4 PE=1 SV=2	33	27	33	16	911	104.8	5.44	1.57426e+08
A0A0G2JIW1	Heat shock 70 kDa protein 1B OS=Homo sapiens OX=9606 GN=HSPA1B PE=1 SV=1	39	15	37	8	642	70.1	5.66	7.71864e+07
J9R021	Eukaryotic translation initiation factor 3 subunit A OS=Homo sapiens OX=9606 GN=eIF3a PE=2 SV=1	24	31	42	31	1382	166.4	6.79	2.94349e+08
Q53G99	Beta actin variant (Fragment) OS=Homo sapiens OX=9606 PE=2 SV=1	53	14	30	6	375	41.7	5.59	9.67933e+08
P68363	Tubulin alpha-1B chain OS=Homo sapiens OX=9606 GN=TUBA1B PE=1 SV=1	59	19	25	2	451	50.1	5.06	5.22715e+08
P06733	Alpha-enolase OS=Homo sapiens OX=9606 GN=ENO1 PE=1 SV=2	50	14	20	12	434	47.1	7.39	335776698
A0A0S2Z4G7	Nucleophosmin (Fragment) OS=Homo sapiens OX=9606 GN=NPM1 PE=2 SV=1	47	8	18	4	265	29.4	4.61	1.08437e+09
Q04637	Eukaryotic translation initiation factor 4 gamma 1 OS=Homo sapiens OX=9606 GN=EIF4G1 PE=1 SV=4	25	35	40	31	1599	175.4	5.33	1.87911e+08
Q92499	ATP-dependent RNA helicase DDX1 OS=Homo sapiens OX=9606 GN=DDX1 PE=1 SV=2	39	24	31	24	740	82.4	7.23	2.14765e+08
P19338	Nucleolin OS=Homo sapiens OX=9606 GN=NCL PE=1 SV=3	34	23	31	23	710	76.6	4.7	1.29099e+09
H0YAF8	Receptor of-activated protein C kinase 1 (Fragment) OS=Homo sapiens OX=9606 GN=RACK1 PE=1 SV=1	89	15	23	1	198	22	6.33
A6NLN1	Polypyrimidine tract-binding protein 1 OS=Homo sapiens OX=9606 GN=PTBP1 PE=1 SV=4	43	13	18	13	527	56.5	9.38	160022870
A0A384NYT8	Tubulin beta chain (Fragment) OS=Homo sapiens OX=9606 PE=2 SV=1	54	17	31	2	442	49.4	4.89	4.91267e+08
P07355	Annexin A2 OS=Homo sapiens OX=9606 GN=ANXA2 PE=1 SV=2	57	18	27	18	339	38.6	7.75	840204676
P55072	Transitional endoplasmic reticulum ATPase OS=Homo sapiens OX=9606 GN=VCP PE=1 SV=4	30	17	21	17	806	89.3	5.26	7.89549e+07
F5H5D3	Tubulin alpha chain OS=Homo sapiens OX=9606 GN=TUBA1C PE=1 SV=1	48	18	23	1	519	57.7	5.07
A0A2R8Y6J3	60S ribosomal protein L5 (Fragment) OS=Homo sapiens OX=9606 GN=RPL5 PE=1 SV=1	63	12	31	12	238	27	9.13	5.48201e+08
A0A024R228	Heterogeneous nuclear ribonucleoprotein K OS=Homo sapiens OX=9606 GN=HNRPK PE=4 SV=1	52	19	28	1	463	51.2	5.64
Q92841	Probable ATP-dependent RNA helicase DDX17 OS=Homo sapiens OX=9606 GN=DDX17 PE=1 SV=2	33	22	29	16	729	80.2	8.27	3.5774e+08
Q00839	Heterogeneous nuclear ribonucleoprotein U OS=Homo sapiens OX=9606 GN=HNRNPU PE=1 SV=6	31	17	24	17	825	90.5	6	1.1514e+08
B4DUQ1	Heterogeneous nuclear ribonucleoprotein K OS=Homo sapiens OX=9606 PE=2 SV=1	49	19	28	1	439	48.5	5.92	3.52549e+08
P13010	X-ray repair cross-complementing protein 5 OS=Homo sapiens OX=9606 GN=XRCC5 PE=1 SV=3	39	17	22	17	732	82.7	5.81	4.06782e+07
Q9HCC0	Methylcrotonoyl-CoA carboxylase beta chain, mitochondrial OS=Homo sapiens OX=9606 GN=MCCC2 PE=1 SV=1	39	17	23	11	563	61.3	7.68	1.40532e+08
A8K4W0	40S ribosomal protein S3a OS=Homo sapiens OX=9606 GN=RPS3A PE=2 SV=1	55	17	29	17	264	29.9	9.73	1.68036e+09
P36578	60S ribosomal protein L4 OS=Homo sapiens OX=9606 GN=RPL4 PE=1 SV=5	39	15	23	15	427	47.7	11.06	1.05257e+09
P62424	60S ribosomal protein L7a OS=Homo sapiens OX=9606 GN=RPL7A PE=1 SV=2	41	13	24	13	266	30	10.61	8.2577e+08
B7Z4V2	75 kDa glucose-regulated protein OS=Homo sapiens OX=9606 PE=2 SV=1	35	15	21	15	665	72.4	5.94	6.84785e+07
P06576	ATP synthase subunit beta, mitochondrial OS=Homo sapiens OX=9606 GN=ATP5F1B PE=1 SV=3	37	12	20	12	529	56.5	5.4	4.11586e+07
A8K7F6	RNA helicase OS=Homo sapiens OX=9606 PE=2 SV=1	49	15	21	9	406	46.1	5.48	143738827
P49327	Fatty acid synthase OS=Homo sapiens OX=9606 GN=FASN PE=1 SV=3	13	23	24	23	2511	273.3	6.44	3.14786e+07
B2RDE0	Propanoyl-CoA:carbon dioxide ligase subunit alpha OS=Homo sapiens OX=9606 PE=2 SV=1	29	18	25	18	703	77.4	7.06	2.19282e+08
Q12996	Cleavage stimulation factor subunit 3 OS=Homo sapiens OX=9606 GN=CSTF3 PE=1 SV=1	32	20	26	20	717	82.9	8.12	2.05701e+08
Q2TSD0	Glyceraldehyde-3-phosphate dehydrogenase OS=Homo sapiens OX=9606 PE=2 SV=1	68	14	17	14	335	36	8.46	2.14698e+08
P15880	40S ribosomal protein S2 OS=Homo sapiens OX=9606 GN=RPS2 PE=1 SV=2	54	15	26	11	293	31.3	10.24	1.6651e+09
Q96IR1	RPS4X protein (Fragment) OS=Homo sapiens OX=9606 GN=RPS4X PE=2 SV=2	54	14	24	14	243	27.2	9.94	1.27213e+09
P60228	Eukaryotic translation initiation factor 3 subunit E OS=Homo sapiens OX=9606 GN=EIF3E PE=1 SV=1	48	18	22	18	445	52.2	6.04	1.62881e+08
O00571	ATP-dependent RNA helicase DDX3X OS=Homo sapiens OX=9606 GN=DDX3X PE=1 SV=3	33	18	24	17	662	73.2	7.18	1.10019e+08
Q05639	Elongation factor 1-alpha 2 OS=Homo sapiens OX=9606 GN=EEF1A2 PE=1 SV=1	27	9	23	2	463	50.4	9.03	3.08771e+07
P29401	Transketolase OS=Homo sapiens OX=9606 GN=TKT PE=1 SV=3	31	12	15	12	623	67.8	7.66	4.78299e+07
P11021	Endoplasmic reticulum chaperone BiP OS=Homo sapiens OX=9606 GN=HSPA5 PE=1 SV=2	38	18	21	16	654	72.3	5.16	1.12411e+08
Q9UQ80	Proliferation-associated protein 2G4 OS=Homo sapiens OX=9606 GN=PA2G4 PE=1 SV=3	55	16	31	16	394	43.8	6.55	4.13339e+08
O00425	Insulin-like growth factor 2 mRNA-binding protein 3 OS=Homo sapiens OX=9606 GN=IGF2BP3 PE=1 SV=2	40	20	24	18	579	63.7	8.87	1.49491e+08
Q13885	Tubulin beta-2A chain OS=Homo sapiens OX=9606 GN=TUBB2A PE=1 SV=1	45	14	26	1	445	49.9	4.89
Q8IWP6	Tubulin beta chain OS=Homo sapiens OX=9606 PE=2 SV=1	46	15	25	1	445	49.7	4.92	17300525
P32969	60S ribosomal protein L9 OS=Homo sapiens OX=9606 GN=RPL9 PE=1 SV=1	54	8	16	3	192	21.9	9.95	2.36554e+08
Q63HR1	Uncharacterized protein DKFZp686P17171 OS=Homo sapiens OX=9606 GN=DKFZp686P17171 PE=2 SV=1	53	17	22	1	387	42.4	8.44	9408149
B4DVQ5	Eukaryotic translation initiation factor 3 subunit C OS=Homo sapiens OX=9606 GN=EIF3C PE=2 SV=1	26	21	23	21	898	103.6	5.53	4.01812e+08
Q8NC51	Plasminogen activator inhibitor 1 RNA-binding protein OS=Homo sapiens OX=9606 GN=SERBP1 PE=1 SV=2	48	18	23	2	408	44.9	8.65	3.41103e+08
C9JQS9	Propionyl-CoA carboxylase beta chain, mitochondrial OS=Homo sapiens OX=9606 GN=PCCB PE=1 SV=1	30	14	16	14	559	60.7	7.97	1.47263e+08
Q9Y262	Eukaryotic translation initiation factor 3 subunit L OS=Homo sapiens OX=9606 GN=EIF3L PE=1 SV=1	36	18	23	18	564	66.7	6.34	1.81314e+08
A0A024R321	Filamin B, beta (Actin binding protein 278), isoform CRA_a OS=Homo sapiens OX=9606 GN=FLNB PE=3 SV=1	10	22	23	18	2622	280.3	5.94	3.21298e+07
P22314	Ubiquitin-like modifier-activating enzyme 1 OS=Homo sapiens OX=9606 GN=UBA1 PE=1 SV=3	22	15	17	15	1058	117.8	5.76	3.28195e+07
Q12906	Interleukin enhancer-binding factor 3 OS=Homo sapiens OX=9606 GN=ILF3 PE=1 SV=3	19	14	21	11	894	95.3	8.76	1.31575e+08
A0A024RDF4	Heterogeneous nuclear ribonucleoprotein D (AU-rich element RNA binding protein 1, 37kDa), isoform CRA_e OS=Homo sapiens OX=9606 GN=HNRPD PE=4 SV=1	50	16	21	14	306	32.8	8.16	6.58526e+08
A0A024R4E5	High density lipoprotein binding protein (Vigilin), isoform CRA_a OS=Homo sapiens OX=9606 GN=HDLBP PE=1 SV=1	21	21	25	21	1268	141.4	6.87	9.01141e+07
P62906	60S ribosomal protein L10a OS=Homo sapiens OX=9606 GN=RPL10A PE=1 SV=2	52	12	23	12	217	24.8	9.94	5.47683e+08
P05787	Keratin, type II cytoskeletal 8 OS=Homo sapiens OX=9606 GN=KRT8 PE=1 SV=7	44	27	36	17	483	53.7	5.59	4.46378e+08
Q8IUB0	CTCL tumor antigen HD-CL-08 OS=Homo sapiens OX=9606 PE=2 SV=1	41	11	19	1	361	38.6	8.85
P63241	Eukaryotic translation initiation factor 5A-1 OS=Homo sapiens OX=9606 GN=EIF5A PE=1 SV=2	58	7	13	7	154	16.8	5.24	2.36716e+08
P08865	40S ribosomal protein SA OS=Homo sapiens OX=9606 GN=RPSA PE=1 SV=4	37	9	14	9	295	32.8	4.87	1327546777
P23396	40S ribosomal protein S3 OS=Homo sapiens OX=9606 GN=RPS3 PE=1 SV=2	63	14	33	5	243	26.7	9.66	1.459e+09
P62633	Cellular nucleic acid-binding protein OS=Homo sapiens OX=9606 GN=CNBP PE=1 SV=1	59	9	16	8	177	19.5	7.71	516719356
Q05048	Cleavage stimulation factor subunit 1 OS=Homo sapiens OX=9606 GN=CSTF1 PE=1 SV=1	37	13	19	13	431	48.3	6.58	1.65978e+08
D6RF23	Receptor of-activated protein C kinase 1 OS=Homo sapiens OX=9606 GN=RACK1 PE=1 SV=1	99	9	12	1	101	11.2	4.88	1.94843e+06
P31943	Heterogeneous nuclear ribonucleoprotein H OS=Homo sapiens OX=9606 GN=HNRNPH1 PE=1 SV=4	34	9	15	4	449	49.2	6.3	7.95462e+07
Q6IQ30	Polyadenylate-binding protein OS=Homo sapiens OX=9606 GN=PABPC4 PE=2 SV=1	27	17	19	10	660	72.3	9.35	98435585
P31946	14-3-3 protein beta/alpha OS=Homo sapiens OX=9606 GN=YWHAB PE=1 SV=3	53	11	16	7	246	28.1	4.83	2.75572e+07
B4DV79	Eukaryotic translation initiation factor 3 subunit B OS=Homo sapiens OX=9606 GN=EIF3B PE=2 SV=1	27	18	21	18	738	85.1	5.26	2.03672e+08
B4DE77	Tubulin beta chain OS=Homo sapiens OX=9606 PE=2 SV=1	42	12	21	1	409	45.8	4.87	2.96051e+06
P78371	T-complex protein 1 subunit beta OS=Homo sapiens OX=9606 GN=CCT2 PE=1 SV=4	34	11	13	11	535	57.5	6.46	2.90685e+07
P63104	14-3-3 protein zeta/delta OS=Homo sapiens OX=9606 GN=YWHAZ PE=1 SV=1	53	11	16	8	245	27.7	4.79	95949329
P62750	60S ribosomal protein L23a OS=Homo sapiens OX=9606 GN=RPL23A PE=1 SV=1	49	11	19	11	156	17.7	10.45	6.08723e+08
P05388	60S acidic ribosomal protein P0 OS=Homo sapiens OX=9606 GN=RPLP0 PE=1 SV=1	43	9	13	9	317	34.3	5.97	1148019725
P34931	Heat shock 70 kDa protein 1-like OS=Homo sapiens OX=9606 GN=HSPA1L PE=1 SV=2	22	8	19	1	641	70.3	6.02
P27348	14-3-3 protein theta OS=Homo sapiens OX=9606 GN=YWHAQ PE=1 SV=1	53	12	17	8	245	27.7	4.78	1.45174e+08
P62753	40S ribosomal protein S6 OS=Homo sapiens OX=9606 GN=RPS6 PE=1 SV=1	37	11	19	11	249	28.7	10.84	7.05177e+08
Q9Y3I0	RNA-splicing ligase RtcB homolog OS=Homo sapiens OX=9606 GN=RTCB PE=1 SV=1	27	13	17	13	505	55.2	7.23	95568231
P30050	60S ribosomal protein L12 OS=Homo sapiens OX=9606 GN=RPL12 PE=1 SV=1	68	9	20	9	165	17.8	9.42	8.08506e+08
A0A2R8Y811	40S ribosomal protein S14 (Fragment) OS=Homo sapiens OX=9606 GN=RPS14 PE=1 SV=1	66	8	16	8	150	16.1	10.05	6.06823e+08
B4E0E1	Poly [ADP-ribose] polymerase OS=Homo sapiens OX=9606 PE=2 SV=1	22	14	15	14	993	111.1	8.87	2.97465e+07
E9PK25	Cofilin, non-muscle isoform OS=Homo sapiens OX=9606 GN=CFL1 PE=1 SV=1	43	7	10	5	204	22.7	8.34	8.21666e+07
G9K389	YWHAE/FAM22B fusion protein (Fragment) OS=Homo sapiens OX=9606 GN=YWHAE/FAM22B fusion PE=2 SV=1	32	11	15	9	384	41.3	4.97	1.01775e+08
Q96RQ3	Methylcrotonoyl-CoA carboxylase subunit alpha, mitochondrial OS=Homo sapiens OX=9606 GN=MCCC1 PE=1 SV=3	25	13	13	13	725	80.4	7.78	6.85788e+07
P02533	Keratin, type I cytoskeletal 14 OS=Homo sapiens OX=9606 GN=KRT14 PE=1 SV=4	38	16	22	6	472	51.5	5.16	113195307
P12956	X-ray repair cross-complementing protein 6 OS=Homo sapiens OX=9606 GN=XRCC6 PE=1 SV=2	27	14	16	14	609	69.8	6.64	8.23361e+07
Q9NZI8	Insulin-like growth factor 2 mRNA-binding protein 1 OS=Homo sapiens OX=9606 GN=IGF2BP1 PE=1 SV=2	30	16	20	14	577	63.4	9.2	1.43442e+08
A0A5F9ZHM4	L-lactate dehydrogenase OS=Homo sapiens OX=9606 GN=LDHB PE=1 SV=1	40	10	15	9	341	37.4	6.25	104489679
E9PCA1	T-complex protein 1 subunit epsilon OS=Homo sapiens OX=9606 GN=CCT5 PE=1 SV=1	25	10	13	10	520	57.1	5.55	2.9524e+07
Q9Y6M1	Insulin-like growth factor 2 mRNA-binding protein 2 OS=Homo sapiens OX=9606 GN=IGF2BP2 PE=1 SV=2	32	15	16	14	599	66.1	8.46	7.33573e+07
Q6FI03	G3BP protein OS=Homo sapiens OX=9606 GN=G3BP PE=2 SV=1	33	11	16	10	466	52.1	5.59	124204417
P02538	Keratin, type II cytoskeletal 6A OS=Homo sapiens OX=9606 GN=KRT6A PE=1 SV=3	31	23	25	1	564	60	8	9.03371e+07
P04259	Keratin, type II cytoskeletal 6B OS=Homo sapiens OX=9606 GN=KRT6B PE=1 SV=5	33	23	27	2	564	60	8	1.21275e+06
B4DN41	DEAD box protein 5 OS=Homo sapiens OX=9606 PE=2 SV=1	27	17	21	11	603	67.7	8.87	118382334
O43175	D-3-phosphoglycerate dehydrogenase OS=Homo sapiens OX=9606 GN=PHGDH PE=1 SV=4	31	12	13	12	533	56.6	6.71	4.04745e+07
Q96BS4	FBL protein (Fragment) OS=Homo sapiens OX=9606 GN=FBL PE=2 SV=2	52	11	16	11	260	28.4	9.42	1.38155e+08
Q02878	60S ribosomal protein L6 OS=Homo sapiens OX=9606 GN=RPL6 PE=1 SV=3	40	13	19	13	288	32.7	10.58	9.73303e+08
P25705	ATP synthase subunit alpha, mitochondrial OS=Homo sapiens OX=9606 GN=ATP5F1A PE=1 SV=1	24	12	15	12	553	59.7	9.13	7.18301e+07
Q9BTI9	Nucleophosmin (Fragment) OS=Homo sapiens OX=9606 GN=NPM1 PE=2 SV=2	36	5	9	1	228	25	4.86	2.76328e+06
P22626	Heterogeneous nuclear ribonucleoproteins A2/B1 OS=Homo sapiens OX=9606 GN=HNRNPA2B1 PE=1 SV=2	53	16	18	15	353	37.4	8.95	2.3434e+08
H3BNC9	40S ribosomal protein S17 OS=Homo sapiens OX=9606 PE=3 SV=2	13	8	13	8	584	64.5	8.78	2.2326e+08
P11498	Pyruvate carboxylase, mitochondrial OS=Homo sapiens OX=9606 GN=PC PE=1 SV=2	15	15	18	15	1178	129.6	6.84	7.10708e+07
P62888	60S ribosomal protein L30 OS=Homo sapiens OX=9606 GN=RPL30 PE=1 SV=2	66	7	11	7	115	12.8	9.63	656333657
Q9BSV4	SFPQ protein (Fragment) OS=Homo sapiens OX=9606 GN=SFPQ PE=2 SV=2	27	14	18	13	634	68.6	8.82	2.24621e+08
Q99832	T-complex protein 1 subunit eta OS=Homo sapiens OX=9606 GN=CCT7 PE=1 SV=2	32	13	13	13	543	59.3	7.65	3.44768e+07
A0A0F7KYT8	Fragile X mental retardation autosomal homolog variant p2K OS=Homo sapiens OX=9606 GN=FXR1 PE=2 SV=1	31	14	14	12	677	76.2	6.83	8.62126e+07
P07814	Bifunctional glutamate/proline--tRNA ligase OS=Homo sapiens OX=9606 GN=EPRS1 PE=1 SV=5	13	16	18	16	1512	170.5	7.33	8.56371e+07
P00558	Phosphoglycerate kinase 1 OS=Homo sapiens OX=9606 GN=PGK1 PE=1 SV=3	33	10	12	10	417	44.6	8.1	4.88429e+07
A8MXP9	Matrin-3 OS=Homo sapiens OX=9606 GN=MATR3 PE=1 SV=1	19	12	15	12	895	99.9	6.04	3.75896e+07
P60174	Triosephosphate isomerase OS=Homo sapiens OX=9606 GN=TPI1 PE=1 SV=4	59	10	11	10	249	26.7	6.9	85546926
Q9NUQ6	SPATS2-like protein OS=Homo sapiens OX=9606 GN=SPATS2L PE=1 SV=2	29	16	19	5	558	61.7	9.64	1.31006e+08
P62829	60S ribosomal protein L23 OS=Homo sapiens OX=9606 GN=RPL23 PE=1 SV=1	63	7	15	7	140	14.9	10.51	5.45848e+08
Q53HG0	Eukaryotic translation initiation factor 3, subunit 3 gamma, 40kDa variant (Fragment) OS=Homo sapiens OX=9606 PE=2 SV=1	35	11	14	11	352	39.8	6.54	66016611
A0A0S2Z471	Creatine kinase (Fragment) OS=Homo sapiens OX=9606 GN=CKB PE=2 SV=1	23	6	8	6	405	44.9	6.11	63034935
Q9P2E9	Ribosome-binding protein 1 OS=Homo sapiens OX=9606 GN=RRBP1 PE=1 SV=5	13	15	15	15	1410	152.4	8.6	3.81488e+07
O00159	Unconventional myosin-Ic OS=Homo sapiens OX=9606 GN=MYO1C PE=1 SV=4	15	14	15	14	1063	121.6	9.41	5.89358e+07
P13647	Keratin, type II cytoskeletal 5 OS=Homo sapiens OX=9606 GN=KRT5 PE=1 SV=3	29	22	22	11	590	62.3	7.74	9.99542e+07
H0YEU2	40S ribosomal protein S3 (Fragment) OS=Homo sapiens OX=9606 GN=RPS3 PE=1 SV=1	70	10	25	1	171	18.7	8.41	13865353
B3KSH1	Eukaryotic translation initiation factor 3 subunit F OS=Homo sapiens OX=9606 GN=EIF3F PE=2 SV=1	31	9	12	9	372	39.1	5.45	9.77925e+07
P18124	60S ribosomal protein L7 OS=Homo sapiens OX=9606 GN=RPL7 PE=1 SV=1	46	12	17	12	248	29.2	10.65	647326763
P04075	Fructose-bisphosphate aldolase A OS=Homo sapiens OX=9606 GN=ALDOA PE=1 SV=2	44	13	13	13	364	39.4	8.09	1.1878e+08
P17987	T-complex protein 1 subunit alpha OS=Homo sapiens OX=9606 GN=TCP1 PE=1 SV=1	35	13	16	13	556	60.3	6.11	4.24143e+07
P27635	60S ribosomal protein L10 OS=Homo sapiens OX=9606 GN=RPL10 PE=1 SV=4	45	8	15	1	214	24.6	10.08	3.3722e+08
P00338	L-lactate dehydrogenase A chain OS=Homo sapiens OX=9606 GN=LDHA PE=1 SV=2	44	12	14	11	332	36.7	8.27	1.92732e+08
A4QPB0	IQ motif containing GTPase activating protein 1 OS=Homo sapiens OX=9606 GN=IQGAP1 PE=1 SV=1	12	16	16	16	1657	189.2	6.48	3.09972e+07
A8K6U7	cDNA FLJ78252, highly similar to Homo sapiens heterogeneous nuclear ribonucleoprotein U-like 1 (HNRPUL1), transcript variant 1, mRNA OS=Homo sapiens OX=9606 PE=2 SV=1	14	11	13	11	856	95.6	6.92	3.61718e+07
A0A384N6C7	Epididymis secretory sperm binding protein OS=Homo sapiens OX=9606 PE=2 SV=1	34	11	12	11	589	64	8.27	41713120
B2R9K8	cDNA, FLJ94440, highly similar to Homo sapiens chaperonin containing TCP1, subunit 6A (zeta 1)(CCT6A), mRNA OS=Homo sapiens OX=9606 PE=2 SV=1	23	8	9	8	531	57.9	6.8	1.4706e+07
A8K3K1	cDNA FLJ78096, highly similar to Homo sapiens actin, alpha, cardiac muscle (ACTC), mRNA OS=Homo sapiens OX=9606 PE=2 SV=1	31	9	17	2	377	42	5.39	2.45704e+07
F8W7C6	60S ribosomal protein L10 OS=Homo sapiens OX=9606 GN=RPL10 PE=1 SV=2	54	8	15	1	163	18.6	9.95
F8W6I7	Helix-destabilizing protein OS=Homo sapiens OX=9606 GN=HNRNPA1 PE=1 SV=2	36	9	15	7	307	33.1	9.13	1.01853e+08
P25398	40S ribosomal protein S12 OS=Homo sapiens OX=9606 GN=RPS12 PE=1 SV=3	48	6	10	6	132	14.5	7.21	4.24504e+08
P26641	Elongation factor 1-gamma OS=Homo sapiens OX=9606 GN=EEF1G PE=1 SV=3	29	8	9	8	437	50.1	6.67	30125340
P62917	60S ribosomal protein L8 OS=Homo sapiens OX=9606 GN=RPL8 PE=1 SV=2	42	8	13	8	257	28	11.03	6.23714e+08
B4DY09	Interleukin enhancer-binding factor 2 OS=Homo sapiens OX=9606 GN=ILF2 PE=1 SV=1	23	6	10	6	352	38.9	4.94	9.71243e+07
P08779	Keratin, type I cytoskeletal 16 OS=Homo sapiens OX=9606 GN=KRT16 PE=1 SV=4	28	12	18	4	473	51.2	5.05	8036723
P62937	Peptidyl-prolyl cis-trans isomerase A OS=Homo sapiens OX=9606 GN=PPIA PE=1 SV=2	58	7	11	6	165	18	7.81	1.22721e+08
Q6P158	Putative ATP-dependent RNA helicase DHX57 OS=Homo sapiens OX=9606 GN=DHX57 PE=1 SV=2	8	10	13	10	1386	155.5	7.71	3.03625e+07
A0A0U4BW16	Non-muscle myosin heavy chain 9 OS=Homo sapiens OX=9606 GN=MYH9 PE=2 SV=1	7	13	13	13	1963	226.4	5.52	3.16976e+07
B4DH52	cDNA FLJ55916, highly similar to General transcription factor II-I OS=Homo sapiens OX=9606 PE=2 SV=1	13	12	13	12	993	111.8	6.39	6.1882e+07
P62241	40S ribosomal protein S8 OS=Homo sapiens OX=9606 GN=RPS8 PE=1 SV=2	46	9	11	9	208	24.2	10.32	6.75486e+08
H0Y4R1	Inosine-5'-monophosphate dehydrogenase 2 (Fragment) OS=Homo sapiens OX=9606 GN=IMPDH2 PE=1 SV=1	18	5	9	5	470	51	8.18	2.66032e+07
M0R0F0	40S ribosomal protein S5 (Fragment) OS=Homo sapiens OX=9606 GN=RPS5 PE=1 SV=1	51	9	12	9	200	22.4	9.55	6.03563e+08
D6RBZ0	Heterogeneous nuclear ribonucleoprotein A/B OS=Homo sapiens OX=9606 GN=HNRNPAB PE=1 SV=1	30	10	14	8	327	35.7	6.95	3.28741e+08
P12814	Alpha-actinin-1 OS=Homo sapiens OX=9606 GN=ACTN1 PE=1 SV=2	15	12	14	1	892	103	5.41	1197300
J3KRX5	60S ribosomal protein L17 (Fragment) OS=Homo sapiens OX=9606 GN=RPL17 PE=1 SV=1	34	6	12	6	174	20.2	10.1	373277268
H7BXY3	RNA helicase OS=Homo sapiens OX=9606 GN=DHX30 PE=1 SV=1	13	15	16	15	1166	130.5	8.56	46653027
P27816	Microtubule-associated protein 4 OS=Homo sapiens OX=9606 GN=MAP4 PE=1 SV=3	11	9	11	9	1152	120.9	5.43	1.79011e+07
B2R7E8	cDNA, FLJ93412, highly similar to Homo sapiens replication protein A2, 32kDa (RPA2), mRNA OS=Homo sapiens OX=9606 PE=2 SV=1	30	6	11	6	270	29.2	6.15	4.0366e+08
P29692	Elongation factor 1-delta OS=Homo sapiens OX=9606 GN=EEF1D PE=1 SV=5	41	8	9	7	281	31.1	5.01	36597595
B5MC59	Replication protein A 14 kDa subunit OS=Homo sapiens OX=9606 GN=RPA3 PE=1 SV=1	76	4	8	4	82	9.2	4.54	6.45903e+07
Q14444	Caprin-1 OS=Homo sapiens OX=9606 GN=CAPRIN1 PE=1 SV=2	16	11	13	11	709	78.3	5.25	1.37693e+08
E7EQG2	RNA helicase OS=Homo sapiens OX=9606 GN=EIF4A2 PE=1 SV=1	29	8	9	2	362	41.3	5.64	3.34375e+06
P68431	Histone H3.1 OS=Homo sapiens OX=9606 GN=H3C1 PE=1 SV=2	30	2	5	1	136	15.4	11.12	32263511
B3KQT9	Protein disulfide-isomerase OS=Homo sapiens OX=9606 PE=2 SV=1	29	10	10	10	480	54.1	7.21	2.50219e+07
Q71DI3	Histone H3.2 OS=Homo sapiens OX=9606 GN=H3C15 PE=1 SV=3	30	2	5	1	136	15.4	11.27	4.46448e+07
P14625	Endoplasmin OS=Homo sapiens OX=9606 GN=HSP90B1 PE=1 SV=1	16	11	12	11	803	92.4	4.84	2.37138e+07
A8K525	cDNA FLJ76817, highly similar to Homo sapiens non-POU domain containing, octamer-binding (NONO), mRNA OS=Homo sapiens OX=9606 PE=2 SV=1	20	10	13	9	471	54.3	9.2	5.58482e+07
P50990	T-complex protein 1 subunit theta OS=Homo sapiens OX=9606 GN=CCT8 PE=1 SV=4	26	13	14	13	548	59.6	5.6	52002528
P62249	40S ribosomal protein S16 OS=Homo sapiens OX=9606 GN=RPS16 PE=1 SV=2	66	12	19	12	146	16.4	10.21	1.4886e+09
Q13347	Eukaryotic translation initiation factor 3 subunit I OS=Homo sapiens OX=9606 GN=EIF3I PE=1 SV=1	45	11	13	11	325	36.5	5.64	1.07743e+08
P05387	60S acidic ribosomal protein P2 OS=Homo sapiens OX=9606 GN=RPLP2 PE=1 SV=1	79	6	7	5	115	11.7	4.54	1.60956e+08
P39019	40S ribosomal protein S19 OS=Homo sapiens OX=9606 GN=RPS19 PE=1 SV=2	55	10	14	10	145	16.1	10.32	1.00785e+09
Q9NZB2	Constitutive coactivator of PPAR-gamma-like protein 1 OS=Homo sapiens OX=9606 GN=FAM120A PE=1 SV=2	14	11	12	11	1118	121.8	8.88	2.12976e+07
H0Y9R4	60S ribosomal protein L9 (Fragment) OS=Homo sapiens OX=9606 GN=RPL9 PE=1 SV=2	74	6	9	1	90	10	7.12	792465
A0A087WVQ6	Clathrin heavy chain OS=Homo sapiens OX=9606 GN=CLTC PE=1 SV=1	9	12	14	12	1679	191.9	5.69	1.61652e+07
P50991	T-complex protein 1 subunit delta OS=Homo sapiens OX=9606 GN=CCT4 PE=1 SV=4	21	9	9	9	539	57.9	7.83	2.66278e+07
F8W6C2	SPATS2-like protein (Fragment) OS=Homo sapiens OX=9606 GN=SPATS2L PE=1 SV=8	38	12	15	1	265	29.9	9.04	8798678
P62979	Ubiquitin-40S ribosomal protein S27a OS=Homo sapiens OX=9606 GN=RPS27A PE=1 SV=2	49	6	9	6	156	18	9.64	1.94888e+08
E5RI98	Nucleophosmin (Fragment) OS=Homo sapiens OX=9606 GN=NPM1 PE=1 SV=1	54	3	6	1	111	11.9	4.35	4826601
Q9UHB9	Signal recognition particle subunit SRP68 OS=Homo sapiens OX=9606 GN=SRP68 PE=1 SV=2	25	15	15	15	627	70.7	8.56	5.46927e+07
O75191	Xylulose kinase OS=Homo sapiens OX=9606 GN=XYLB PE=1 SV=3	28	11	13	11	536	58.3	5.86	8.84655e+07
B4DZC3	5'-3' exoribonuclease OS=Homo sapiens OX=9606 PE=2 SV=1	13	10	11	10	896	102.4	7.64	2.46443e+07
Q13200	26S proteasome non-ATPase regulatory subunit 2 OS=Homo sapiens OX=9606 GN=PSMD2 PE=1 SV=3	14	7	8	7	908	100.1	5.2	6.97401e+06
Q16777	Histone H2A type 2-C OS=Homo sapiens OX=9606 GN=H2AC20 PE=1 SV=4	55	5	8	1	129	14	10.9
Q06830	Peroxiredoxin-1 OS=Homo sapiens OX=9606 GN=PRDX1 PE=1 SV=1	64	10	12	9	199	22.1	8.13	1.84161e+08
X6RJP6	Transgelin-2 (Fragment) OS=Homo sapiens OX=9606 GN=TAGLN2 PE=1 SV=1	58	8	10	8	187	21.1	7.81	1.80725e+07
P20290	Transcription factor BTF3 OS=Homo sapiens OX=9606 GN=BTF3 PE=1 SV=1	43	5	7	5	206	22.2	9.38	1.92758e+07
P41091	Eukaryotic translation initiation factor 2 subunit 3 OS=Homo sapiens OX=9606 GN=EIF2S3 PE=1 SV=3	21	8	10	8	472	51.1	8.4	4.40082e+07
P62266	40S ribosomal protein S23 OS=Homo sapiens OX=9606 GN=RPS23 PE=1 SV=3	49	6	9	6	143	15.8	10.49	286978811
B2R8Z8	cDNA, FLJ94136, highly similar to Homo sapiens synaptotagmin binding, cytoplasmic RNA interacting protein (SYNCRIP), mRNA OS=Homo sapiens OX=9606 PE=2 SV=1	17	10	10	7	623	69.6	8.76	6.57217e+07
K9MS24	Spectrin beta chain OS=Homo sapiens OX=9606 GN=SPTBN1 PE=2 SV=1	7	12	13	12	2364	274.2	5.55	1.34425e+07
P61221	ATP-binding cassette sub-family E member 1 OS=Homo sapiens OX=9606 GN=ABCE1 PE=1 SV=1	26	12	14	12	599	67.3	8.34	5.88509e+07
P62280	40S ribosomal protein S11 OS=Homo sapiens OX=9606 GN=RPS11 PE=1 SV=3	51	10	13	10	158	18.4	10.3	6.63855e+08
Q08J23	RNA cytosine C(5)-methyltransferase NSUN2 OS=Homo sapiens OX=9606 GN=NSUN2 PE=1 SV=2	20	12	13	12	767	86.4	6.77	28067744
P06744	Glucose-6-phosphate isomerase OS=Homo sapiens OX=9606 GN=GPI PE=1 SV=4	19	8	11	8	558	63.1	8.32	4.50542e+07
Q16778	Histone H2B type 2-E OS=Homo sapiens OX=9606 GN=H2BC21 PE=1 SV=3	41	5	8	1	126	13.9	10.32	422474350
Q14974	Importin subunit beta-1 OS=Homo sapiens OX=9606 GN=KPNB1 PE=1 SV=2	17	8	10	8	876	97.1	4.78	2.02749e+07
A0A024RDB2	Ras-GTPase activating protein SH3 domain-binding protein 2, isoform CRA_b OS=Homo sapiens OX=9606 GN=G3BP2 PE=4 SV=1	18	7	10	6	449	50.8	5.38	1.00072e+08
A0A024QZN4	Metavinculin OS=Homo sapiens OX=9606 GN=VCL PE=3 SV=1	15	12	12	12	1066	116.6	6.09	1.90426e+07
B4DNL5	Protein disulfide-isomerase OS=Homo sapiens OX=9606 PE=2 SV=1	25	11	14	11	492	55.3	4.79	4.64992e+07
B7Z7P8	Eukaryotic peptide chain release factor subunit 1 OS=Homo sapiens OX=9606 GN=ETF1 PE=1 SV=1	23	8	9	8	423	47.4	5.57	5.53797e+07
Q5QNW6	Histone H2B type 2-F OS=Homo sapiens OX=9606 GN=H2BC18 PE=1 SV=3	41	5	8	1	126	13.9	10.32	37155764
P46783	40S ribosomal protein S10 OS=Homo sapiens OX=9606 GN=RPS10 PE=1 SV=1	39	7	11	7	165	18.9	10.15	4.12745e+08
P55795	Heterogeneous nuclear ribonucleoprotein H2 OS=Homo sapiens OX=9606 GN=HNRNPH2 PE=1 SV=1	17	5	8	1	449	49.2	6.3	452924
B4DY08	Heterogeneous nuclear ribonucleoproteins C1/C2 OS=Homo sapiens OX=9606 GN=HNRNPC PE=1 SV=1	31	8	8	8	288	32	8.72	5.16418e+07
Q12797	Aspartyl/asparaginyl beta-hydroxylase OS=Homo sapiens OX=9606 GN=ASPH PE=1 SV=3	19	11	11	11	758	85.8	5.01	7.68765e+07
P27824	Calnexin OS=Homo sapiens OX=9606 GN=CANX PE=1 SV=2	18	10	10	10	592	67.5	4.6	3.98672e+07
I6L9E8	Family with sequence similarity 98, member A OS=Homo sapiens OX=9606 GN=FAM98A PE=2 SV=1	13	5	6	4	518	55.1	8.88	8503633
Q86UE4	Protein LYRIC OS=Homo sapiens OX=9606 GN=MTDH PE=1 SV=2	18	8	9	7	582	63.8	9.32	5.0486e+07
O76094	Signal recognition particle subunit SRP72 OS=Homo sapiens OX=9606 GN=SRP72 PE=1 SV=3	16	9	9	9	671	74.6	9.26	3.69177e+07
P55060	Exportin-2 OS=Homo sapiens OX=9606 GN=CSE1L PE=1 SV=3	15	10	11	10	971	110.3	5.77	1.61577e+07
P62277	40S ribosomal protein S13 OS=Homo sapiens OX=9606 GN=RPS13 PE=1 SV=2	40	7	9	7	151	17.2	10.54	523652913
P05783	Keratin, type I cytoskeletal 18 OS=Homo sapiens OX=9606 GN=KRT18 PE=1 SV=2	28	14	17	12	430	48	5.45	2.35659e+08
A0A2R8Y849	40S ribosomal protein S24 OS=Homo sapiens OX=9606 GN=RPS24 PE=1 SV=1	26	4	10	4	131	15.2	10.9	1.00077e+08
P62826	GTP-binding nuclear protein Ran OS=Homo sapiens OX=9606 GN=RAN PE=1 SV=3	38	6	7	6	216	24.4	7.49	5.28104e+07
F8VZX2	Poly(rC)-binding protein 2 OS=Homo sapiens OX=9606 GN=PCBP2 PE=1 SV=1	39	9	13	5	321	33.8	8.24	4.45354e+07
Q59H77	T-complex protein 1 subunit gamma (Fragment) OS=Homo sapiens OX=9606 PE=2 SV=1	24	9	9	9	577	63.5	6.43	3.08365e+07
P39687	Acidic leucine-rich nuclear phosphoprotein 32 family member A OS=Homo sapiens OX=9606 GN=ANP32A PE=1 SV=1	32	5	7	3	249	28.6	4.09	3.38216e+07
H0YAS6	Polyadenylate-binding protein 1 (Fragment) OS=Homo sapiens OX=9606 GN=PABPC1 PE=1 SV=1	23	4	7	1	169	17.9	9.19	19722024
P62269	40S ribosomal protein S18 OS=Homo sapiens OX=9606 GN=RPS18 PE=1 SV=3	49	10	14	10	152	17.7	10.99	1278507853
Q7L7L0	Histone H2A type 3 OS=Homo sapiens OX=9606 GN=H2AW PE=1 SV=3	55	5	8	1	130	14.1	11.05	272924391
Q86YZ3	Hornerin OS=Homo sapiens OX=9606 GN=HRNR PE=1 SV=2	10	7	9	7	2850	282.2	10.04	2.40996e+07
P60900	Proteasome subunit alpha type-6 OS=Homo sapiens OX=9606 GN=PSMA6 PE=1 SV=1	28	3	5	3	246	27.4	6.76	5207254
H0YHX9	Nascent polypeptide-associated complex subunit alpha OS=Homo sapiens OX=9606 GN=NACA PE=1 SV=2	23	4	6	3	235	25.3	4.55	8.07942e+07
Q9Y224	RNA transcription, translation and transport factor protein OS=Homo sapiens OX=9606 GN=RTRAF PE=1 SV=1	43	10	11	10	244	28.1	6.65	7.5758e+07
P67809	Y-box-binding protein 1 OS=Homo sapiens OX=9606 GN=YBX1 PE=1 SV=3	34	8	8	4	324	35.9	9.88	78787294
Q53F35	Acidic (Leucine-rich) nuclear phosphoprotein 32 family, member B variant (Fragment) OS=Homo sapiens OX=9606 PE=2 SV=1	32	5	6	3	250	28.7	4.06	2.7454e+06
B4E0S6	RNA helicase OS=Homo sapiens OX=9606 PE=2 SV=1	11	9	13	9	784	89.5	7.46	4.13954e+07
B4DHC4	cDNA FLJ51843, highly similar to 14-3-3 protein gamma OS=Homo sapiens OX=9606 PE=2 SV=1	44	8	9	5	225	25.6	4.92	8902047
P05198	Eukaryotic translation initiation factor 2 subunit 1 OS=Homo sapiens OX=9606 GN=EIF2S1 PE=1 SV=3	36	10	11	10	315	36.1	5.08	4.44534e+07
Q9Y520	Protein PRRC2C OS=Homo sapiens OX=9606 GN=PRRC2C PE=1 SV=4	6	14	14	14	2896	316.7	9.13	1.48666e+07
P26038	Moesin OS=Homo sapiens OX=9606 GN=MSN PE=1 SV=3	18	12	14	6	577	67.8	6.4	1.16878e+08
P21796	Voltage-dependent anion-selective channel protein 1 OS=Homo sapiens OX=9606 GN=VDAC1 PE=1 SV=2	27	5	6	5	283	30.8	8.54	13875854
A8K651	Complement component 1 Q subcomponent-binding protein, mitochondrial OS=Homo sapiens OX=9606 PE=2 SV=1	35	5	5	5	282	31.4	4.84	10923804
A0A024R895	SET translocation (Myeloid leukemia-associated), isoform CRA_b OS=Homo sapiens OX=9606 GN=SET PE=3 SV=1	29	6	7	6	277	32.1	4.22	3.64144e+07
P10599	Thioredoxin OS=Homo sapiens OX=9606 GN=TXN PE=1 SV=3	58	4	10	4	105	11.7	4.92	3.97328e+07
O15371	Eukaryotic translation initiation factor 3 subunit D OS=Homo sapiens OX=9606 GN=EIF3D PE=1 SV=1	16	9	11	9	548	63.9	6.05	1.02935e+08
P13929	Beta-enolase OS=Homo sapiens OX=9606 GN=ENO3 PE=1 SV=5	13	3	4	1	434	47	7.71	31141444
P54577	Tyrosine--tRNA ligase, cytoplasmic OS=Homo sapiens OX=9606 GN=YARS1 PE=1 SV=4	22	8	8	8	528	59.1	7.05	1.54398e+07
I3L3P7	40S ribosomal protein S15a OS=Homo sapiens OX=9606 GN=RPS15A PE=1 SV=1	54	6	11	5	100	11.5	10.15	6.00155e+08
P46781	40S ribosomal protein S9 OS=Homo sapiens OX=9606 GN=RPS9 PE=1 SV=3	40	11	13	11	194	22.6	10.65	1208321446
B3KR24	cDNA FLJ33515 fis, clone BRAMY2005662, highly similar to Methylcrotonoyl-CoA carboxylase beta chain, mitochondrial OS=Homo sapiens OX=9606 PE=2 SV=1	42	7	9	1	226	24.7	6.29	2.8396e+06
Q9Y490	Talin-1 OS=Homo sapiens OX=9606 GN=TLN1 PE=1 SV=3	5	7	7	7	2541	269.6	6.07	8.65437e+06
O60841	Eukaryotic translation initiation factor 5B OS=Homo sapiens OX=9606 GN=EIF5B PE=1 SV=4	9	9	10	9	1220	138.7	5.49	3.83113e+07
P61313	60S ribosomal protein L15 OS=Homo sapiens OX=9606 GN=RPL15 PE=1 SV=2	41	8	10	3	204	24.1	11.62	4.22723e+08
A8K7N0	60S ribosomal protein L14 OS=Homo sapiens OX=9606 PE=2 SV=1	28	5	11	1	218	23.6	10.84	3.07721e+08
Q7Z2W4	Zinc finger CCCH-type antiviral protein 1 OS=Homo sapiens OX=9606 GN=ZC3HAV1 PE=1 SV=3	12	8	8	8	902	101.4	8.4	1.67064e+07
A4FU77	SNRNP200 protein (Fragment) OS=Homo sapiens OX=9606 GN=SNRNP200 PE=2 SV=1	5	9	9	9	1887	216	6.48	1.87533e+07
A0A0G2JJZ9	Spliceosome RNA helicase DDX39B (Fragment) OS=Homo sapiens OX=9606 GN=DDX39B PE=1 SV=1	30	9	9	9	328	38.2	7.2	19126469
Q15365	Poly(rC)-binding protein 1 OS=Homo sapiens OX=9606 GN=PCBP1 PE=1 SV=2	28	9	12	5	356	37.5	7.09	8.62406e+07
Q6IPH7	60S ribosomal protein L14 OS=Homo sapiens OX=9606 GN=RPL14 PE=1 SV=1	29	5	11	1	220	23.8	10.93
P18669	Phosphoglycerate mutase 1 OS=Homo sapiens OX=9606 GN=PGAM1 PE=1 SV=2	42	6	6	6	254	28.8	7.18	24133811
P08727	Keratin, type I cytoskeletal 19 OS=Homo sapiens OX=9606 GN=KRT19 PE=1 SV=4	30	12	16	6	400	44.1	5.14	1.58584e+07
Q8TB01	Similar to cytoskeleton-associated protein 4 (Fragment) OS=Homo sapiens OX=9606 PE=2 SV=1	17	7	8	7	560	62	5.68	1.29518e+07
Q5VVC8	60S ribosomal protein L11 OS=Homo sapiens OX=9606 GN=RPL11 PE=1 SV=2	35	7	11	7	167	19	9.8	6.46873e+08
Q6NUR7	Ezrin OS=Homo sapiens OX=9606 GN=EZR PE=2 SV=1	12	9	11	3	586	69.2	6.27	2.72795e+07
O95793	Double-stranded RNA-binding protein Staufen homolog 1 OS=Homo sapiens OX=9606 GN=STAU1 PE=1 SV=2	15	7	8	6	577	63.1	9.44	4.28996e+07
Q9Y4P3	Transducin beta-like protein 2 OS=Homo sapiens OX=9606 GN=TBL2 PE=1 SV=1	18	7	9	7	447	49.8	9.44	2.8285e+07
M0QYS1	60S ribosomal protein L13a (Fragment) OS=Homo sapiens OX=9606 GN=RPL13A PE=1 SV=2	41	10	17	10	210	24.2	10.86	5.26484e+08
B4DS57	Nuclear autoantigenic sperm protein OS=Homo sapiens OX=9606 PE=2 SV=1	17	7	7	7	688	74.8	4.27	1.06295e+07
Q8TBR3	Fusion (Involved in t(1216) in malignant liposarcoma) OS=Homo sapiens OX=9606 GN=FUS PE=2 SV=1	21	7	9	7	526	53.4	9.38	45729498
O43390	Heterogeneous nuclear ribonucleoprotein R OS=Homo sapiens OX=9606 GN=HNRNPR PE=1 SV=1	15	8	8	5	633	70.9	8.13	3.71414e+07
Q6FHF5	Proliferating cell nuclear antigen (Fragment) OS=Homo sapiens OX=9606 GN=PCNA PE=2 SV=1	25	5	6	5	261	28.7	4.69	2.08264e+07
Q6PKG0	La-related protein 1 OS=Homo sapiens OX=9606 GN=LARP1 PE=1 SV=2	13	12	13	12	1096	123.4	8.82	6.9333e+07
B4DJ30	cDNA FLJ61290, highly similar to Neutral alpha-glucosidase AB OS=Homo sapiens OX=9606 PE=2 SV=1	7	6	7	6	995	112.9	6.06	1.66544e+07
Q96PK6	RNA-binding protein 14 OS=Homo sapiens OX=9606 GN=RBM14 PE=1 SV=2	15	8	8	8	669	69.4	9.67	2.90873e+07
Q2NL82	Pre-rRNA-processing protein TSR1 homolog OS=Homo sapiens OX=9606 GN=TSR1 PE=1 SV=1	9	8	10	8	804	91.8	7.42	1.57846e+07
B2RCC2	cDNA, FLJ95978, highly similar to Homo sapiens Y box binding protein 2 (YBX2), mRNA OS=Homo sapiens OX=9606 PE=2 SV=1	24	7	7	3	364	38.5	10.8	5.59914e+06
B5BU01	Eukaryotic translation initiation factor 2 beta OS=Homo sapiens OX=9606 GN=EIF2S2 PE=2 SV=1	27	9	9	9	333	38.3	5.94	2.58576e+07
B5BU25	U2 snRNP auxiliary factor large subunit OS=Homo sapiens OX=9606 GN=U2AF2 PE=2 SV=1	14	5	7	5	471	53.1	9.09	3.98473e+07
A0A0J9YYL3	60 kDa poly(U)-binding-splicing factor (Fragment) OS=Homo sapiens OX=9606 GN=PUF60 PE=1 SV=1	14	6	6	6	505	54.6	5.34	1.04366e+07
A0A024RCU9	SFRS protein kinase 1, isoform CRA_e OS=Homo sapiens OX=9606 GN=SRPK1 PE=4 SV=1	15	6	7	5	548	61.9	5.69	1.95575e+07
A0A2R8YFE2	Actin, cytoplasmic 1 (Fragment) OS=Homo sapiens OX=9606 GN=ACTB PE=1 SV=1	51	3	5	1	79	8.8	9.2	3.54113e+06
O00763	Acetyl-CoA carboxylase 2 OS=Homo sapiens OX=9606 GN=ACACB PE=1 SV=3	4	8	9	1	2458	276.4	6.49	42415800
B4DYY5	cDNA FLJ55671, highly similar to Ubiquitin-associated protein 2-like OS=Homo sapiens OX=9606 PE=2 SV=1	6	6	8	6	1078	113.5	6.68	21878892
P83731	60S ribosomal protein L24 OS=Homo sapiens OX=9606 GN=RPL24 PE=1 SV=1	32	7	8	7	157	17.8	11.25	5.60615e+08
B3KX19	116 kDa U5 small nuclear ribonucleoprotein component OS=Homo sapiens OX=9606 PE=2 SV=1	8	6	7	5	962	108.1	5	8.97784e+06
B4DN59	CD44 antigen OS=Homo sapiens OX=9606 PE=2 SV=1	21	6	8	6	329	36	5.9	2.88916e+07
P84098	60S ribosomal protein L19 OS=Homo sapiens OX=9606 GN=RPL19 PE=1 SV=1	30	8	11	8	196	23.5	11.47	3.11585e+08
B1ALA9	Ribose-phosphate pyrophosphokinase 1 OS=Homo sapiens OX=9606 GN=PRPS1 PE=1 SV=2	22	5	7	3	285	31.4	6.86	1.11627e+07
Q92945	Far upstream element-binding protein 2 OS=Homo sapiens OX=9606 GN=KHSRP PE=1 SV=4	13	8	8	7	711	73.1	7.3	1.41849e+07
Q71RC2	La-related protein 4 OS=Homo sapiens OX=9606 GN=LARP4 PE=1 SV=3	14	8	9	8	724	80.5	6.61	2.12249e+07
B4DM74	60S ribosomal protein L18a OS=Homo sapiens OX=9606 PE=2 SV=1	40	7	11	7	154	18.1	10.48	5.13544e+08
B2RBS8	cDNA, FLJ95666, highly similar to Homo sapiens albumin (ALB), mRNA OS=Homo sapiens OX=9606 PE=2 SV=1	10	7	10	7	609	69.3	6.28	1.6808e+08
P26373	60S ribosomal protein L13 OS=Homo sapiens OX=9606 GN=RPL13 PE=1 SV=4	29	7	10	7	211	24.2	11.65	5.55675e+08
P32119	Peroxiredoxin-2 OS=Homo sapiens OX=9606 GN=PRDX2 PE=1 SV=5	53	6	7	5	198	21.9	5.97	4.42147e+07
P11586	C-1-tetrahydrofolate synthase, cytoplasmic OS=Homo sapiens OX=9606 GN=MTHFD1 PE=1 SV=3	11	8	9	8	935	101.5	7.3	1.7834e+07
Q9NR30	Nucleolar RNA helicase 2 OS=Homo sapiens OX=9606 GN=DDX21 PE=1 SV=5	14	11	12	11	783	87.3	9.28	1.03713e+08
Q09666	Neuroblast differentiation-associated protein AHNAK OS=Homo sapiens OX=9606 GN=AHNAK PE=1 SV=2	7	12	13	12	5890	628.7	6.15	1.42927e+08
E9PB61	THO complex subunit 4 OS=Homo sapiens OX=9606 GN=ALYREF PE=1 SV=1	17	2	3	2	264	27.5	11.05	3.16399e+06
P51991	Heterogeneous nuclear ribonucleoprotein A3 OS=Homo sapiens OX=9606 GN=HNRNPA3 PE=1 SV=2	22	8	9	7	378	39.6	9.01	3.50942e+07
P26196	Probable ATP-dependent RNA helicase DDX6 OS=Homo sapiens OX=9606 GN=DDX6 PE=1 SV=2	17	7	9	7	483	54.4	8.66	3.81527e+08
P62805	Histone H4 OS=Homo sapiens OX=9606 GN=H4C1 PE=1 SV=2	50	5	9	5	103	11.4	11.36	300171935
A0A384P5S9	Epididymis secretory sperm binding protein OS=Homo sapiens OX=9606 PE=2 SV=1	5	9	9	9	2452	282.1	5.34	7.99643e+06
D3YTB1	60S ribosomal protein L32 (Fragment) OS=Homo sapiens OX=9606 GN=RPL32 PE=1 SV=1	33	4	6	4	133	15.6	11.44	2.38973e+08
A1A4E9	Keratin 13 OS=Homo sapiens OX=9606 GN=KRT13 PE=1 SV=1	14	7	9	3	458	49.6	4.96	6.23753e+06
Q53FV0	Prohibitin (Fragment) OS=Homo sapiens OX=9606 PE=2 SV=1	30	7	8	7	272	29.8	6.39	31042191
B4DP06	5-aminoimidazole-4-carboxamide ribonucleotide formyltransferase OS=Homo sapiens OX=9606 PE=2 SV=1	15	5	5	5	533	58.6	6.84	1.05845e+07
H0YHA7	60S ribosomal protein L18 (Fragment) OS=Homo sapiens OX=9606 GN=RPL18 PE=1 SV=1	35	6	9	6	167	19	11.78	7.00534e+08
B4DZF2	cDNA FLJ59571, highly similar to Eukaryotic translation initiation factor 4gamma 2 OS=Homo sapiens OX=9606 PE=2 SV=1	10	8	9	8	980	110.2	7.94	1.58913e+07
P07737	Profilin-1 OS=Homo sapiens OX=9606 GN=PFN1 PE=1 SV=2	53	6	6	6	140	15	8.27	9.62442e+07
P61513	60S ribosomal protein L37a OS=Homo sapiens OX=9606 GN=RPL37A PE=1 SV=2	59	6	11	6	92	10.3	10.43	142830669
P16989	Y-box-binding protein 3 OS=Homo sapiens OX=9606 GN=YBX3 PE=1 SV=4	16	5	5	1	372	40.1	9.77
Q71UI9	Histone H2A.V OS=Homo sapiens OX=9606 GN=H2AZ2 PE=1 SV=3	35	3	5	1	128	13.5	10.58	10399810
P62306	Small nuclear ribonucleoprotein F OS=Homo sapiens OX=9606 GN=SNRPF PE=1 SV=1	65	3	5	3	86	9.7	4.67	8.60895e+06
P34897	Serine hydroxymethyltransferase, mitochondrial OS=Homo sapiens OX=9606 GN=SHMT2 PE=1 SV=3	15	6	6	6	504	56	8.53	1.19946e+07
I3L3H2	RNA helicase OS=Homo sapiens OX=9606 GN=EIF4A3 PE=1 SV=2	22	5	5	4	390	44.5	6.47	5.76995e+06
P62081	40S ribosomal protein S7 OS=Homo sapiens OX=9606 GN=RPS7 PE=1 SV=1	45	8	9	8	194	22.1	10.1	777963796
O15226	NF-kappa-B-repressing factor OS=Homo sapiens OX=9606 GN=NKRF PE=1 SV=2	15	10	10	10	690	77.6	8.79	2.70473e+07
O43432	Eukaryotic translation initiation factor 4 gamma 3 OS=Homo sapiens OX=9606 GN=EIF4G3 PE=1 SV=2	5	8	9	4	1585	176.5	5.38	1.83399e+07
Q52LJ0	Protein FAM98B OS=Homo sapiens OX=9606 GN=FAM98B PE=1 SV=2	13	5	6	4	433	45.5	8.69	1.01844e+07
Q6FHZ0	Malate dehydrogenase OS=Homo sapiens OX=9606 GN=MDH2 PE=2 SV=1	23	6	6	6	338	35.5	8.68	3.1303e+07
K7ER00	Phenylalanine--tRNA ligase OS=Homo sapiens OX=9606 GN=FARSA PE=1 SV=1	17	8	9	8	548	62.4	7.84	2.61248e+07
A0A5F9ZHL1	Acetyl-CoA acetyltransferase, mitochondrial OS=Homo sapiens OX=9606 GN=ACAT1 PE=1 SV=1	17	6	7	6	434	46.1	8.97	5.89152e+06
P52597	Heterogeneous nuclear ribonucleoprotein F OS=Homo sapiens OX=9606 GN=HNRNPF PE=1 SV=3	14	4	6	2	415	45.6	5.58	1.23121e+07
Q02790	Peptidyl-prolyl cis-trans isomerase FKBP4 OS=Homo sapiens OX=9606 GN=FKBP4 PE=1 SV=3	15	4	5	4	459	51.8	5.43	6.83212e+06
F8VV59	Nucleosome assembly protein 1-like 1 OS=Homo sapiens OX=9606 GN=NAP1L1 PE=1 SV=1	26	4	4	4	327	38	4.68	1.12065e+07
Q9UMS4	Pre-mRNA-processing factor 19 OS=Homo sapiens OX=9606 GN=PRPF19 PE=1 SV=1	15	7	8	7	504	55.1	6.61	8.7868e+07
P36873	Serine/threonine-protein phosphatase PP1-gamma catalytic subunit OS=Homo sapiens OX=9606 GN=PPP1CC PE=1 SV=1	19	5	5	5	323	37	6.54	8.69877e+06
A0A0S2Z5K8	Spermatid perinuclear RNA-binding protein (Fragment) OS=Homo sapiens OX=9606 GN=STRBP PE=1 SV=1	5	4	6	1	657	72.1	8.73	5.13225e+06
Q01813	ATP-dependent 6-phosphofructokinase, platelet type OS=Homo sapiens OX=9606 GN=PFKP PE=1 SV=2	9	6	8	6	784	85.5	7.55	2.75225e+07
Q2Q9H2	Glucose-6-phosphate 1-dehydrogenase (Fragment) OS=Homo sapiens OX=9606 GN=G6PD PE=3 SV=1	19	8	9	8	475	54.8	7.08	3.29524e+07
Q9Y4Y9	U6 snRNA-associated Sm-like protein LSm5 OS=Homo sapiens OX=9606 GN=LSM5 PE=1 SV=3	36	2	4	2	91	9.9	4.54	460248
Q9NTK5	Obg-like ATPase 1 OS=Homo sapiens OX=9606 GN=OLA1 PE=1 SV=2	17	5	6	5	396	44.7	7.81	2.31848e+07
O60701	UDP-glucose 6-dehydrogenase OS=Homo sapiens OX=9606 GN=UGDH PE=1 SV=1	16	6	6	6	494	55	7.12	2.69768e+07
F5H3X6	Prohibitin (Fragment) OS=Homo sapiens OX=9606 GN=PHB2 PE=1 SV=2	23	4	5	4	213	23.6	6.95	1.37465e+07
Q7L2H7	Eukaryotic translation initiation factor 3 subunit M OS=Homo sapiens OX=9606 GN=EIF3M PE=1 SV=1	20	4	5	4	374	42.5	5.63	6.8287e+06
Q2TAK1	DNA helicase OS=Homo sapiens OX=9606 GN=FBXO18 PE=2 SV=1	10	9	11	9	969	109	7.64	2.4862e+07
B4DRW3	cDNA FLJ57180, highly similar to TAR DNA-binding protein 43 OS=Homo sapiens OX=9606 PE=2 SV=1	20	5	6	5	330	35.4	7.37	1.20653e+07
Q07666	KH domain-containing, RNA-binding, signal transduction-associated protein 1 OS=Homo sapiens OX=9606 GN=KHDRBS1 PE=1 SV=1	16	7	8	7	443	48.2	8.66	5.90551e+07
Q3ZCQ8	Mitochondrial import inner membrane translocase subunit TIM50 OS=Homo sapiens OX=9606 GN=TIMM50 PE=1 SV=2	18	5	5	5	353	39.6	8.37	2.73859e+07
H0Y8C6	Importin-5 (Fragment) OS=Homo sapiens OX=9606 GN=IPO5 PE=1 SV=1	4	2	4	2	1099	123.8	5.06	1.21623e+06
P13674	Prolyl 4-hydroxylase subunit alpha-1 OS=Homo sapiens OX=9606 GN=P4HA1 PE=1 SV=2	13	6	7	6	534	61	6.01	1.70313e+07
Q59GK9	60S ribosomal protein L21 (Fragment) OS=Homo sapiens OX=9606 PE=2 SV=1	29	4	6	4	163	18.9	10.54	3.24654e+08
B5BU99	High glucose-regulated protein 8 OS=Homo sapiens OX=9606 GN=YTHDF2 PE=2 SV=1	11	5	6	4	570	61.3	9.1	2.12681e+07
P60866	40S ribosomal protein S20 OS=Homo sapiens OX=9606 GN=RPS20 PE=1 SV=1	27	3	9	3	119	13.4	9.94	4.77493e+08
Q00577	Transcriptional activator protein Pur-alpha OS=Homo sapiens OX=9606 GN=PURA PE=1 SV=2	17	5	5	5	322	34.9	6.44	9.90779e+07
B4E386	cDNA FLJ52847, highly similar to Tubulin beta-6 chain OS=Homo sapiens OX=9606 PE=2 SV=1	19	5	6	1	300	34.1	4.84	6499706
A0A087WYT3	Prostaglandin E synthase 3 OS=Homo sapiens OX=9606 GN=PTGES3 PE=1 SV=1	32	4	4	4	164	19.1	4.55	11953642
H0YEQ8	Polyadenylate-binding protein 4 (Fragment) OS=Homo sapiens OX=9606 GN=PABPC4 PE=1 SV=1	55	5	6	1	112	12.6	7.96	1.68487e+06
Q9H853	Putative tubulin-like protein alpha-4B OS=Homo sapiens OX=9606 GN=TUBA4B PE=5 SV=2	11	2	4	1	241	27.5	7.83	61698418
E7EX17	Eukaryotic translation initiation factor 4B OS=Homo sapiens OX=9606 GN=EIF4B PE=1 SV=1	12	6	6	6	616	69.7	5.67	1.1642e+07
Q6FG99	RPLP1 protein OS=Homo sapiens OX=9606 GN=RPLP1 PE=2 SV=1	45	3	3	2	114	11.6	4.37	99586007
Q99714	3-hydroxyacyl-CoA dehydrogenase type-2 OS=Homo sapiens OX=9606 GN=HSD17B10 PE=1 SV=3	33	6	6	6	261	26.9	7.78	9.71131e+06
H3BUF6	Ataxin-2-like protein OS=Homo sapiens OX=9606 GN=ATXN2L PE=1 SV=1	8	8	8	8	1068	112.6	8.69	2.63596e+07
B7Z6Z4	Myosin light polypeptide 6 OS=Homo sapiens OX=9606 GN=MYL6 PE=1 SV=1	29	7	9	7	238	26.7	5.08	3.80322e+07
Q9NSD9	Phenylalanine--tRNA ligase beta subunit OS=Homo sapiens OX=9606 GN=FARSB PE=1 SV=3	13	8	8	8	589	66.1	6.84	36182704
B5BUB5	Autoantigen La (Fragment) OS=Homo sapiens OX=9606 GN=SSB PE=2 SV=1	17	5	6	5	408	46.8	7.12	8.86214e+06
Q1RMG2	Adenosylhomocysteinase OS=Homo sapiens OX=9606 GN=AHCY PE=2 SV=1	21	6	6	6	306	33.8	6.61	1.99924e+07
P63220	40S ribosomal protein S21 OS=Homo sapiens OX=9606 GN=RPS21 PE=1 SV=1	40	3	5	3	83	9.1	8.5	6.879e+07
B4DPY2	cDNA FLJ59286, highly similar to Pre-mRNA-processing factor 40 homolog A (Fragment) OS=Homo sapiens OX=9606 PE=2 SV=1	5	3	4	3	816	92.8	8.15	1.18833e+06
Q32Q12	Nucleoside diphosphate kinase OS=Homo sapiens OX=9606 GN=NME1-NME2 PE=1 SV=1	30	6	8	3	292	32.6	8.48	4.22693e+07
B4DNN3	Glutaminyl-tRNA synthetase OS=Homo sapiens OX=9606 PE=2 SV=1	9	5	7	5	725	82.2	7.78	8.19436e+06
B2RBE5	cDNA, FLJ95468, highly similar to Homo sapiens transcriptional coactivator tubedown-100 (TBDN100),transcript variant 1, mRNA OS=Homo sapiens OX=9606 PE=2 SV=1	6	5	6	5	866	101.2	7.42	7.44627e+06
Q59GC1	Synaptic functional regulator FMR1 (Fragment) OS=Homo sapiens OX=9606 PE=2 SV=1	16	9	10	8	527	59.1	8.65	2.48771e+07
B4DV00	Protein arginine N-methyltransferase 5 OS=Homo sapiens OX=9606 PE=2 SV=1	11	5	6	5	531	61.1	5.77	1.63788e+07
B4DDS7	Signal recognition particle 54 kDa protein OS=Homo sapiens OX=9606 GN=SRP54 PE=2 SV=1	14	7	7	7	466	51.6	8.92	2.63826e+07
Q7Z4W8	Heparin-binding protein HBp15 OS=Homo sapiens OX=9606 PE=2 SV=1	51	4	5	1	128	14.8	9.32	423351296
P37108	Signal recognition particle 14 kDa protein OS=Homo sapiens OX=9606 GN=SRP14 PE=1 SV=2	33	5	6	5	136	14.6	10.04	83187230
Q2L6I2	ABC50 protein OS=Homo sapiens OX=9606 GN=ABCF1 PE=4 SV=1	10	7	7	7	807	91.6	7.68	2.44424e+07
A0A384ME17	Elongation factor Tu OS=Homo sapiens OX=9606 GN=TUFM PE=1 SV=1	14	6	7	6	455	49.8	7.61	1.53627e+07
Q8NI62	Ribosomal protein S2 OS=Homo sapiens OX=9606 GN=OK/KNS-cl.6 PE=2 SV=1	68	5	7	1	79	8.8	8	2.39341e+06
Q14204	Cytoplasmic dynein 1 heavy chain 1 OS=Homo sapiens OX=9606 GN=DYNC1H1 PE=1 SV=5	1	3	4	3	4646	532.1	6.4	2.10083e+06
P15531	Nucleoside diphosphate kinase A OS=Homo sapiens OX=9606 GN=NME1 PE=1 SV=1	29	4	7	1	152	17.1	6.19	1.11737e+07
K7EL20	Eukaryotic translation initiation factor 3 subunit G (Fragment) OS=Homo sapiens OX=9606 GN=EIF3G PE=1 SV=8	26	6	7	6	262	29.3	5.41	7.07456e+07
Q9UJV9	Probable ATP-dependent RNA helicase DDX41 OS=Homo sapiens OX=9606 GN=DDX41 PE=1 SV=2	11	7	7	7	622	69.8	6.84	3.62194e+07
Q9UBQ5	Eukaryotic translation initiation factor 3 subunit K OS=Homo sapiens OX=9606 GN=EIF3K PE=1 SV=1	22	4	5	4	218	25	4.93	4.67128e+07
Q7Z2T5	TRMT1-like protein OS=Homo sapiens OX=9606 GN=TRMT1L PE=1 SV=2	9	4	4	4	733	81.7	7.88	6.9828e+06
Q99985	Semaphorin-3C OS=Homo sapiens OX=9606 GN=SEMA3C PE=2 SV=2	11	7	7	7	751	85.2	8.69	3.7408e+07
B3KY60	cDNA FLJ16777 fis, clone BRHIP2029567, highly similar to Cell division cycle 5-like protein OS=Homo sapiens OX=9606 PE=2 SV=1	7	5	6	5	802	92.2	8.18	1.82014e+07
F8W651	Coatomer subunit zeta OS=Homo sapiens OX=9606 GN=COPZ1 PE=1 SV=1	28	1	3	1	119	13.4	4.82	2.90646e+06
A0A6Q8PHH9	Glycine--tRNA ligase OS=Homo sapiens OX=9606 GN=GARS1 PE=4 SV=1	9	5	5	5	705	79.3	6.7	6.80498e+06
Q9BRJ6	Uncharacterized protein C7orf50 OS=Homo sapiens OX=9606 GN=C7orf50 PE=1 SV=1	30	4	4	4	194	22.1	9.64	17470200
A0A0A0MR02	Outer mitochondrial membrane protein porin 2 (Fragment) OS=Homo sapiens OX=9606 GN=VDAC2 PE=1 SV=1	28	5	5	5	282	30.3	7.81	8.82916e+06
Q14008	Cytoskeleton-associated protein 5 OS=Homo sapiens OX=9606 GN=CKAP5 PE=1 SV=3	3	7	7	7	2032	225.4	7.8	1.03348e+07
B4DLV7	Rab GDP dissociation inhibitor OS=Homo sapiens OX=9606 PE=2 SV=1	15	5	5	4	449	51.1	8.18	3.58359e+06
Q9BQQ5	Ribosomal protein L27a OS=Homo sapiens OX=9606 GN=L27a PE=4 SV=1	40	5	7	5	106	12	11.46	565109840
Q9Y230	RuvB-like 2 OS=Homo sapiens OX=9606 GN=RUVBL2 PE=1 SV=3	16	6	6	6	463	51.1	5.64	1.51705e+07
Q16836	Hydroxyacyl-coenzyme A dehydrogenase, mitochondrial OS=Homo sapiens OX=9606 GN=HADH PE=1 SV=3	21	2	3	2	314	34.3	8.85	681805
P14868	Aspartate--tRNA ligase, cytoplasmic OS=Homo sapiens OX=9606 GN=DARS1 PE=1 SV=2	17	8	8	8	501	57.1	6.55	2.2151e+07
J3KR24	Isoleucyl-tRNA synthetase OS=Homo sapiens OX=9606 GN=IARS1 PE=1 SV=2	6	4	4	4	1121	129.5	6.4	4.8408e+06
Q2TAY7	WD40 repeat-containing protein SMU1 OS=Homo sapiens OX=9606 GN=SMU1 PE=1 SV=2	11	3	4	3	513	57.5	7.18	1.6209e+06
E7EWK3	RNA helicase (Fragment) OS=Homo sapiens OX=9606 GN=DHX36 PE=1 SV=1	8	5	5	5	797	91.4	7.28	5.9934e+06
Q13011	Delta(3,5)-Delta(2,4)-dienoyl-CoA isomerase, mitochondrial OS=Homo sapiens OX=9606 GN=ECH1 PE=1 SV=2	27	6	6	6	328	35.8	8	1.63602e+07
A0A087WVM4	Formyltetrahydrofolate synthetase OS=Homo sapiens OX=9606 GN=MTHFD1L PE=1 SV=1	3	1	2	1	913	99.2	7.27	2.62152e+06
Q9NYL2	Mitogen-activated protein kinase kinase kinase 20 OS=Homo sapiens OX=9606 GN=MAP3K20 PE=1 SV=3	9	7	7	7	800	91.1	7.87	2.09993e+07
D6W5C2	Reticulon OS=Homo sapiens OX=9606 GN=RTN4 PE=4 SV=1	15	3	5	3	234	25.9	7.05	9.65136e+06
P30041	Peroxiredoxin-6 OS=Homo sapiens OX=9606 GN=PRDX6 PE=1 SV=3	31	6	6	6	224	25	6.38	1.65641e+07
B4DP93	Major vault protein OS=Homo sapiens OX=9606 PE=2 SV=1	9	7	7	7	789	87.5	5.66	1.30235e+07
Q9Y3U8	60S ribosomal protein L36 OS=Homo sapiens OX=9606 GN=RPL36 PE=1 SV=3	29	3	5	3	105	12.2	11.59	179583937
C9JF79	Malate dehydrogenase (Fragment) OS=Homo sapiens OX=9606 GN=MDH1 PE=1 SV=1	18	3	4	3	222	24.2	8.94	1.46098e+07
Q53HM6	Splicing factor 3a, subunit 3 variant (Fragment) OS=Homo sapiens OX=9606 PE=2 SV=1	4	1	2	1	501	58.8	5.38	4845398
D3DSM4	Collagen, type XVIII, alpha 1, isoform CRA_d OS=Homo sapiens OX=9606 GN=COL18A1 PE=4 SV=1	6	7	7	7	1336	135.4	6.47	5.61526e+07
Q9C063	LYST-interacting protein LIP5 (Fragment) OS=Homo sapiens OX=9606 PE=2 SV=1	11	1	2	1	223	25.9	8.9
B5BUB1	RuvB-like helicase (Fragment) OS=Homo sapiens OX=9606 GN=RUVBL1 PE=2 SV=1	13	5	5	5	456	50.2	6.42	1.08906e+07
A0A2R8Y5S7	Radixin OS=Homo sapiens OX=9606 GN=RDX PE=1 SV=1	10	8	9	2	590	69.3	6.27	3.67476e+06
E9PBS1	AIR carboxylase (Fragment) OS=Homo sapiens OX=9606 GN=PAICS PE=1 SV=1	15	5	5	5	413	45.6	6.68	6.06108e+06
B2RCM3	Calcium-activated neutral proteinase 2 OS=Homo sapiens OX=9606 PE=2 SV=1	9	4	4	4	700	80	5	1.37403e+06
P61254	60S ribosomal protein L26 OS=Homo sapiens OX=9606 GN=RPL26 PE=1 SV=1	39	7	10	7	145	17.2	10.55	2.91831e+08
Q9NTJ3	Structural maintenance of chromosomes protein 4 OS=Homo sapiens OX=9606 GN=SMC4 PE=1 SV=2	6	5	5	5	1288	147.1	6.79
P13489	Ribonuclease inhibitor OS=Homo sapiens OX=9606 GN=RNH1 PE=1 SV=2	17	6	6	6	461	49.9	4.82	1.29196e+07
P58107	Epiplakin OS=Homo sapiens OX=9606 GN=EPPK1 PE=1 SV=3	7	8	8	5	5088	555.3	5.62	8.02878e+06
Q96P70	Importin-9 OS=Homo sapiens OX=9606 GN=IPO9 PE=1 SV=3	4	2	3	2	1041	115.9	4.81
Q9Y5B9	FACT complex subunit SPT16 OS=Homo sapiens OX=9606 GN=SUPT16H PE=1 SV=1	10	8	8	8	1047	119.8	5.66	8.46412e+06
P54136	Arginine--tRNA ligase, cytoplasmic OS=Homo sapiens OX=9606 GN=RARS1 PE=1 SV=2	10	7	7	7	660	75.3	6.68	12960349
Q9BZK3	Putative nascent polypeptide-associated complex subunit alpha-like protein OS=Homo sapiens OX=9606 GN=NACA4P PE=5 SV=1	13	2	5	1	213	23.3	4.59	3.52547e+06
P13667	Protein disulfide-isomerase A4 OS=Homo sapiens OX=9606 GN=PDIA4 PE=1 SV=2	9	5	5	5	645	72.9	5.07	9.11626e+06
P63173	60S ribosomal protein L38 OS=Homo sapiens OX=9606 GN=RPL38 PE=1 SV=2	49	4	7	4	70	8.2	10.1	46073679
Q04837	Single-stranded DNA-binding protein, mitochondrial OS=Homo sapiens OX=9606 GN=SSBP1 PE=1 SV=1	34	4	5	4	148	17.2	9.6	4.2641e+07
P24534	Elongation factor 1-beta OS=Homo sapiens OX=9606 GN=EEF1B2 PE=1 SV=3	21	4	4	3	225	24.7	4.67	27687679
Q32Q75	Eukaryotic translation initiation factor 4E OS=Homo sapiens OX=9606 GN=EIF4E PE=2 SV=1	21	4	5	4	217	25.1	6.15	1.56154e+07
P49207	60S ribosomal protein L34 OS=Homo sapiens OX=9606 GN=RPL34 PE=1 SV=3	38	7	7	7	117	13.3	11.47	630461848
Q16658	Fascin OS=Homo sapiens OX=9606 GN=FSCN1 PE=1 SV=3	13	5	5	5	493	54.5	7.24	10151524
P31150	Rab GDP dissociation inhibitor alpha OS=Homo sapiens OX=9606 GN=GDI1 PE=1 SV=2	10	3	3	2	447	50.6	5.14	2697319
E4W6B6	60S ribosomal protein L27 (Fragment) OS=Homo sapiens OX=9606 GN=RPL27 PE=2 SV=1	45	5	8	5	126	14.2	10.46	441187912
Q6ZMY0	cDNA FLJ16598 fis, clone TESTI4006473, weakly similar to ATP-dependent RNA helicase A OS=Homo sapiens OX=9606 PE=2 SV=1	6	7	7	7	1340	150.9	8.22	1.2506e+07
Q68DI0	AP complex subunit beta OS=Homo sapiens OX=9606 GN=DKFZp781K0743 PE=2 SV=1	9	6	7	6	951	105.6	5.38	9.10885e+06
P17812	CTP synthase 1 OS=Homo sapiens OX=9606 GN=CTPS1 PE=1 SV=2	9	5	5	5	591	66.6	6.46	1.03012e+07
Q9NVP1	ATP-dependent RNA helicase DDX18 OS=Homo sapiens OX=9606 GN=DDX18 PE=1 SV=2	9	5	5	5	670	75.4	9.5	1.36192e+07
P04844	Dolichyl-diphosphooligosaccharide--protein glycosyltransferase subunit 2 OS=Homo sapiens OX=9606 GN=RPN2 PE=1 SV=3	8	3	3	3	631	69.2	5.69	3.48324e+06
Q15717	ELAV-like protein 1 OS=Homo sapiens OX=9606 GN=ELAVL1 PE=1 SV=2	21	5	5	5	326	36.1	9.17	11191467
A0A2R8Y738	Ribosomal protein L15 (Fragment) OS=Homo sapiens OX=9606 GN=RPL15 PE=1 SV=1	44	6	7	1	138	16.3	10.87
A8K962	cDNA FLJ77827, highly similar to Human upstream binding factor (hUBF) OS=Homo sapiens OX=9606 PE=2 SV=1	8	5	5	5	764	89.4	5.71	9.49175e+06
K7ERI7	60S ribosomal protein L22 OS=Homo sapiens OX=9606 GN=RPL22 PE=1 SV=1	54	4	5	1	95	11.2	6.8	8998271
P42704	Leucine-rich PPR motif-containing protein, mitochondrial OS=Homo sapiens OX=9606 GN=LRPPRC PE=1 SV=3	5	6	6	6	1394	157.8	6.13	1.72448e+07
B4DMV0	Brain-specific angiogenesis inhibitor 1-associated protein 2 OS=Homo sapiens OX=9606 PE=2 SV=1	13	6	6	6	500	54.8	9.17	1.1507e+07
P29373	Cellular retinoic acid-binding protein 2 OS=Homo sapiens OX=9606 GN=CRABP2 PE=1 SV=2	39	5	6	5	138	15.7	5.4	2.01233e+08
Q4W4Y1	Dopamine receptor interacting protein 4 OS=Homo sapiens OX=9606 GN=DRIP4 PE=2 SV=1	7	5	5	5	868	96	6.52	4.56571e+06
A0A087WXK2	Retrotransposon-derived protein PEG10 OS=Homo sapiens OX=9606 GN=PEG10 PE=1 SV=1	7	4	6	4	707	80.1	6.39	1.64367e+07
B4DXF3	Bleomycin hydrolase OS=Homo sapiens OX=9606 PE=2 SV=1	9	2	3	2	368	42.4	6.25	1.51379e+06
Q5M7Z5	GRHPR protein (Fragment) OS=Homo sapiens OX=9606 GN=GRHPR PE=2 SV=1	10	2	3	2	341	36.8	6.35	2107731
H0YKD8	60S ribosomal protein L28 OS=Homo sapiens OX=9606 GN=RPL28 PE=1 SV=1	22	5	6	5	170	19.1	11.46	548207016
K7EQJ5	40S ribosomal protein S15 OS=Homo sapiens OX=9606 GN=RPS15 PE=1 SV=2	28	4	6	4	141	16.6	10.46	2.24333e+07
K7ELW0	Parkinson disease protein 7 OS=Homo sapiens OX=9606 GN=PARK7 PE=1 SV=1	34	6	6	6	169	17.9	7.87	2.42434e+07
Q8IYB7	DIS3-like exonuclease 2 OS=Homo sapiens OX=9606 GN=DIS3L2 PE=1 SV=4	7	6	6	6	885	99.2	6.1	7071595
B7Z3V1	Sodium/potassium-transporting ATPase subunit alpha (Fragment) OS=Homo sapiens OX=9606 PE=2 SV=1	9	6	6	6	1020	112.4	5.35	4.05307e+06
P11908	Ribose-phosphate pyrophosphokinase 2 OS=Homo sapiens OX=9606 GN=PRPS2 PE=1 SV=2	12	3	4	1	318	34.7	6.61
B3KU93	Aminopeptidase OS=Homo sapiens OX=9606 PE=2 SV=1	3	1	2	1	756	85.2	5.26	1.98312e+06
Q9NR45	Sialic acid synthase OS=Homo sapiens OX=9606 GN=NANS PE=1 SV=2	16	2	3	2	359	40.3	6.74	2.39045e+06
B4DFL1	Dihydrolipoyl dehydrogenase OS=Homo sapiens OX=9606 PE=2 SV=1	13	3	3	3	459	48.9	7.49	2.31652e+06
P78362	SRSF protein kinase 2 OS=Homo sapiens OX=9606 GN=SRPK2 PE=1 SV=3	7	4	5	3	688	77.5	4.97	3.70476e+06
Q9BXP5	Serrate RNA effector molecule homolog OS=Homo sapiens OX=9606 GN=SRRT PE=1 SV=1	3	2	3	2	876	100.6	5.96	1.21355e+06
Q9P258	Protein RCC2 OS=Homo sapiens OX=9606 GN=RCC2 PE=1 SV=2	12	5	5	5	522	56	8.78	1.26095e+07
Q96AG4	Leucine-rich repeat-containing protein 59 OS=Homo sapiens OX=9606 GN=LRRC59 PE=1 SV=1	20	5	5	5	307	34.9	9.57	153531103
Q16698	2,4-dienoyl-CoA reductase, mitochondrial OS=Homo sapiens OX=9606 GN=DECR1 PE=1 SV=1	16	5	5	5	335	36	9.28	36875947
F5GZQ3	Trifunctional enzyme subunit beta, mitochondrial OS=Homo sapiens OX=9606 GN=HADHB PE=1 SV=1	14	6	6	6	459	49.6	9.42	1.13132e+07
D6RBL5	Annexin OS=Homo sapiens OX=9606 GN=ANXA5 PE=1 SV=1	20	5	6	5	260	29.3	4.94	25785580
A0A6Q8PFJ0	Prelamin-A/C OS=Homo sapiens OX=9606 GN=LMNA PE=4 SV=1	9	6	6	6	729	80.9	8.27	16677599
F5GZS6	4F2 cell-surface antigen heavy chain OS=Homo sapiens OX=9606 GN=SLC3A2 PE=1 SV=1	9	5	5	5	599	64.8	5.1	6.7739e+06
H3BRG4	Cytochrome b-c1 complex subunit 2, mitochondrial OS=Homo sapiens OX=9606 GN=UQCRC2 PE=1 SV=1	9	2	3	2	412	44.6	9	3.54522e+06
Q53EP4	Dolichyl-diphosphooligosaccharide--protein glycosyltransferase subunit 1 (Fragment) OS=Homo sapiens OX=9606 PE=2 SV=1	11	6	6	6	607	68.5	6.38	1.78357e+07
H0YL69	Proteasome subunit alpha type (Fragment) OS=Homo sapiens OX=9606 GN=PSMA4 PE=1 SV=1	27	4	4	4	236	26.4	7.71	4.90784e+06
Q3B7A7	Trifunctional purine biosynthetic protein adenosine-3 OS=Homo sapiens OX=9606 GN=GART PE=2 SV=1	8	6	6	6	1010	107.7	6.77	8.51136e+06
B2RTS4	Centrosomal protein 170kDa OS=Homo sapiens OX=9606 GN=CEP170 PE=2 SV=1	4	4	4	4	1486	164.5	7.24	4.64548e+06
B7ZKK7	eIF2AK2 protein OS=Homo sapiens OX=9606 GN=EIF2AK2 PE=2 SV=1	8	4	5	4	546	61.5	8.29	11948584
O95831	Apoptosis-inducing factor 1, mitochondrial OS=Homo sapiens OX=9606 GN=AIFM1 PE=1 SV=1	9	4	5	4	613	66.9	8.95	7.59226e+06
O43660	Pleiotropic regulator 1 OS=Homo sapiens OX=9606 GN=PLRG1 PE=1 SV=1	10	5	6	5	514	57.2	9.17	1.09511e+07
Q04917	14-3-3 protein eta OS=Homo sapiens OX=9606 GN=YWHAH PE=1 SV=4	20	5	6	2	246	28.2	4.84	2.9099e+06
Q53S24	Prothymosin, alpha OS=Homo sapiens OX=9606 GN=PTMAP7 PE=2 SV=1	22	3	4	3	110	12.1	3.79	1.51063e+07
Q12965	Unconventional myosin-Ie OS=Homo sapiens OX=9606 GN=MYO1E PE=1 SV=2	4	4	4	4	1108	127	8.92	7.27627e+06
A0A0A0MSQ0	Plastin-3 OS=Homo sapiens OX=9606 GN=PLS3 PE=1 SV=1	15	6	6	6	617	69.3	5.94	1.42431e+07
P38159	RNA-binding motif protein, X chromosome OS=Homo sapiens OX=9606 GN=RBMX PE=1 SV=3	19	7	7	7	391	42.3	10.05	3.30773e+07
Q53G71	Calreticulin variant (Fragment) OS=Homo sapiens OX=9606 PE=2 SV=1	18	4	4	4	406	46.9	4.45	6.96003e+06
O75533	Splicing factor 3B subunit 1 OS=Homo sapiens OX=9606 GN=SF3B1 PE=1 SV=3	6	7	7	7	1304	145.7	7.09	9.96039e+06
P62851	40S ribosomal protein S25 OS=Homo sapiens OX=9606 GN=RPS25 PE=1 SV=1	24	4	6	4	125	13.7	10.11	631092956
P28074	Proteasome subunit beta type-5 OS=Homo sapiens OX=9606 GN=PSMB5 PE=1 SV=3	15	3	3	3	263	28.5	6.92	4.06037e+06
P15924	Desmoplakin OS=Homo sapiens OX=9606 GN=DSP PE=1 SV=3	2	6	6	6	2871	331.6	6.81	7.13008e+06
Q9BWD1	Acetyl-CoA acetyltransferase, cytosolic OS=Homo sapiens OX=9606 GN=ACAT2 PE=1 SV=2	7	1	2	1	397	41.3	6.92	3.16951e+06
A0A087WYN9	ATP-dependent RNA helicase DHX29 OS=Homo sapiens OX=9606 GN=DHX29 PE=1 SV=1	4	4	4	4	1370	155.2	8.15	9246204
Q15393	Splicing factor 3B subunit 3 OS=Homo sapiens OX=9606 GN=SF3B3 PE=1 SV=4	7	7	7	7	1217	135.5	5.26	8065290
P78527	DNA-dependent protein kinase catalytic subunit OS=Homo sapiens OX=9606 GN=PRKDC PE=1 SV=3	1	3	3	3	4128	468.8	7.12	753520
Q7Z417	Nuclear fragile X mental retardation-interacting protein 2 OS=Homo sapiens OX=9606 GN=NUFIP2 PE=1 SV=1	8	4	4	4	695	76.1	8.7	8.81264e+06
D6R9T3	Abasic site processing protein HMCES (Fragment) OS=Homo sapiens OX=9606 GN=HMCES PE=1 SV=1	15	3	3	3	282	32.1	8.05	6.82613e+06
P42677	40S ribosomal protein S27 OS=Homo sapiens OX=9606 GN=RPS27 PE=1 SV=3	39	3	4	3	84	9.5	9.45	1.08696e+08
P62820	Ras-related protein Rab-1A OS=Homo sapiens OX=9606 GN=RAB1A PE=1 SV=3	24	5	5	5	205	22.7	6.21	1.54463e+07
O60763	General vesicular transport factor p115 OS=Homo sapiens OX=9606 GN=USO1 PE=1 SV=2	8	4	4	4	962	107.8	4.91	1.76214e+06
A0A024QZR3	Protein pelota homolog OS=Homo sapiens OX=9606 GN=hCG_2002731 PE=3 SV=1	12	4	4	4	385	43.4	6.34	1.15544e+07
A0A3R5W301	UBA2/WTIP fusion protein OS=Homo sapiens OX=9606 PE=2 SV=1	9	4	4	4	788	87.4	6.46	1.22404e+06
Q53FS6	TNF receptor-associated protein 1 variant (Fragment) OS=Homo sapiens OX=9606 PE=2 SV=1	5	2	2	2	704	80	8.03	5.69872e+06
A0A0A0MTJ9	Neutral cholesterol ester hydrolase 1 OS=Homo sapiens OX=9606 GN=NCEH1 PE=1 SV=1	10	4	4	4	448	49.9	7.21	1.28291e+07
O15042	U2 snRNP-associated SURP motif-containing protein OS=Homo sapiens OX=9606 GN=U2SURP PE=1 SV=2	5	5	5	5	1029	118.2	8.47	37886564
H0YLU7	Electron transfer flavoprotein subunit alpha, mitochondrial (Fragment) OS=Homo sapiens OX=9606 GN=ETFA PE=1 SV=1	20	4	4	4	303	31.7	7.99	2.50236e+06
Q6PGP7	Tetratricopeptide repeat protein 37 OS=Homo sapiens OX=9606 GN=TTC37 PE=1 SV=1	4	6	7	6	1564	175.4	7.53	9.68466e+06
F5H4Z7	Corrinoid adenosyltransferase OS=Homo sapiens OX=9606 GN=MMAB PE=1 SV=1	16	1	2	1	173	18.8	8.16	1.91041e+06
P33240	Cleavage stimulation factor subunit 2 OS=Homo sapiens OX=9606 GN=CSTF2 PE=1 SV=1	14	7	7	4	577	60.9	6.83	8.3145e+07
A0A291FIZ5	Complex I-75kD OS=Homo sapiens OX=9606 PE=3 SV=1	6	2	2	2	741	81	6.64
O75367	Core histone macro-H2A.1 OS=Homo sapiens OX=9606 GN=MACROH2A1 PE=1 SV=4	16	2	2	2	372	39.6	9.79	1.67765e+06
P56537	Eukaryotic translation initiation factor 6 OS=Homo sapiens OX=9606 GN=EIF6 PE=1 SV=1	20	3	4	3	245	26.6	4.68	1.38795e+07
B7Z2N5	cDNA FLJ51840, highly similar to Alpha-actinin-2 OS=Homo sapiens OX=9606 PE=2 SV=1	5	4	4	1	803	92.9	5.81	1.70675e+06
F8W1S1	Keratin, type II cytoskeletal 74 OS=Homo sapiens OX=9606 GN=KRT74 PE=1 SV=1	7	5	9	1	543	59.4	7.44	2.51934e+07
P29966	Myristoylated alanine-rich C-kinase substrate OS=Homo sapiens OX=9606 GN=MARCKS PE=1 SV=4	20	3	4	3	332	31.5	4.45	3.99446e+06
P84243	Histone H3.3 OS=Homo sapiens OX=9606 GN=H3-3A PE=1 SV=2	30	2	2	1	136	15.3	11.27	6156360
P52292	Importin subunit alpha-1 OS=Homo sapiens OX=9606 GN=KPNA2 PE=1 SV=1	8	2	2	2	529	57.8	5.4	2.22113e+06
Q6IAX9	SRPR protein OS=Homo sapiens OX=9606 GN=SRPR PE=2 SV=1	9	5	5	5	638	69.9	9	1.60228e+07
B7Z992	Actin-depolymerizing factor OS=Homo sapiens OX=9606 PE=2 SV=1	8	6	6	6	715	78.8	6.11	1.1814e+07
Q9NZM1	Myoferlin OS=Homo sapiens OX=9606 GN=MYOF PE=1 SV=1	4	7	7	7	2061	234.6	6.18	6.9192e+06
P05141	ADP/ATP translocase 2 OS=Homo sapiens OX=9606 GN=SLC25A5 PE=1 SV=7	15	5	7	5	298	32.8	9.69	5.32316e+07
Q5JR04	RNA helicase OS=Homo sapiens OX=9606 GN=MOV10 PE=1 SV=1	6	5	5	5	947	107.1	8.79	5032961
Q14247	Src substrate cortactin OS=Homo sapiens OX=9606 GN=CTTN PE=1 SV=2	13	7	7	7	550	61.5	5.4	1.10625e+07
P49458	Signal recognition particle 9 kDa protein OS=Homo sapiens OX=9606 GN=SRP9 PE=1 SV=2	55	5	5	5	86	10.1	7.97	3.97155e+07
H7C2W9	60S ribosomal protein L31 (Fragment) OS=Homo sapiens OX=9606 GN=RPL31 PE=1 SV=1	44	5	7	5	108	12.8	11	4.31053e+08
P09211	Glutathione S-transferase P OS=Homo sapiens OX=9606 GN=GSTP1 PE=1 SV=2	28	5	5	5	210	23.3	5.64	2.41516e+07
P46087	Probable 28S rRNA (cytosine(4447)-C(5))-methyltransferase OS=Homo sapiens OX=9606 GN=NOP2 PE=1 SV=2	6	4	4	4	812	89.2	9.23	8.12407e+06
A0A1U9X9A5	PRRC2A OS=Homo sapiens OX=9606 PE=4 SV=1	3	5	5	5	2153	228.4	9.45	5.55549e+06
Q13151	Heterogeneous nuclear ribonucleoprotein A0 OS=Homo sapiens OX=9606 GN=HNRNPA0 PE=1 SV=1	11	2	2	2	305	30.8	9.29	1539576
J3KTL2	Serine/arginine-rich splicing factor 1 OS=Homo sapiens OX=9606 GN=SRSF1 PE=1 SV=1	16	4	4	4	253	28.3	10.08	2.30898e+07
Q6KB66	Keratin, type II cytoskeletal 80 OS=Homo sapiens OX=9606 GN=KRT80 PE=1 SV=2	10	4	4	4	452	50.5	5.67	3.31481e+06
P27695	DNA-(apurinic or apyrimidinic site) endonuclease OS=Homo sapiens OX=9606 GN=APEX1 PE=1 SV=2	17	4	4	4	318	35.5	8.12	5.97699e+06
A0A024R7X7	Staufen, RNA binding protein, homolog 2 (Drosophila), isoform CRA_b OS=Homo sapiens OX=9606 GN=STAU2 PE=4 SV=1	8	4	5	3	570	62.6	9.61	7.78137e+06
Q8TAS0	ATP synthase subunit gamma (Fragment) OS=Homo sapiens OX=9606 PE=2 SV=1	14	2	2	2	291	32.2	9.11	2.66203e+06
B3KN15	cDNA FLJ13198 fis, clone NT2RP3004454, highly similar to Heparan sulfate 2-O-sulfotransferase 1 OS=Homo sapiens OX=9606 PE=2 SV=1	9	2	2	2	356	41.8	8.69	7633491
Q96AE4	Far upstream element-binding protein 1 OS=Homo sapiens OX=9606 GN=FUBP1 PE=1 SV=3	10	5	5	4	644	67.5	7.61	1.77833e+06
A8K3H8	cDNA FLJ77680, highly similar to Homo sapiens protein phosphatase 2 (formerly 2A), regulatory subunit A (PR 65), alpha isoform (PPP2R1A), mRNA OS=Homo sapiens OX=9606 PE=2 SV=1	8	4	4	4	589	65.3	5.11	4.48002e+06
Q9Y281	Cofilin-2 OS=Homo sapiens OX=9606 GN=CFL2 PE=1 SV=1	22	3	3	1	166	18.7	7.88	1.36239e+06
P18077	60S ribosomal protein L35a OS=Homo sapiens OX=9606 GN=RPL35A PE=1 SV=2	33	5	7	5	110	12.5	11.06	421759144
Q15369	Elongin-C OS=Homo sapiens OX=9606 GN=ELOC PE=1 SV=1	32	3	4	3	112	12.5	4.78	8649606
Q9BVP2	Guanine nucleotide-binding protein-like 3 OS=Homo sapiens OX=9606 GN=GNL3 PE=1 SV=2	9	4	4	4	549	62	9.16	1.72072e+06
P35251	Replication factor C subunit 1 OS=Homo sapiens OX=9606 GN=RFC1 PE=1 SV=4	4	3	3	3	1148	128.2	9.36	1.33708e+06
A8K9U0	cDNA FLJ78260, highly similar to Homo sapiens RNA binding motif protein 4, mRNA OS=Homo sapiens OX=9606 PE=2 SV=1	17	4	4	4	364	40.3	7.08	3.43324e+06
P42126	Enoyl-CoA delta isomerase 1, mitochondrial OS=Homo sapiens OX=9606 GN=ECI1 PE=1 SV=1	7	1	2	1	302	32.8	8.54	1260889
P47813	Eukaryotic translation initiation factor 1A, X-chromosomal OS=Homo sapiens OX=9606 GN=EIF1AX PE=1 SV=2	29	4	4	4	144	16.5	5.24	10907157
P31947	14-3-3 protein sigma OS=Homo sapiens OX=9606 GN=SFN PE=1 SV=1	12	3	4	1	248	27.8	4.74	1.22031e+06
P62857	40S ribosomal protein S28 OS=Homo sapiens OX=9606 GN=RPS28 PE=1 SV=1	30	2	3	2	69	7.8	10.7	4.76282e+07
P04080	Cystatin-B OS=Homo sapiens OX=9606 GN=CSTB PE=1 SV=2	46	3	3	3	98	11.1	7.56	7326297
O95470	Sphingosine-1-phosphate lyase 1 OS=Homo sapiens OX=9606 GN=SGPL1 PE=1 SV=3	7	3	3	3	568	63.5	9.16	6.81742e+06
P51116	Fragile X mental retardation syndrome-related protein 2 OS=Homo sapiens OX=9606 GN=FXR2 PE=1 SV=2	8	4	4	2	673	74.2	6.23	4.17964e+06
Q9BZE4	Nucleolar GTP-binding protein 1 OS=Homo sapiens OX=9606 GN=GTPBP4 PE=1 SV=3	6	4	4	4	634	73.9	9.5	1.6012e+07
B4DI38	Adenylyl cyclase-associated protein 1 OS=Homo sapiens OX=9606 PE=2 SV=1	12	4	4	4	452	49	8.21	1.21939e+07
Q9GZS1	DNA-directed RNA polymerase I subunit RPA49 OS=Homo sapiens OX=9606 GN=POLR1E PE=1 SV=3	11	4	4	4	419	47.2	8.94	7.00174e+06
Q9HAN9	Nicotinamide/nicotinic acid mononucleotide adenylyltransferase 1 OS=Homo sapiens OX=9606 GN=NMNAT1 PE=1 SV=1	15	4	4	4	279	31.9	8.87	1.05093e+07
A0A087WUV8	Basigin OS=Homo sapiens OX=9606 GN=BSG PE=1 SV=1	26	4	5	4	189	20.5	6.68	11106222
Q6PJJ2	RRP1 protein (Fragment) OS=Homo sapiens OX=9606 GN=RRP1 PE=2 SV=2	7	3	3	3	460	52.7	9.33	5.25584e+06
B4DLN1	cDNA FLJ60124, highly similar to Mitochondrial dicarboxylate carrier OS=Homo sapiens OX=9606 PE=2 SV=1	8	2	2	2	442	48.1	9.52	1.71415e+06
P00492	Hypoxanthine-guanine phosphoribosyltransferase OS=Homo sapiens OX=9606 GN=HPRT1 PE=1 SV=2	17	3	3	3	218	24.6	6.68	6.34211e+06
A0A087WYB4	Stomatin-like protein 2, mitochondrial OS=Homo sapiens OX=9606 GN=STOML2 PE=1 SV=1	15	3	3	3	310	33.4	5.63	2.10133e+06
P52565	Rho GDP-dissociation inhibitor 1 OS=Homo sapiens OX=9606 GN=ARHGDIA PE=1 SV=3	15	2	2	2	204	23.2	5.11	4.0013e+06
P84103	Serine/arginine-rich splicing factor 3 OS=Homo sapiens OX=9606 GN=SRSF3 PE=1 SV=1	24	4	5	4	164	19.3	11.65	54928512
Q86UK7	E3 ubiquitin-protein ligase ZNF598 OS=Homo sapiens OX=9606 GN=ZNF598 PE=1 SV=1	6	5	5	5	904	98.6	8.4	6.4755e+06
D6RAT4	Cellular nucleic acid-binding protein (Fragment) OS=Homo sapiens OX=9606 GN=CNBP PE=1 SV=8	22	2	3	1	113	12.2	8.21
Q9ULX3	RNA-binding protein NOB1 OS=Homo sapiens OX=9606 GN=NOB1 PE=1 SV=1	8	3	3	3	412	46.6	7.18	4837652
P25786	Proteasome subunit alpha type-1 OS=Homo sapiens OX=9606 GN=PSMA1 PE=1 SV=1	18	4	4	4	263	29.5	6.61	6.0329e+06
H3BPK7	Alanine--tRNA ligase, cytoplasmic OS=Homo sapiens OX=9606 GN=AARS1 PE=1 SV=4	5	4	4	4	999	110.1	5.67	7.49598e+06
Q5H924	HECT, UBA and WWE domain containing 1 (Fragment) OS=Homo sapiens OX=9606 GN=HUWE1 PE=4 SV=1	1	2	2	2	3407	374	5.1
Q8N9C4	ATP-citrate synthase OS=Homo sapiens OX=9606 PE=2 SV=1	4	2	2	2	701	76.4	7.94	1767760
Q4ZG57	DNA helicase (Fragment) OS=Homo sapiens OX=9606 GN=MCM6 PE=3 SV=1	6	3	3	3	785	88.9	5.6	786961
O76003	Glutaredoxin-3 OS=Homo sapiens OX=9606 GN=GLRX3 PE=1 SV=2	7	1	2	1	335	37.4	5.39	1.13325e+06
J3KTL8	Structural maintenance of chromosomes flexible hinge domain-containing protein 1 (Fragment) OS=Homo sapiens OX=9606 GN=SMCHD1 PE=1 SV=1	2	1	2	1	1388	155.5	8.02
P46063	ATP-dependent DNA helicase Q1 OS=Homo sapiens OX=9606 GN=RECQL PE=1 SV=3	6	4	4	4	649	73.4	7.88	9.90983e+06
Q86XZ4	Spermatogenesis-associated serine-rich protein 2 OS=Homo sapiens OX=9606 GN=SPATS2 PE=1 SV=1	10	4	4	4	545	59.5	8.9	4.50058e+06
A0A0S2Z4X1	Epididymis secretory sperm binding protein (Fragment) OS=Homo sapiens OX=9606 GN=RBM10 PE=2 SV=1	4	3	3	3	852	94.3	6.73	8.15313e+06
A8K3Y5	cDNA FLJ78186 OS=Homo sapiens OX=9606 PE=2 SV=1	13	4	4	4	379	43.6	9.57	5.48148e+06
P05556	Integrin beta-1 OS=Homo sapiens OX=9606 GN=ITGB1 PE=1 SV=2	7	6	6	6	798	88.4	5.39	1.88798e+07
P61026	Ras-related protein Rab-10 OS=Homo sapiens OX=9606 GN=RAB10 PE=1 SV=1	12	2	3	2	200	22.5	8.38	2.65942e+06
Q59G24	Activated RNA polymerase II transcriptional coactivator p15 (Fragment) OS=Homo sapiens OX=9606 PE=2 SV=1	25	3	3	3	134	15.1	9.38	2.30479e+07
A8KAM9	Peptidyl-prolyl cis-trans isomerase E OS=Homo sapiens OX=9606 PE=2 SV=1	12	2	2	2	301	33.4	5.48	653946
B2RDE1	cDNA, FLJ96568, highly similar to Homo sapiens tropomyosin 3 (TPM3), mRNA OS=Homo sapiens OX=9606 PE=2 SV=1	15	3	3	3	248	29	4.75	1.4696e+07
H3BQZ9	Adenine phosphoribosyltransferase OS=Homo sapiens OX=9606 GN=APRT PE=1 SV=1	17	2	2	2	153	16.6	5.59	3.42065e+06
P11387	DNA topoisomerase 1 OS=Homo sapiens OX=9606 GN=TOP1 PE=1 SV=2	5	3	3	3	765	90.7	9.31	2.05954e+06
O95373	Importin-7 OS=Homo sapiens OX=9606 GN=IPO7 PE=1 SV=1	5	3	3	3	1038	119.4	4.82	3.80811e+06
B4E3M6	cDNA FLJ55446, highly similar to Superkiller viralicidic activity 2-like 2 OS=Homo sapiens OX=9606 PE=2 SV=1	7	6	6	6	941	106.7	7.14	4.66385e+06
Q6P2Q9	Pre-mRNA-processing-splicing factor 8 OS=Homo sapiens OX=9606 GN=PRPF8 PE=1 SV=2	2	5	5	5	2335	273.4	8.84	8.72438e+06
B2RDE8	cDNA, FLJ96580, highly similar to Homo sapiens hepatoma-derived growth factor (high-mobility group protein 1-like) (HDGF), mRNA OS=Homo sapiens OX=9606 PE=2 SV=1	18	3	3	3	240	26.8	4.67	3.72967e+06
P30044	Peroxiredoxin-5, mitochondrial OS=Homo sapiens OX=9606 GN=PRDX5 PE=1 SV=4	20	3	3	3	214	22.1	8.7	1.14751e+07
A0A1U9X8Y4	Chloride intracellular channel protein OS=Homo sapiens OX=9606 PE=3 SV=1	18	4	4	4	240	26.8	5.26	8.83816e+06
B4DNH1	Profilin OS=Homo sapiens OX=9606 PE=2 SV=1	21	2	2	2	188	20.8	7.83	3615860
Q5HYL6	Uncharacterized protein DKFZp686E1899 OS=Homo sapiens OX=9606 GN=DKFZp686E1899 PE=2 SV=1	6	1	2	1	352	39.5	5.19
A0A024R8V0	Septin 9, isoform CRA_a OS=Homo sapiens OX=9606 GN=SEPT9 PE=3 SV=1	9	5	5	5	568	63.6	8.4	7.92249e+06
B4DH02	Heat shock 70 kDa protein 4 OS=Homo sapiens OX=9606 PE=2 SV=1	5	4	5	4	840	94.3	5.19	4127052
F8WJN3	Cleavage and polyadenylation specificity factor subunit 6 OS=Homo sapiens OX=9606 GN=CPSF6 PE=1 SV=1	8	2	2	2	478	52.2	6.43	2.19799e+06
O76021	Ribosomal L1 domain-containing protein 1 OS=Homo sapiens OX=9606 GN=RSL1D1 PE=1 SV=3	9	4	4	4	490	54.9	10.13	7.05957e+06
Q9Y295	Developmentally-regulated GTP-binding protein 1 OS=Homo sapiens OX=9606 GN=DRG1 PE=1 SV=1	16	4	4	4	367	40.5	8.9	7.81177e+06
P62854	40S ribosomal protein S26 OS=Homo sapiens OX=9606 GN=RPS26 PE=1 SV=3	18	2	3	2	115	13	11	332769568
P62316	Small nuclear ribonucleoprotein Sm D2 OS=Homo sapiens OX=9606 GN=SNRPD2 PE=1 SV=1	25	3	4	3	118	13.5	9.91	1.50039e+07
O75131	Copine-3 OS=Homo sapiens OX=9606 GN=CPNE3 PE=1 SV=1	9	5	6	5	537	60.1	5.85	7.69631e+06
B4DRA0	cDNA FLJ58459, highly similar to RNA-binding region-containing protein 2 OS=Homo sapiens OX=9606 PE=2 SV=1	7	3	3	3	502	56.4	10.02	1.47485e+07
Q9BRA2	Thioredoxin domain-containing protein 17 OS=Homo sapiens OX=9606 GN=TXNDC17 PE=1 SV=1	38	3	3	3	123	13.9	5.52	2254237
O43169	Cytochrome b5 type B OS=Homo sapiens OX=9606 GN=CYB5B PE=1 SV=3	25	3	4	3	150	16.7	4.97	7.51165e+06
E9PBF6	Lamin-B1 OS=Homo sapiens OX=9606 GN=LMNB1 PE=1 SV=1	9	3	3	3	387	44.6	5.05	1.10173e+06
Q10570	Cleavage and polyadenylation specificity factor subunit 1 OS=Homo sapiens OX=9606 GN=CPSF1 PE=1 SV=2	3	3	3	3	1443	160.8	6.4	977923
P62491	Ras-related protein Rab-11A OS=Homo sapiens OX=9606 GN=RAB11A PE=1 SV=3	27	4	4	4	216	24.4	6.57	9.42045e+06
O94906	Pre-mRNA-processing factor 6 OS=Homo sapiens OX=9606 GN=PRPF6 PE=1 SV=1	3	3	3	3	941	106.9	8.25	3.28125e+06
Q9UBB4	Ataxin-10 OS=Homo sapiens OX=9606 GN=ATXN10 PE=1 SV=1	7	2	2	2	475	53.5	5.25
V9HWC6	Peptidyl-prolyl cis-trans isomerase OS=Homo sapiens OX=9606 GN=HEL-S-39 PE=2 SV=1	20	5	5	4	208	22.7	9.32	1.50362e+07
B0AZV0	cDNA, FLJ79540, highly similar to Serine-threonine kinase receptor-associatedprotein OS=Homo sapiens OX=9606 PE=2 SV=1	20	4	5	4	256	28.5	4.91	5.97975e+06
P60953	Cell division control protein 42 homolog OS=Homo sapiens OX=9606 GN=CDC42 PE=1 SV=2	17	3	3	2	191	21.2	6.55	3.39383e+06
P35998	26S proteasome regulatory subunit 7 OS=Homo sapiens OX=9606 GN=PSMC2 PE=1 SV=3	6	2	2	2	433	48.6	5.95	2.15616e+06
P53621	Coatomer subunit alpha OS=Homo sapiens OX=9606 GN=COPA PE=1 SV=2	4	5	5	5	1224	138.3	7.66	8.2056e+06
P51149	Ras-related protein Rab-7a OS=Homo sapiens OX=9606 GN=RAB7A PE=1 SV=1	15	3	3	3	207	23.5	6.7	8.14738e+06
A8K2R3	cDNA FLJ75083, highly similar to Homo sapiens amine oxidase (flavin containing) domain 2 (AOF2),mRNA OS=Homo sapiens OX=9606 PE=1 SV=1	4	1	1	1	730	81.1	6.23
Q96P11	28S rRNA (cytosine-C(5))-methyltransferase OS=Homo sapiens OX=9606 GN=NSUN5 PE=1 SV=2	9	3	3	3	429	46.7	8.62	3.22123e+06
B2R7V4	cDNA, FLJ93619, highly similar to Homo sapiens PRP4 pre-mRNA processing factor 4 homolog (yeast) (PRPF4), mRNA OS=Homo sapiens OX=9606 PE=2 SV=1	7	3	3	3	522	58.4	7.42	2.20323e+06
B4DEB0	cDNA FLJ56054, highly similar to 26S proteasome non-ATPase regulatory subunit 3 OS=Homo sapiens OX=9606 PE=2 SV=1	7	4	4	4	509	58.5	7.68	3.90553e+06
K7ELG9	Protein LSM12 homolog OS=Homo sapiens OX=9606 GN=LSM12 PE=1 SV=1	12	2	2	2	230	24.9	7.42	1.03249e+07
Q53G47	LUC7-like isoform b variant (Fragment) OS=Homo sapiens OX=9606 PE=2 SV=1	8	2	2	2	371	43.7	9.98	1.93492e+06
I3L1L3	Myb-binding protein 1A (Fragment) OS=Homo sapiens OX=9606 GN=MYBBP1A PE=1 SV=1	3	3	3	3	1252	140.2	9.26	3.44823e+07
A8MUU1	Putative fatty acid-binding protein 5-like protein 3 OS=Homo sapiens OX=9606 GN=FABP5P3 PE=5 SV=1	21	1	1	1	101	11.3	7.8
A8K6Q8	Transferrin receptor protein 1 OS=Homo sapiens OX=9606 PE=2 SV=1	4	3	3	3	760	84.8	6.61	4.96777e+06
P49419	Alpha-aminoadipic semialdehyde dehydrogenase OS=Homo sapiens OX=9606 GN=ALDH7A1 PE=1 SV=5	9	2	2	2	539	58.5	7.99
Q709F0	Acyl-CoA dehydrogenase family member 11 OS=Homo sapiens OX=9606 GN=ACAD11 PE=1 SV=3	5	4	4	4	780	87.2	8.02	7.83892e+06
Q7L0Y3	tRNA methyltransferase 10 homolog C OS=Homo sapiens OX=9606 GN=TRMT10C PE=1 SV=2	9	3	3	3	403	47.3	9.36	3.29052e+06
Q86UP2	Kinectin OS=Homo sapiens OX=9606 GN=KTN1 PE=1 SV=1	3	3	3	3	1357	156.2	5.64	3.88216e+06
Q96QR8	Transcriptional activator protein Pur-beta OS=Homo sapiens OX=9606 GN=PURB PE=1 SV=3	11	3	3	3	312	33.2	5.43	55151718
P56192	Methionine--tRNA ligase, cytoplasmic OS=Homo sapiens OX=9606 GN=MARS1 PE=1 SV=2	4	4	4	4	900	101.1	6.16	3.36303e+06
Q5D862	Filaggrin-2 OS=Homo sapiens OX=9606 GN=FLG2 PE=1 SV=1	1	2	2	2	2391	247.9	8.31	5.8662e+06
Q5JPE7	Nodal modulator 2 OS=Homo sapiens OX=9606 GN=NOMO2 PE=1 SV=1	4	5	5	5	1267	139.4	5.76	4.24525e+06
P50402	Emerin OS=Homo sapiens OX=9606 GN=EMD PE=1 SV=1	19	4	4	4	254	29	5.5	8.82903e+06
P62304	Small nuclear ribonucleoprotein E OS=Homo sapiens OX=9606 GN=SNRPE PE=1 SV=1	39	2	2	2	92	10.8	9.44	1.70033e+06
P37837	Transaldolase OS=Homo sapiens OX=9606 GN=TALDO1 PE=1 SV=2	9	3	3	3	337	37.5	6.81	9.61557e+06
Q15024	Exosome complex component RRP42 OS=Homo sapiens OX=9606 GN=EXOSC7 PE=1 SV=3	8	1	1	1	291	31.8	5.19
A0A0D9SGE8	PHD finger protein 6 OS=Homo sapiens OX=9606 GN=PHF6 PE=1 SV=1	12	3	3	3	366	41.3	8.68	2.22656e+06
P02765	Alpha-2-HS-glycoprotein OS=Homo sapiens OX=9606 GN=AHSG PE=1 SV=2	5	3	3	3	367	39.3	5.72	3.12262e+07
A8K690	cDNA FLJ76863, highly similar to Homo sapiens stress-induced-phosphoprotein 1 (Hsp70/Hsp90-organizing protein) (STIP1), mRNA OS=Homo sapiens OX=9606 PE=2 SV=1	8	5	5	5	543	62.6	6.8	1.20439e+07
B3KX51	cDNA FLJ44754 fis, clone BRACE3030748, highly similar to Guanine nucleotide-binding protein G(i), alpha-2 subunit OS=Homo sapiens OX=9606 PE=2 SV=1	10	2	2	2	303	34.9	5.38	1.08656e+06
A0A0A0MTB8	WD repeat-containing protein 36 OS=Homo sapiens OX=9606 GN=WDR36 PE=1 SV=1	2	1	1	1	895	99.3	7.36
A8K0T9	F-actin-capping protein subunit alpha OS=Homo sapiens OX=9606 PE=2 SV=1	11	2	2	2	286	32.9	5.69	3.46329e+06
B4DJQ5	Glucosidase 2 subunit beta OS=Homo sapiens OX=9606 PE=2 SV=1	8	4	4	4	535	60.1	4.42	3.99235e+06
P30048	Thioredoxin-dependent peroxide reductase, mitochondrial OS=Homo sapiens OX=9606 GN=PRDX3 PE=1 SV=3	16	2	2	2	256	27.7	7.78	1.06003e+07
Q8NA80	cDNA FLJ35762 fis, clone TESTI2004793, moderately similar to Homo sapiens NY-REN-2 antigen mRNA OS=Homo sapiens OX=9606 PE=2 SV=1	7	3	3	2	534	58.3	9.23
E9PPJ0	Splicing factor 3B subunit 2 OS=Homo sapiens OX=9606 GN=SF3B2 PE=1 SV=1	5	4	4	4	878	98.1	5.62	4.21593e+06
A0A024R580	Calcium-activated neutral proteinase 1 OS=Homo sapiens OX=9606 GN=CAPN1 PE=3 SV=1	6	4	4	4	713	81.8	5.82	1.09786e+07
Q08945	FACT complex subunit SSRP1 OS=Homo sapiens OX=9606 GN=SSRP1 PE=1 SV=1	9	4	4	4	709	81	6.87	3.10774e+06
Q14694	Ubiquitin carboxyl-terminal hydrolase 10 OS=Homo sapiens OX=9606 GN=USP10 PE=1 SV=2	8	4	4	4	798	87.1	5.31	8.50675e+06
A0A0S2Z4Z6	Serine/arginine repetitive matrix 1 isoform 2 (Fragment) OS=Homo sapiens OX=9606 GN=SRRM1 PE=1 SV=1	3	1	2	1	918	103.9	11.84	4.47271e+06
Q53HB9	RNA helicase (Fragment) OS=Homo sapiens OX=9606 PE=2 SV=1	4	1	2	1	547	61.5	9.26
O14950	Myosin regulatory light chain 12B OS=Homo sapiens OX=9606 GN=MYL12B PE=1 SV=2	13	2	2	2	172	19.8	4.84	7.09123e+06
P61204	ADP-ribosylation factor 3 OS=Homo sapiens OX=9606 GN=ARF3 PE=1 SV=2	18	3	3	3	181	20.6	7.43	1.01629e+07
Q15650	Activating signal cointegrator 1 OS=Homo sapiens OX=9606 GN=TRIP4 PE=1 SV=4	7	3	3	3	581	66.1	7.85	844940
A0A024QZ42	HCG1985580, isoform CRA_c OS=Homo sapiens OX=9606 GN=PDCD6 PE=1 SV=1	25	3	3	3	121	14.4	5.29	9.92949e+06
Q9Y617	Phosphoserine aminotransferase OS=Homo sapiens OX=9606 GN=PSAT1 PE=1 SV=2	12	4	4	4	370	40.4	7.66	1.89321e+07
A0A024R3X7	Heat shock 10kDa protein 1 (Chaperonin 10), isoform CRA_d OS=Homo sapiens OX=9606 GN=HSPE1 PE=3 SV=1	37	2	2	2	71	7.5	6.68	5.12791e+06
P13798	Acylamino-acid-releasing enzyme OS=Homo sapiens OX=9606 GN=APEH PE=1 SV=4	3	1	1	1	732	81.2	5.48
Q15631	Translin OS=Homo sapiens OX=9606 GN=TSN PE=1 SV=1	10	1	1	1	228	26.2	6.44	2.37847e+06
B4DTA2	cDNA FLJ60148, highly similar to Homo sapiens heterogeneous nuclear ribonucleoprotein D-like (HNRPDL), transcript variant 2, mRNA OS=Homo sapiens OX=9606 PE=2 SV=1	12	3	5	1	271	30.2	8.72	41336352
Q15046	Lysine--tRNA ligase OS=Homo sapiens OX=9606 GN=KARS1 PE=1 SV=3	8	4	4	4	597	68	6.35	3.34602e+06
P04040	Catalase OS=Homo sapiens OX=9606 GN=CAT PE=1 SV=3	7	3	3	3	527	59.7	7.39	4.02564e+06
O75569	Interferon-inducible double-stranded RNA-dependent protein kinase activator A OS=Homo sapiens OX=9606 GN=PRKRA PE=1 SV=1	9	3	3	3	313	34.4	8.41	18789883
Q5U0A0	Proteasome subunit alpha type OS=Homo sapiens OX=9606 PE=2 SV=1	17	3	3	3	241	26.4	4.79	3.30376e+07
Q9H0L4	Cleavage stimulation factor subunit 2 tau variant OS=Homo sapiens OX=9606 GN=CSTF2T PE=1 SV=1	8	4	4	1	616	64.4	7.25	2.11444e+06
P84095	Rho-related GTP-binding protein RhoG OS=Homo sapiens OX=9606 GN=RHOG PE=1 SV=1	13	2	2	1	191	21.3	8.12	947992
P20618	Proteasome subunit beta type-1 OS=Homo sapiens OX=9606 GN=PSMB1 PE=1 SV=2	11	1	1	1	241	26.5	8.13	1.26818e+06
Q8N1N4	Keratin, type II cytoskeletal 78 OS=Homo sapiens OX=9606 GN=KRT78 PE=1 SV=2	6	3	3	1	520	56.8	6.02
B7Z9M9	Actin-depolymerizing factor OS=Homo sapiens OX=9606 PE=2 SV=1	16	2	2	2	148	16.5	8.5	1.26174e+07
Q92973	Transportin-1 OS=Homo sapiens OX=9606 GN=TNPO1 PE=1 SV=2	4	2	2	2	898	102.3	4.98	1.01461e+06
A0A3B3IUA2	Ribonucloprotein OS=Homo sapiens OX=9606 GN=SNU13 PE=1 SV=1	9	2	2	2	272	30.1	9.55	4756596
Q96HS1	Serine/threonine-protein phosphatase PGAM5, mitochondrial OS=Homo sapiens OX=9606 GN=PGAM5 PE=1 SV=2	11	3	3	3	289	32	8.68	18819643
Q59GS3	Proteasome 26S ATPase subunit 5 variant (Fragment) OS=Homo sapiens OX=9606 PE=2 SV=1	10	3	3	3	345	38.7	6.47	2.67503e+06
O75607	Nucleoplasmin-3 OS=Homo sapiens OX=9606 GN=NPM3 PE=1 SV=3	19	3	3	3	178	19.3	4.63	6.39711e+06
P05109	Protein S100-A8 OS=Homo sapiens OX=9606 GN=S100A8 PE=1 SV=1	24	2	3	2	93	10.8	7.03	4.58651e+06
P12532	Creatine kinase U-type, mitochondrial OS=Homo sapiens OX=9606 GN=CKMT1A PE=1 SV=1	11	2	3	2	417	47	8.34
Q9NUD5	Zinc finger CCHC domain-containing protein 3 OS=Homo sapiens OX=9606 GN=ZCCHC3 PE=1 SV=2	7	2	2	2	403	43.5	8.53	2.44812e+06
O75306	NADH dehydrogenase [ubiquinone] iron-sulfur protein 2, mitochondrial OS=Homo sapiens OX=9606 GN=NDUFS2 PE=1 SV=2	5	1	1	1	463	52.5	7.55
P30086	Phosphatidylethanolamine-binding protein 1 OS=Homo sapiens OX=9606 GN=PEBP1 PE=1 SV=3	12	2	3	2	187	21	7.53	7.57054e+06
Q9BUT9	MAPK regulated corepressor interacting protein 2 OS=Homo sapiens OX=9606 GN=MCRIP2 PE=1 SV=2	22	2	2	2	160	17.8	9.41	1.70084e+06
F8VZG4	3'(2'),5'-bisphosphate nucleotidase 1 (Fragment) OS=Homo sapiens OX=9606 GN=BPNT1 PE=1 SV=1	15	1	1	1	136	14.7	5.22
Q15181	Inorganic pyrophosphatase OS=Homo sapiens OX=9606 GN=PPA1 PE=1 SV=2	6	1	1	1	289	32.6	5.86	1.27155e+06
Q14011	Cold-inducible RNA-binding protein OS=Homo sapiens OX=9606 GN=CIRBP PE=1 SV=1	15	2	2	2	172	18.6	9.51	1639600
P49915	GMP synthase [glutamine-hydrolyzing] OS=Homo sapiens OX=9606 GN=GMPS PE=1 SV=1	5	3	4	3	693	76.7	6.87	4.0501e+06
B3KRY5	cDNA FLJ35087 fis, clone PLACE6005546, highly similar to Polymerase I and transcript release factor OS=Homo sapiens OX=9606 PE=2 SV=1	6	2	3	2	345	39	6.51	5.78288e+06
Q5T7C4	High mobility group protein B1 OS=Homo sapiens OX=9606 GN=HMGB1 PE=1 SV=1	22	3	3	3	158	18.3	9.7	5.61785e+06
Q9H773	dCTP pyrophosphatase 1 OS=Homo sapiens OX=9606 GN=DCTPP1 PE=1 SV=1	12	1	1	1	170	18.7	5.03
P48444	Coatomer subunit delta OS=Homo sapiens OX=9606 GN=ARCN1 PE=1 SV=1	7	2	2	2	511	57.2	6.21	13256769
P42766	60S ribosomal protein L35 OS=Homo sapiens OX=9606 GN=RPL35 PE=1 SV=2	25	3	4	3	123	14.5	11.05	254085804
Q9BQP7	Mitochondrial genome maintenance exonuclease 1 OS=Homo sapiens OX=9606 GN=MGME1 PE=1 SV=1	8	2	3	2	344	39.4	7.68	5.27273e+06
B4DI61	cDNA FLJ58182, highly similar to Protein CYR61 OS=Homo sapiens OX=9606 PE=2 SV=1	9	3	3	3	357	39.7	8.28	4.89045e+06
A0A024R7L5	UPF1 OS=Homo sapiens OX=9606 GN=UPF1 PE=2 SV=1	3	3	3	3	1118	123	6.68	2.66281e+06
B4DKY1	Cysteinyl-tRNA synthetase OS=Homo sapiens OX=9606 GN=CARS1 PE=1 SV=1	5	3	3	3	739	84.2	7.05	4.33427e+06
O75347	Tubulin-specific chaperone A OS=Homo sapiens OX=9606 GN=TBCA PE=1 SV=3	26	3	3	3	108	12.8	5.29	1.71545e+06
B4DRY7	cDNA FLJ51286, highly similar to WD repeat protein 12 OS=Homo sapiens OX=9606 PE=2 SV=1	13	1	1	1	261	29.1	6.44	999211
P0DN76	Splicing factor U2AF 35 kDa subunit-like protein OS=Homo sapiens OX=9606 GN=U2AF1L5 PE=1 SV=1	12	3	3	3	240	27.9	8.81	1.27557e+07
B3KUZ8	Aspartate aminotransferase OS=Homo sapiens OX=9606 PE=2 SV=1	5	1	1	1	371	41.3	8.84
C9JCK5	Proteasome subunit alpha type-2 OS=Homo sapiens OX=9606 GN=PSMA2 PE=1 SV=1	12	1	1	1	164	18.6	5.99	1.23406e+06
A0A0C4DGG8	Cell division cycle and apoptosis regulator protein 1 (Fragment) OS=Homo sapiens OX=9606 GN=CCAR1 PE=1 SV=1	3	2	2	2	1043	120.4	5.92	2.18765e+06
H0Y993	DEK oncogene (DNA binding), isoform CRA_b OS=Homo sapiens OX=9606 GN=DEK PE=1 SV=2	8	3	3	3	380	43.2	8.56	4.05973e+06
A0A5C2GEZ9	IGH + IGL c587_heavy_IGHV1-69_IGHD3-9_IGHJ3 (Fragment) OS=Homo sapiens OX=9606 PE=2 SV=1	11	1	1	1	122	13	9.1	24438082
Q53G33	Small nuclear ribonucleoprotein polypeptide C variant (Fragment) OS=Homo sapiens OX=9606 PE=2 SV=1	11	1	1	1	159	17.4	9.57	1.49498e+06
Q9NY12	H/ACA ribonucleoprotein complex subunit 1 OS=Homo sapiens OX=9606 GN=GAR1 PE=1 SV=1	16	3	3	2	217	22.3	10.92	2.82593e+06
H0YBE0	Protein LYRIC (Fragment) OS=Homo sapiens OX=9606 GN=MTDH PE=1 SV=1	37	2	2	1	60	6.4	8.66	13249058
A0A024RBS1	GCN1 general control of amino-acid synthesis 1-like 1 (Yeast), isoform CRA_b OS=Homo sapiens OX=9606 GN=GCN1L1 PE=3 SV=1	1	1	1	1	2432	266.7	6.92
Q8WU90	Zinc finger CCCH domain-containing protein 15 OS=Homo sapiens OX=9606 GN=ZC3H15 PE=1 SV=1	5	2	3	2	426	48.6	5.31	4.86116e+06
O95782	AP-2 complex subunit alpha-1 OS=Homo sapiens OX=9606 GN=AP2A1 PE=1 SV=3	3	3	3	3	977	107.5	7.03	8.04961e+06
G3V279	Enhancer of rudimentary homolog OS=Homo sapiens OX=9606 GN=ERH PE=1 SV=1	24	1	1	1	71	8.2	4.7	1896003
Q02952	A-kinase anchor protein 12 OS=Homo sapiens OX=9606 GN=AKAP12 PE=1 SV=4	2	3	3	2	1782	191.4	4.41	1.1787e+06
F8VPA7	Elongation factor Ts, mitochondrial OS=Homo sapiens OX=9606 GN=TSFM PE=1 SV=1	18	2	2	2	200	22.1	9.66	2.70434e+06
P62318	Small nuclear ribonucleoprotein Sm D3 OS=Homo sapiens OX=9606 GN=SNRPD3 PE=1 SV=1	25	2	2	2	126	13.9	10.32	15792349
Q4VB24	Histone cluster 1, H1e OS=Homo sapiens OX=9606 GN=HIST1H1E PE=2 SV=1	15	3	3	2	219	21.9	11.03	36689548
B4DXS4	IDP OS=Homo sapiens OX=9606 PE=2 SV=1	16	2	2	2	235	26.7	6.7	1.02486e+06
Q96C19	EF-hand domain-containing protein D2 OS=Homo sapiens OX=9606 GN=EFHD2 PE=1 SV=1	15	3	3	3	240	26.7	5.2	2.32374e+06
Q9H2R7	Nuclear distribution protein C homolog OS=Homo sapiens OX=9606 GN=NPD011 PE=2 SV=1	10	2	2	2	211	24.3	5.96	5.76295e+06
B4DTS5	cDNA FLJ58882, highly similar to 26S proteasome non-ATPase regulatory subunit 11 OS=Homo sapiens OX=9606 PE=2 SV=1	9	1	1	1	314	35.1	6.92
Q969X5	Endoplasmic reticulum-Golgi intermediate compartment protein 1 OS=Homo sapiens OX=9606 GN=ERGIC1 PE=1 SV=1	11	3	3	3	290	32.6	7.06	3.70804e+06
H0Y4S9	Importin subunit alpha-4 (Fragment) OS=Homo sapiens OX=9606 GN=KPNA3 PE=1 SV=1	43	2	2	2	91	10	3.95	1.51316e+06
Q9HCD5	Nuclear receptor coactivator 5 OS=Homo sapiens OX=9606 GN=NCOA5 PE=1 SV=2	4	1	1	1	579	65.5	9.6	370662
Q5JXI8	Four and a half LIM domains protein 1 (Fragment) OS=Homo sapiens OX=9606 GN=FHL1 PE=1 SV=1	6	1	1	1	257	29.1	8.27
Q14684	Ribosomal RNA processing protein 1 homolog B OS=Homo sapiens OX=9606 GN=RRP1B PE=1 SV=3	6	3	3	3	758	84.4	9.76	1.93667e+06
A8K6N9	Calcium/calmodulin-dependent protein kinase OS=Homo sapiens OX=9606 PE=2 SV=1	6	1	1	1	518	58.3	7.18
Q9UI30	Multifunctional methyltransferase subunit TRM112-like protein OS=Homo sapiens OX=9606 GN=TRMT112 PE=1 SV=1	17	2	2	2	125	14.2	5.26	4.81652e+06
H3BS02	Protein-serine/threonine kinase OS=Homo sapiens OX=9606 GN=BCKDK PE=1 SV=1	10	2	2	2	217	24.4	9.39	3.50676e+06
Q969S3	Zinc finger protein 622 OS=Homo sapiens OX=9606 GN=ZNF622 PE=1 SV=1	8	3	4	3	477	54.2	6.15	5699784
Q01085	Nucleolysin TIAR OS=Homo sapiens OX=9606 GN=TIAL1 PE=1 SV=1	5	2	2	2	375	41.6	7.74	5.50947e+06
B2R4V2	cDNA, FLJ92227, highly similar to Homo sapiens ribosomal protein L36a-like (RPL36AL), mRNA OS=Homo sapiens OX=9606 PE=2 SV=1	18	2	2	1	106	12.5	10.65	2.78751e+06
B3KM97	Very-long-chain enoyl-CoA reductase OS=Homo sapiens OX=9606 PE=2 SV=1	9	3	3	3	308	36	9.5	5303176
P38935	DNA-binding protein SMUBP-2 OS=Homo sapiens OX=9606 GN=IGHMBP2 PE=1 SV=3	4	4	4	4	993	109.1	8.97	2.14762e+06
Q9UG93	Uncharacterized protein DKFZp586J0620 (Fragment) OS=Homo sapiens OX=9606 GN=DKFZp586J0620 PE=2 SV=1	7	2	2	2	369	40.6	5.86	4.92337e+06
Q8WXX5	DnaJ homolog subfamily C member 9 OS=Homo sapiens OX=9606 GN=DNAJC9 PE=1 SV=1	8	1	1	1	260	29.9	5.73	703760
Q8NFW8	N-acylneuraminate cytidylyltransferase OS=Homo sapiens OX=9606 GN=CMAS PE=1 SV=2	6	2	2	2	434	48.3	7.93
B4E2U0	6-phosphogluconate dehydrogenase, decarboxylating OS=Homo sapiens OX=9606 PE=2 SV=1	5	2	2	2	461	50.8	8.18	3.17282e+06
E9PLD3	Uncharacterized protein OS=Homo sapiens OX=9606 PE=4 SV=1	13	1	1	1	99	11.6	12.23
P32322	Pyrroline-5-carboxylate reductase 1, mitochondrial OS=Homo sapiens OX=9606 GN=PYCR1 PE=1 SV=2	20	2	2	2	319	33.3	7.61
Q8NFP7	Diphosphoinositol polyphosphate phosphohydrolase 3-alpha OS=Homo sapiens OX=9606 GN=NUDT10 PE=1 SV=1	14	1	1	1	164	18.5	5.68
P09382	Galectin-1 OS=Homo sapiens OX=9606 GN=LGALS1 PE=1 SV=2	19	2	3	2	135	14.7	5.5	2.84704e+06
B4DMA8	Kinesin-like protein OS=Homo sapiens OX=9606 PE=2 SV=1	5	2	2	2	549	60.5	6.7	2068740
P14923	Junction plakoglobin OS=Homo sapiens OX=9606 GN=JUP PE=1 SV=3	5	3	4	3	745	81.7	6.14	4.99425e+06
D3DV26	Calpactin I light chain (Fragment) OS=Homo sapiens OX=9606 GN=S100A10 PE=4 SV=1	8	2	2	2	205	22.3	10.33	2.69588e+07
A8K3C5	cDNA FLJ77715, highly similar to Homo sapiens cisplatin resistance-associated overexpressed protein(LUC7A), mRNA OS=Homo sapiens OX=9606 PE=2 SV=1	7	2	2	2	432	51.4	9.79	1.19773e+06
P61326	Protein mago nashi homolog OS=Homo sapiens OX=9606 GN=MAGOH PE=1 SV=1	12	1	1	1	146	17.2	6.11
C9JLU1	DNA-directed RNA polymerases I, II, and III subunit RPABC3 (Fragment) OS=Homo sapiens OX=9606 GN=POLR2H PE=1 SV=8	9	1	1	1	148	16.9	4.68	1.96898e+06
P13473	Lysosome-associated membrane glycoprotein 2 OS=Homo sapiens OX=9606 GN=LAMP2 PE=1 SV=2	5	2	2	2	410	44.9	5.63	1.78404e+06
J3KQN4	60S ribosomal protein L36a OS=Homo sapiens OX=9606 GN=RPL36A PE=1 SV=1	13	2	2	1	142	16.4	10.43	158621670
O75165	DnaJ homolog subfamily C member 13 OS=Homo sapiens OX=9606 GN=DNAJC13 PE=1 SV=5	1	2	2	2	2243	254.3	6.74	1.64398e+06
B4DNB9	AP-2 complex subunit mu OS=Homo sapiens OX=9606 PE=2 SV=1	5	2	2	2	460	52.3	9.5	4.9178e+06
Q5U0C3	RAP1A, member of RAS oncogene family OS=Homo sapiens OX=9606 PE=2 SV=1	11	2	2	2	184	20.9	6.67	6.28141e+06
A0A0J9YWL0	Beta/gamma crystallin domain-containing protein 1 OS=Homo sapiens OX=9606 GN=CRYBG1 PE=1 SV=1	1	2	2	2	2131	231.6	5.81	1.65984e+06
P43487	Ran-specific GTPase-activating protein OS=Homo sapiens OX=9606 GN=RANBP1 PE=1 SV=1	13	3	3	3	201	23.3	5.29	1.38874e+07
O00629	Importin subunit alpha-3 OS=Homo sapiens OX=9606 GN=KPNA4 PE=1 SV=1	6	2	2	2	521	57.9	4.96	1.29884e+06
P11717	Cation-independent mannose-6-phosphate receptor OS=Homo sapiens OX=9606 GN=IGF2R PE=1 SV=3	1	2	2	2	2491	274.2	5.94	611909
B4DMI9	cDNA FLJ55894, highly similar to Discs large homolog 7 OS=Homo sapiens OX=9606 PE=2 SV=1	4	3	3	3	792	88.9	8.53	2.70369e+06
Q5U8W9	Protein arginine methyltransferase 1 isoform 4 OS=Homo sapiens OX=9606 GN=HRMT1L2 PE=2 SV=1	7	2	2	2	327	37.5	5.72	3.73344e+06
Q53HK8	Replication factor C 3 isoform 1 variant (Fragment) OS=Homo sapiens OX=9606 PE=2 SV=1	8	2	2	2	356	40.5	8.43	2.18424e+06
Q7RTV0	PHD finger-like domain-containing protein 5A OS=Homo sapiens OX=9606 GN=PHF5A PE=1 SV=1	15	1	1	1	110	12.4	8.41
P26583	High mobility group protein B2 OS=Homo sapiens OX=9606 GN=HMGB2 PE=1 SV=2	11	2	2	2	209	24	7.81	4.30424e+06
A0A1B0GVD5	Cathepsin D OS=Homo sapiens OX=9606 GN=CTSD PE=1 SV=1	10	4	4	4	409	44.2	6.54	1.35189e+07
Q9HC35	Echinoderm microtubule-associated protein-like 4 OS=Homo sapiens OX=9606 GN=EML4 PE=1 SV=3	4	3	3	3	981	108.8	6.4	1.35101e+06
Q9BRS2	Serine/threonine-protein kinase RIO1 OS=Homo sapiens OX=9606 GN=RIOK1 PE=1 SV=2	4	2	2	2	568	65.5	6.19	1.93178e+06
B3KUJ0	cDNA FLJ39996 fis, clone STOMA2002166, highly similar to Splicing factor 3B subunit 4 OS=Homo sapiens OX=9606 PE=2 SV=1	3	1	1	1	424	44.5	8.24	2.35966e+06
F8WBL2	Bystin OS=Homo sapiens OX=9606 GN=BYSL PE=1 SV=1	7	1	1	1	194	21.4	8.05	1.83462e+06
A1A508	PRSS3 protein OS=Homo sapiens OX=9606 GN=PRSS3 PE=2 SV=1	9	2	2	1	247	26.5	7.21	49917273
P11388	DNA topoisomerase 2-alpha OS=Homo sapiens OX=9606 GN=TOP2A PE=1 SV=3	2	2	2	2	1531	174.3	8.72	1.44899e+06
A0A090N7Y2	ATP-binding cassette, sub-family F (GCN20), member 2 OS=Homo sapiens OX=9606 GN=ABCF2 PE=4 SV=1	3	2	2	2	634	72.4	7.49	4.13329e+06
O75477	Erlin-1 OS=Homo sapiens OX=9606 GN=ERLIN1 PE=1 SV=2	6	2	2	2	348	39.1	7.87	4.63798e+06
Q04760	Lactoylglutathione lyase OS=Homo sapiens OX=9606 GN=GLO1 PE=1 SV=4	13	2	2	2	184	20.8	5.31	9.62872e+07
P18754	Regulator of chromosome condensation OS=Homo sapiens OX=9606 GN=RCC1 PE=1 SV=1	7	2	2	2	421	44.9	7.52	1.39739e+06
Q5QPM7	Proteasome inhibitor PI31 subunit OS=Homo sapiens OX=9606 GN=PSMF1 PE=1 SV=2	16	1	1	1	263	28.9	6.44
A0A0A0MSK5	Torsin-1A-interacting protein 1 OS=Homo sapiens OX=9606 GN=TOR1AIP1 PE=1 SV=1	5	1	1	1	462	52.4	7.06	720185
Q9H0H5	Rac GTPase-activating protein 1 OS=Homo sapiens OX=9606 GN=RACGAP1 PE=1 SV=1	4	2	2	2	632	71	8.88	2.28163e+06
Q8IY37	Probable ATP-dependent RNA helicase DHX37 OS=Homo sapiens OX=9606 GN=DHX37 PE=1 SV=1	2	2	2	2	1157	129.5	8.1	1.33193e+06
P61956	Small ubiquitin-related modifier 2 OS=Homo sapiens OX=9606 GN=SUMO2 PE=1 SV=3	23	2	2	2	95	10.9	5.5	9.24701e+06
A0A5F9ZHW5	Ataxin-2 OS=Homo sapiens OX=9606 GN=ATXN2 PE=1 SV=1	2	2	2	2	1178	127.1	8.97	4.27195e+06
Q5JXT2	Nucleolar protein 56 (Fragment) OS=Homo sapiens OX=9606 GN=NOP56 PE=1 SV=1	7	2	2	2	281	31.2	7.77	2.78733e+06
H0Y4T6	Peptidylprolyl isomerase OS=Homo sapiens OX=9606 GN=PIN4 PE=1 SV=2	14	1	1	1	84	8.8	10.13	1.36426e+06
P31040	Succinate dehydrogenase [ubiquinone] flavoprotein subunit, mitochondrial OS=Homo sapiens OX=9606 GN=SDHA PE=1 SV=2	4	2	2	2	664	72.6	7.39	3.12652e+06
A0A4D5RAA5	Annexin OS=Homo sapiens OX=9606 PE=3 SV=1	6	1	1	1	282	31.5	8.09	2.51521e+06
B2R8R5	cDNA, FLJ94025, highly similar to Homo sapiens tripartite motif-containing 28 (TRIM28), mRNA OS=Homo sapiens OX=9606 PE=2 SV=1	3	2	2	2	835	88.5	5.77	6.26241e+06
Q6UN15	Pre-mRNA 3'-end-processing factor FIP1 OS=Homo sapiens OX=9606 GN=FIP1L1 PE=1 SV=1	2	1	1	1	594	66.5	5.59	2185649
Q9HB71	Calcyclin-binding protein OS=Homo sapiens OX=9606 GN=CACYBP PE=1 SV=2	9	2	2	2	228	26.2	8.25	5.2822e+06
A0A1U9X8J2	SKIV2L OS=Homo sapiens OX=9606 PE=4 SV=1	3	3	3	3	1246	137.6	6.1	3843190
B4DQY2	MICOS complex subunit MIC60 OS=Homo sapiens OX=9606 PE=2 SV=1	5	3	3	3	711	78.9	7.06	3.11331e+06
Q8IZP0	Abl interactor 1 OS=Homo sapiens OX=9606 GN=ABI1 PE=1 SV=4	5	2	2	2	508	55	7.06	1.4923e+06
Q92615	La-related protein 4B OS=Homo sapiens OX=9606 GN=LARP4B PE=1 SV=3	3	2	2	2	738	80.5	6.92	5.63855e+06
C9J1V9	EEF1E1-BLOC1S5 readthrough (NMD candidate) OS=Homo sapiens OX=9606 GN=EEF1E1-BLOC1S5 PE=4 SV=2	13	2	2	2	151	17	7.55	4.28397e+06
O95749	Geranylgeranyl pyrophosphate synthase OS=Homo sapiens OX=9606 GN=GGPS1 PE=1 SV=1	9	1	2	1	300	34.8	6.14	199775
A0A024R555	MAP/microtubule affinity-regulating kinase 2, isoform CRA_a OS=Homo sapiens OX=9606 GN=MARK2 PE=4 SV=1	4	2	2	2	551	61.6	9.51	2.3046e+06
Q96IX5	ATP synthase membrane subunit DAPIT, mitochondrial OS=Homo sapiens OX=9606 GN=ATP5MD PE=1 SV=1	26	1	1	1	58	6.5	9.76	1.5733e+06
Q59EK7	CS0DF038YO05 variant (Fragment) OS=Homo sapiens OX=9606 PE=3 SV=1	9	3	3	2	326	37.2	10.96	1.39221e+07
Q6PD74	Alpha- and gamma-adaptin-binding protein p34 OS=Homo sapiens OX=9606 GN=AAGAB PE=1 SV=1	7	1	1	1	315	34.6	4.64
A0A087WZM5	Peptidylprolyl isomerase OS=Homo sapiens OX=9606 GN=FKBP1A PE=1 SV=1	10	1	1	1	129	14.9	9.52	4.08899e+06
Q86VP6	Cullin-associated NEDD8-dissociated protein 1 OS=Homo sapiens OX=9606 GN=CAND1 PE=1 SV=2	2	3	3	3	1230	136.3	5.78	4.42247e+06
B3KT18	Glutamate dehydrogenase OS=Homo sapiens OX=9606 PE=2 SV=1	5	2	2	2	515	55.9	8.84	1.42083e+06
B7Z9F3	cDNA, FLJ78817, highly similar to Metaxin-2 OS=Homo sapiens OX=9606 PE=2 SV=1	11	1	1	1	253	28.8	6.29	454204
Q5JXB2	Putative ubiquitin-conjugating enzyme E2 N-like OS=Homo sapiens OX=9606 GN=UBE2NL PE=1 SV=1	14	2	2	2	153	17.4	5.92	7.06228e+06
Q96HE7	ERO1-like protein alpha OS=Homo sapiens OX=9606 GN=ERO1A PE=1 SV=2	3	1	1	1	468	54.4	5.68	1095840
D7EZH4	SNF2LT OS=Homo sapiens OX=9606 PE=2 SV=1	3	3	3	3	776	89.3	8.12	9.95445e+06
O75044	SLIT-ROBO Rho GTPase-activating protein 2 OS=Homo sapiens OX=9606 GN=SRGAP2 PE=1 SV=3	1	1	1	1	1071	120.8	6.7	1.51546e+06
O95816	BAG family molecular chaperone regulator 2 OS=Homo sapiens OX=9606 GN=BAG2 PE=1 SV=1	13	3	3	3	211	23.8	6.7	5.60981e+06
B3KNB9	HBS1-like protein OS=Homo sapiens OX=9606 PE=2 SV=1	4	2	2	2	684	75.4	6.61	3406720
Q9H4N9	DNA replication licensing factor MCM7 OS=Homo sapiens OX=9606 GN=MCM7 PE=2 SV=1	8	1	1	1	351	39.2	7.69
B4DRH6	Enoyl-CoA hydratase OS=Homo sapiens OX=9606 PE=2 SV=1	3	2	2	2	717	78.3	8.92	10717367
Q8NBJ5	Procollagen galactosyltransferase 1 OS=Homo sapiens OX=9606 GN=COLGALT1 PE=1 SV=1	6	3	3	3	622	71.6	7.31	3143121
B5MCF9	Pescadillo homolog OS=Homo sapiens OX=9606 GN=PES1 PE=1 SV=1	6	4	4	4	571	66	7.5	6.6574e+06
Q9Y6N5	Sulfide:quinone oxidoreductase, mitochondrial OS=Homo sapiens OX=9606 GN=SQOR PE=1 SV=1	5	2	2	2	450	49.9	9.11	3.94416e+06
B4E020	cDNA FLJ52154, moderately similar to Transmembrane emp24 domain-containing protein 2 OS=Homo sapiens OX=9606 PE=2 SV=1	17	1	1	1	151	17.1	4.84	1.08107e+06
B3KXH8	cDNA FLJ45417 fis, clone BRHIP3033811, highly similar to Sorting nexin-9 OS=Homo sapiens OX=9606 PE=2 SV=1	8	3	3	3	395	45.6	8.15	8.77025e+06
C9J8R7	GTP-binding protein 10 (Fragment) OS=Homo sapiens OX=9606 GN=GTPBP10 PE=1 SV=1	10	2	2	2	210	22.5	9.83	2.01551e+06
Q5CZB5	Uncharacterized protein DKFZp686M0430 OS=Homo sapiens OX=9606 GN=DKFZp686M0430 PE=2 SV=1	3	2	2	1	1157	125	4.49
Q9C0J8	pre-mRNA 3' end processing protein WDR33 OS=Homo sapiens OX=9606 GN=WDR33 PE=1 SV=2	2	2	3	2	1336	145.8	9.17	2.48772e+06
A0A0K0K1L1	Carbonic anhydrase OS=Homo sapiens OX=9606 GN=HEL-S-282 PE=2 SV=1	13	2	2	2	260	29.2	7.74	579733
P31689	DnaJ homolog subfamily A member 1 OS=Homo sapiens OX=9606 GN=DNAJA1 PE=1 SV=2	7	2	2	2	397	44.8	7.08	4.14193e+06
Q96CT7	Coiled-coil domain-containing protein 124 OS=Homo sapiens OX=9606 GN=CCDC124 PE=1 SV=1	8	2	2	2	223	25.8	9.54	21088665
Q96GA3	Protein LTV1 homolog OS=Homo sapiens OX=9606 GN=LTV1 PE=1 SV=1	5	2	2	2	475	54.8	4.91	4.36232e+06
P00390	Glutathione reductase, mitochondrial OS=Homo sapiens OX=9606 GN=GSR PE=1 SV=2	5	2	2	2	522	56.2	8.5	2.20181e+06
Q02978	Mitochondrial 2-oxoglutarate/malate carrier protein OS=Homo sapiens OX=9606 GN=SLC25A11 PE=1 SV=3	5	1	1	1	314	34	9.91	888985
Q71US4	eIF-2B-delta-like protein OS=Homo sapiens OX=9606 PE=2 SV=1	5	2	2	2	520	57.5	9.32	1130376
Q9H6W3	Ribosomal oxygenase 1 OS=Homo sapiens OX=9606 GN=RIOX1 PE=1 SV=2	4	2	2	2	641	71	6.46	940340
E5RJR5	S-phase kinase-associated protein 1 OS=Homo sapiens OX=9606 GN=SKP1 PE=1 SV=1	13	2	2	2	163	18.7	4.7	5.81892e+06
A0A384N652	RNA helicase OS=Homo sapiens OX=9606 PE=2 SV=1	2	2	2	2	600	68.5	9.29	1664561
Q15459	Splicing factor 3A subunit 1 OS=Homo sapiens OX=9606 GN=SF3A1 PE=1 SV=1	4	3	3	3	793	88.8	5.22	4.39457e+06
B4DXT2	cDNA FLJ59635, highly similar to Heat shock 70 kDa protein 4L OS=Homo sapiens OX=9606 PE=2 SV=1	2	1	1	1	813	91.9	6.09	1.84276e+06
Q53GD7	FUS interacting protein (Serine-arginine rich) 1 isoform 2 variant (Fragment) OS=Homo sapiens OX=9606 PE=2 SV=1	4	1	2	1	262	31.3	11.27	3.40143e+06
E9PC15	Acylglycerol kinase, mitochondrial OS=Homo sapiens OX=9606 GN=AGK PE=1 SV=1	7	1	1	1	394	43.8	6.34
A0A024R1S5	GTP-binding protein 1 OS=Homo sapiens OX=9606 GN=GTPBP1 PE=4 SV=1	4	2	2	2	660	71.4	8.22	1.02999e+06
Q9UBE0	SUMO-activating enzyme subunit 1 OS=Homo sapiens OX=9606 GN=SAE1 PE=1 SV=1	11	3	3	3	346	38.4	5.3	5.39762e+06
Q9NWT1	p21-activated protein kinase-interacting protein 1 OS=Homo sapiens OX=9606 GN=PAK1IP1 PE=1 SV=2	5	2	2	2	392	43.9	8.91	1.47451e+06
J3KR44	Ubiquitin thioesterase OS=Homo sapiens OX=9606 GN=OTUB1 PE=1 SV=2	4	1	1	1	272	31.4	5	1.23962e+06
Q53FN7	BZW1 protein variant (Fragment) OS=Homo sapiens OX=9606 PE=2 SV=1	7	3	3	3	424	48.6	6.11	4.55866e+06
Q08426	Peroxisomal bifunctional enzyme OS=Homo sapiens OX=9606 GN=EHHADH PE=1 SV=3	3	2	2	2	723	79.4	9.14	2.86019e+06
O75822	Eukaryotic translation initiation factor 3 subunit J OS=Homo sapiens OX=9606 GN=EIF3J PE=1 SV=2	8	2	2	2	258	29	4.83	5.36217e+06
Q9Y3E8	Glyoxalase domain-containing protein 4 OS=Homo sapiens OX=9606 PE=2 SV=1	4	2	2	2	504	55	8.7	2.442e+06
Q5THR1	RNA helicase OS=Homo sapiens OX=9606 GN=DHX35 PE=1 SV=1	2	1	1	1	679	76	8.68
Q9BS40	Latexin OS=Homo sapiens OX=9606 GN=LXN PE=1 SV=2	8	1	1	1	222	25.7	5.78	1653425
H3BMM9	RNA-binding protein with serine-rich domain 1 (Fragment) OS=Homo sapiens OX=9606 GN=RNPS1 PE=1 SV=1	5	1	1	1	284	31.7	11.62
A0A024R326	60S ribosomal protein L29 OS=Homo sapiens OX=9606 GN=RPL29 PE=1 SV=1	15	2	2	2	157	17.5	11.66	66196272
E9PRZ9	Chromosome 11 open reading frame 58 (Fragment) OS=Homo sapiens OX=9606 GN=C11orf58 PE=1 SV=1	18	1	1	1	90	10	5.95	929030
Q53F48	Heterogeneous nuclear ribonucleoprotein H3 isoform a variant (Fragment) OS=Homo sapiens OX=9606 PE=2 SV=1	6	2	2	2	346	36.9	7.34	3.04212e+06
P45974	Ubiquitin carboxyl-terminal hydrolase 5 OS=Homo sapiens OX=9606 GN=USP5 PE=1 SV=2	3	1	1	1	858	95.7	5.03
O43684	Mitotic checkpoint protein BUB3 OS=Homo sapiens OX=9606 GN=BUB3 PE=1 SV=1	11	3	3	3	328	37.1	6.84	6.16658e+06
H3BVC7	40S ribosomal protein S15a (Fragment) OS=Homo sapiens OX=9606 GN=RPS15A PE=1 SV=1	29	2	3	1	58	6.8	8.73	22125714
B7Z361	Reticulon OS=Homo sapiens OX=9606 PE=2 SV=1	5	1	2	1	205	22.9	8.84	2.86015e+06
E7ENU9	Macrophage-capping protein (Fragment) OS=Homo sapiens OX=9606 GN=CAPG PE=1 SV=1	9	2	2	2	253	27.8	6.23	1.10979e+06
A0A386NG45	Cellular tumor antigen p53 OS=Homo sapiens OX=9606 GN=TP53 PE=2 SV=1	6	2	2	2	393	43.6	6.65	2.74131e+06
Q16864	V-type proton ATPase subunit F OS=Homo sapiens OX=9606 GN=ATP6V1F PE=1 SV=2	20	1	1	1	119	13.4	5.52
M1V490	KIF5B-RET(NM_020630)_K22R12 fusion protein OS=Homo sapiens OX=9606 GN=KIF5B-RET(NM_020630)_K22;R12 PE=2 SV=1	1	1	1	1	1173	134.1	6.04	1.24158e+06
F8WBJ6	RNA-binding protein PNO1 OS=Homo sapiens OX=9606 GN=PNO1 PE=1 SV=1	12	1	1	1	136	15.2	9.82	2611553
A0A024RAC6	Elongin-A OS=Homo sapiens OX=9606 GN=ELOA PE=1 SV=1	2	1	1	1	772	87.2	9.57	1.19981e+06
E9PQI8	U4/U6.U5 tri-snRNP-associated protein 1 OS=Homo sapiens OX=9606 GN=SART1 PE=1 SV=1	10	1	1	1	164	17.5	11.17	1309613
Q9P035	Very-long-chain (3R)-3-hydroxyacyl-CoA dehydratase 3 OS=Homo sapiens OX=9606 GN=HACD3 PE=1 SV=2	6	2	2	2	362	43.1	8.94	7.11046e+07
Q9UPU5	Ubiquitin carboxyl-terminal hydrolase 24 OS=Homo sapiens OX=9606 GN=USP24 PE=1 SV=3	1	1	1	1	2620	294.2	6.14
B2RE88	cDNA, FLJ96465, highly similar to Homo sapiens solute carrier family 25 (mitochondrial carrier;phosphate carrier), member 3 (SLC25A3), nuclear gene encodingmitochondrial protein, transcript variant... OS=Homo sapiens OX=9606 PE=2 SV=1	5	2	2	2	361	39.9	9.36	1.08411e+07
P16401	Histone H1.5 OS=Homo sapiens OX=9606 GN=H1-5 PE=1 SV=3	9	2	2	1	226	22.6	10.92	8.09178e+06
C9JIZ6	Prosaposin OS=Homo sapiens OX=9606 GN=PSAP PE=1 SV=2	3	1	1	1	527	58.4	5.17
Q14651	Plastin-1 OS=Homo sapiens OX=9606 GN=PLS1 PE=1 SV=2	2	1	1	1	629	70.2	5.41	1.32482e+06
P28072	Proteasome subunit beta type-6 OS=Homo sapiens OX=9606 GN=PSMB6 PE=1 SV=4	8	2	2	2	239	25.3	4.92	4.20611e+06
E9PG02	Inactive C-alpha-formylglycine-generating enzyme 2 OS=Homo sapiens OX=9606 GN=SUMF2 PE=1 SV=1	11	1	1	1	183	20.5	9.38
Q9H9B4	Sideroflexin-1 OS=Homo sapiens OX=9606 GN=SFXN1 PE=1 SV=4	7	2	2	2	322	35.6	9.07	1.50258e+06
P0C7P4	Putative cytochrome b-c1 complex subunit Rieske-like protein 1 OS=Homo sapiens OX=9606 GN=UQCRFS1P1 PE=5 SV=1	7	1	1	1	283	30.8	8.87
B4DYI5	cDNA FLJ59155, highly similar to Homo sapiens heat shock 70 kDa protein 14 (HSPA14), transcript variant 1, mRNA OS=Homo sapiens OX=9606 PE=2 SV=1	13	2	2	2	156	16.8	7.24	2.08908e+06
X6RDA4	Paraspeckle component 1 (Fragment) OS=Homo sapiens OX=9606 GN=PSPC1 PE=1 SV=1	6	1	1	1	248	27.3	5.45	1.98828e+06
P24539	ATP synthase F(0) complex subunit B1, mitochondrial OS=Homo sapiens OX=9606 GN=ATP5PB PE=1 SV=2	11	2	2	2	256	28.9	9.36	1548393
Q59G94	Zinc finger protein 207 variant (Fragment) OS=Homo sapiens OX=9606 PE=2 SV=1	5	2	2	2	496	52.8	9.01	2.02036e+06
A0A494C0X0	Tubulin-folding cofactor B OS=Homo sapiens OX=9606 GN=TBCB PE=1 SV=1	4	1	1	1	282	31.1	5.74	1.7897e+06
O60568	Multifunctional procollagen lysine hydroxylase and glycosyltransferase LH3 OS=Homo sapiens OX=9606 GN=PLOD3 PE=1 SV=1	2	2	2	2	738	84.7	6.05	2.37271e+06
Q15182	Small nuclear ribonucleoprotein-associated protein OS=Homo sapiens OX=9606 GN=SNRPB PE=2 SV=1	8	3	3	3	285	29.7	10.07	5.79633e+06
O75934	Pre-mRNA-splicing factor SPF27 OS=Homo sapiens OX=9606 GN=BCAS2 PE=1 SV=1	6	1	1	1	225	26.1	5.66	3.03742e+06
A0A2R8YF45	Peroxisomal multifunctional enzyme type 2 OS=Homo sapiens OX=9606 GN=HSD17B4 PE=1 SV=1	14	2	2	2	172	18.7	9.45	1.17717e+06
D3DQF6	POU domain, class 4, transcription factor 3, isoform CRA_a OS=Homo sapiens OX=9606 GN=POU4F3 PE=4 SV=1	2	1	1	1	771	84.1	9.83	2.26905e+06
Q13185	Chromobox protein homolog 3 OS=Homo sapiens OX=9606 GN=CBX3 PE=1 SV=4	9	1	1	1	183	20.8	5.33	3888309
A8K7T4	cDNA FLJ75774, highly similar to Homo sapiens lectin, mannose-binding 2 (LMAN2), mRNA OS=Homo sapiens OX=9606 PE=2 SV=1	6	2	2	2	356	40.2	6.95	1.42527e+06
B4DVZ8	Leukotriene A(4) hydrolase OS=Homo sapiens OX=9606 PE=2 SV=1	2	1	1	1	561	63.8	5.83	1.12406e+06
B3KSK3	cDNA FLJ36473 fis, clone THYMU2016840, highly similar to Death-associated protein kinase 3 OS=Homo sapiens OX=9606 PE=2 SV=1	7	1	1	1	191	22.2	9.35	979755
P35606	Coatomer subunit beta' OS=Homo sapiens OX=9606 GN=COPB2 PE=1 SV=2	3	2	2	2	906	102.4	5.27	3.13686e+06
A0A384NL74	Epididymis secretory sperm binding protein OS=Homo sapiens OX=9606 PE=2 SV=1	4	2	2	2	425	48	10.14	2.44965e+06
A0A140VJW2	Stathmin OS=Homo sapiens OX=9606 PE=2 SV=1	11	2	2	2	174	19.8	7.02	8126059
E9PFH4	Transportin-3 OS=Homo sapiens OX=9606 GN=TNPO3 PE=1 SV=1	3	1	1	1	857	96.6	5.66
P11172	Uridine 5'-monophosphate synthase OS=Homo sapiens OX=9606 GN=UMPS PE=1 SV=1	7	1	1	1	480	52.2	7.24
Q5CZ91	Methionine aminopeptidase OS=Homo sapiens OX=9606 GN=DKFZp781C0419 PE=3 SV=1	5	1	1	1	336	37.8	6.9	904711
B4DUL5	cDNA FLJ51625, highly similar to Ubiquinol-cytochrome-c reductase complex coreprotein I, mitochondrial OS=Homo sapiens OX=9606 PE=2 SV=1	3	1	1	1	365	40.3	5.88	1.20254e+06
B2RDW0	Calmodulin OS=Homo sapiens OX=9606 PE=2 SV=1	17	2	2	2	149	16.8	4.22	5770277
P14174	Macrophage migration inhibitory factor OS=Homo sapiens OX=9606 GN=MIF PE=1 SV=4	10	1	1	1	115	12.5	7.88
B3KPA6	Acyl-Coenzyme A dehydrogenase, very long chain, isoform CRA_e OS=Homo sapiens OX=9606 GN=ACADVL PE=2 SV=1	3	2	2	2	579	62.5	7.25	3987545
B4DEC3	cDNA FLJ60429, highly similar to Aconitate hydratase, mitochondrial OS=Homo sapiens OX=9606 PE=2 SV=1	6	2	2	2	501	55.4	7.01	1.02783e+06
O60884	DnaJ homolog subfamily A member 2 OS=Homo sapiens OX=9606 GN=DNAJA2 PE=1 SV=1	5	2	2	2	412	45.7	6.48	3708948
A0A2R8Y855	SWI/SNF-related matrix-associated actin-dependent regulator of chromatin subfamily E member 1 OS=Homo sapiens OX=9606 GN=SMARCE1 PE=1 SV=1	4	1	1	1	367	41.8	5.83	795364
Q99460	26S proteasome non-ATPase regulatory subunit 1 OS=Homo sapiens OX=9606 GN=PSMD1 PE=1 SV=2	2	2	2	2	953	105.8	5.39	957557
Q9NXG9	cDNA FLJ20259 fis, clone COLF7443 OS=Homo sapiens OX=9606 PE=2 SV=1	5	1	1	1	416	47.5	6.14
Q15293	Reticulocalbin-1 OS=Homo sapiens OX=9606 GN=RCN1 PE=1 SV=1	5	1	1	1	331	38.9	5	1.53689e+06
A0A1Y0BRN0	Unconventional myosin-6 OS=Homo sapiens OX=9606 GN=Myo6-008 PE=2 SV=1	1	1	1	1	1272	146.9	8.56
A0A5F9ZHP2	Nucleoside-diphosphate kinase OS=Homo sapiens OX=9606 GN=AK2 PE=1 SV=1	8	1	1	1	162	17.7	7.18	2918231
Q96HY6	DDRGK domain-containing protein 1 OS=Homo sapiens OX=9606 GN=DDRGK1 PE=1 SV=2	6	1	1	1	314	35.6	5.12	490518
Q32MZ4	Leucine-rich repeat flightless-interacting protein 1 OS=Homo sapiens OX=9606 GN=LRRFIP1 PE=1 SV=2	2	1	1	1	808	89.2	4.65
Q99627	COP9 signalosome complex subunit 8 OS=Homo sapiens OX=9606 GN=COPS8 PE=1 SV=1	14	1	1	1	209	23.2	5.38
Q9H0A0	RNA cytidine acetyltransferase OS=Homo sapiens OX=9606 GN=NAT10 PE=1 SV=2	2	2	2	2	1025	115.7	8.27	4.52074e+06
B3KWE1	Histidine--tRNA ligase OS=Homo sapiens OX=9606 GN=HARS PE=1 SV=1	3	1	1	1	440	49.6	5.41
P11279	Lysosome-associated membrane glycoprotein 1 OS=Homo sapiens OX=9606 GN=LAMP1 PE=1 SV=3	4	2	2	2	417	44.9	8.75	4.32667e+06
M5EF56	MHC class I antigen (Fragment) OS=Homo sapiens OX=9606 GN=HLA-A PE=3 SV=1	9	1	1	1	273	31.5	6.24	2.17483e+06
P62861	40S ribosomal protein S30 OS=Homo sapiens OX=9606 GN=FAU PE=1 SV=1	17	1	1	1	59	6.6	12.15	25548700
B1AHF3	NADH-cytochrome b5 reductase 3 (Fragment) OS=Homo sapiens OX=9606 GN=CYB5R3 PE=1 SV=1	9	1	1	1	147	16.7	9.73	3024370
O95202	Mitochondrial proton/calcium exchanger protein OS=Homo sapiens OX=9606 GN=LETM1 PE=1 SV=1	3	2	2	2	739	83.3	6.7	1.62383e+06
B2R791	Pre-mRNA-splicing factor 3 OS=Homo sapiens OX=9606 PE=2 SV=1	2	1	1	1	683	77.5	9.5	955463
Q9NZ23	Drug-sensitive protein 1 OS=Homo sapiens OX=9606 GN=YA61 PE=2 SV=1	16	2	2	2	136	14.9	7.5	1.75793e+06
O75947	ATP synthase subunit d, mitochondrial OS=Homo sapiens OX=9606 GN=ATP5PD PE=1 SV=3	12	2	2	2	161	18.5	5.3	3.21374e+06
Q9UJA5	tRNA (adenine(58)-N(1))-methyltransferase non-catalytic subunit TRM6 OS=Homo sapiens OX=9606 GN=TRMT6 PE=1 SV=1	8	3	3	3	497	55.8	7.55	1.17177e+06
Q8NE02	AKAP8 protein OS=Homo sapiens OX=9606 GN=AKAP8 PE=2 SV=1	3	1	1	1	692	76.1	5.12
A8K5W7	Isoleucyl-tRNA synthetase OS=Homo sapiens OX=9606 PE=2 SV=1	2	2	2	2	940	105.9	6.42	1.366e+06
Q16576	Histone-binding protein RBBP7 OS=Homo sapiens OX=9606 GN=RBBP7 PE=1 SV=1	5	2	2	2	425	47.8	5.05	2.69888e+06
E5KLM0	Dynamin-like 120 kDa protein, form S1 OS=Homo sapiens OX=9606 PE=4 SV=1	3	2	2	2	978	113.4	7.75	748699
O15347	High mobility group protein B3 OS=Homo sapiens OX=9606 GN=HMGB3 PE=1 SV=4	7	1	1	1	200	23	8.37	2435594
Q59EC0	Adenosine deaminase, RNA-specific isoform ADAR-a variant (Fragment) OS=Homo sapiens OX=9606 PE=2 SV=1	2	2	2	2	1244	137.7	8.48	2.54618e+06
O75396	Vesicle-trafficking protein SEC22b OS=Homo sapiens OX=9606 GN=SEC22B PE=1 SV=4	11	2	2	2	215	24.6	6.92	2.61513e+06
Q59E85	Caveolin (Fragment) OS=Homo sapiens OX=9606 PE=2 SV=1	8	2	2	2	217	25.1	7.91	6.79094e+06
Q9BVJ6	U3 small nucleolar RNA-associated protein 14 homolog A OS=Homo sapiens OX=9606 GN=UTP14A PE=1 SV=1	4	2	2	2	771	87.9	7.87	739775
B7Z9J8	cDNA, FLJ78862, highly similar to Isocitrate dehydrogenase OS=Homo sapiens OX=9606 PE=2 SV=1	4	1	1	1	257	28.1	5.66
W8QRJ0	Lysyl oxidase homolog (Fragment) OS=Homo sapiens OX=9606 GN=LOXL2 PE=2 SV=1	2	1	1	1	752	84.2	6.27	711724
Q14257	Reticulocalbin-2 OS=Homo sapiens OX=9606 GN=RCN2 PE=1 SV=1	7	1	1	1	317	36.9	4.4
B0QZK4	Heterochromatin protein 1-binding protein 3 (Fragment) OS=Homo sapiens OX=9606 GN=HP1BP3 PE=1 SV=1	8	2	2	2	253	28.5	9.88	959710
O60869	Endothelial differentiation-related factor 1 OS=Homo sapiens OX=9606 GN=EDF1 PE=1 SV=1	11	2	2	2	148	16.4	9.95	4.88002e+06
E9PLN8	VKc domain-containing protein (Fragment) OS=Homo sapiens OX=9606 PE=4 SV=1	8	1	1	1	166	17.9	8.62	1010922
Q5JX57	Copine-1 (Fragment) OS=Homo sapiens OX=9606 GN=CPNE1 PE=1 SV=8	15	1	1	1	137	15	5.3
B1AJY5	26S proteasome non-ATPase regulatory subunit 10 OS=Homo sapiens OX=9606 GN=PSMD10 PE=1 SV=1	12	1	1	1	185	20.2	5.58	1.33755e+06
P51148	Ras-related protein Rab-5C OS=Homo sapiens OX=9606 GN=RAB5C PE=1 SV=2	6	1	1	1	216	23.5	8.41	1.74118e+06
A0A384MDW7	Enoyl Coenzyme A hydratase, short chain, 1, mitochondrial OS=Homo sapiens OX=9606 GN=ECHS1 PE=2 SV=1	6	1	1	1	290	31.4	8.07	718763
B4DT29	cDNA FLJ51082, highly similar to Actin-like protein 3 OS=Homo sapiens OX=9606 PE=2 SV=1	6	2	2	2	356	40.7	5.82	2.95599e+06
P40222	Alpha-taxilin OS=Homo sapiens OX=9606 GN=TXLNA PE=1 SV=3	5	3	3	3	546	61.9	6.52	3.63824e+06
Q09161	Nuclear cap-binding protein subunit 1 OS=Homo sapiens OX=9606 GN=NCBP1 PE=1 SV=1	2	1	1	1	790	91.8	6.43	5.83486e+06
P51571	Translocon-associated protein subunit delta OS=Homo sapiens OX=9606 GN=SSR4 PE=1 SV=1	8	1	1	1	173	19	6.15	214756576
H3BT58	Coactosin-like protein OS=Homo sapiens OX=9606 GN=COTL1 PE=1 SV=1	22	2	2	2	73	8.2	8.41	6.53092e+06
B4DHT1	cDNA FLJ52901, highly similar to Procollagen-lysine,2-oxoglutarate5-dioxygenase 1 OS=Homo sapiens OX=9606 PE=2 SV=1	5	2	2	2	391	45.3	7.4	3.8504e+06
Q53GL5	IDP (Fragment) OS=Homo sapiens OX=9606 PE=2 SV=1	7	2	2	2	452	50.9	8.48	863636
B2RAQ8	Carnitine O-palmitoyltransferase OS=Homo sapiens OX=9606 PE=2 SV=1	3	2	2	2	773	88.3	8.59	2.00728e+06
P43686	26S proteasome regulatory subunit 6B OS=Homo sapiens OX=9606 GN=PSMC4 PE=1 SV=2	4	1	1	1	418	47.3	5.21
P83111	Serine beta-lactamase-like protein LACTB, mitochondrial OS=Homo sapiens OX=9606 GN=LACTB PE=1 SV=2	2	1	1	1	547	60.7	8.53	1.91871e+06
A0A024RC67	Protein regulator of cytokinesis 1, isoform CRA_e OS=Homo sapiens OX=9606 GN=PRC1 PE=4 SV=1	3	2	2	2	620	71.6	6.57	5.63906e+06
Q49AN9	Small nuclear ribonucleoprotein G OS=Homo sapiens OX=9606 GN=SNRPG PE=1 SV=1	19	1	1	1	64	7.1	7.18
Q86VR6	RNA helicase (Fragment) OS=Homo sapiens OX=9606 GN=DDX10 PE=2 SV=1	2	1	1	1	745	85.8	9.22
P39656	Dolichyl-diphosphooligosaccharide--protein glycosyltransferase 48 kDa subunit OS=Homo sapiens OX=9606 GN=DDOST PE=1 SV=4	3	1	1	1	456	50.8	6.55	2.70392e+06
P25788	Proteasome subunit alpha type-3 OS=Homo sapiens OX=9606 GN=PSMA3 PE=1 SV=2	7	2	2	2	255	28.4	5.33	2894713
Q9Y221	60S ribosome subunit biogenesis protein NIP7 homolog OS=Homo sapiens OX=9606 GN=NIP7 PE=1 SV=1	11	2	2	2	180	20.4	8.51	6.39987e+06
Q8IVS2	Malonyl-CoA-acyl carrier protein transacylase, mitochondrial OS=Homo sapiens OX=9606 GN=MCAT PE=1 SV=2	7	2	2	2	390	42.9	8.72	1.34634e+06
A0A2Z6ATB6	Drebrin A OS=Homo sapiens OX=9606 GN=DBN1 PE=2 SV=1	3	1	1	1	695	76.3	4.51	1.13666e+06
Q9UKD2	mRNA turnover protein 4 homolog OS=Homo sapiens OX=9606 GN=MRTO4 PE=1 SV=2	5	1	1	1	239	27.5	8.29	4990581
Q13242	Serine/arginine-rich splicing factor 9 OS=Homo sapiens OX=9606 GN=SRSF9 PE=1 SV=1	5	1	1	1	221	25.5	8.65	2035474
Q69YP1	Uncharacterized protein DKFZp762M013 (Fragment) OS=Homo sapiens OX=9606 GN=DKFZp762M013 PE=2 SV=1	2	1	1	1	728	87.3	6.87	1475582
H3BNX8	Cytochrome c oxidase polypeptide Va OS=Homo sapiens OX=9606 GN=COX5A PE=1 SV=1	10	2	2	2	153	17.2	6	4.30331e+06
B3KT66	26S proteasome non-ATPase regulatory subunit 6 OS=Homo sapiens OX=9606 GN=PSMD6 PE=2 SV=1	7	1	1	1	343	40.3	5.85	517524
Q9H0S4	Probable ATP-dependent RNA helicase DDX47 OS=Homo sapiens OX=9606 GN=DDX47 PE=1 SV=1	3	1	1	1	455	50.6	9.1	1.54868e+06
Q99848	Probable rRNA-processing protein EBP2 OS=Homo sapiens OX=9606 GN=EBNA1BP2 PE=1 SV=2	3	1	1	1	306	34.8	10.1	1.30926e+06
P11177	Pyruvate dehydrogenase E1 component subunit beta, mitochondrial OS=Homo sapiens OX=9606 GN=PDHB PE=1 SV=3	3	1	1	1	359	39.2	6.65	1.55178e+06
Q00688	Peptidyl-prolyl cis-trans isomerase FKBP3 OS=Homo sapiens OX=9606 GN=FKBP3 PE=1 SV=1	5	1	1	1	224	25.2	9.28	2.06112e+06
Q01780	Exosome component 10 OS=Homo sapiens OX=9606 GN=EXOSC10 PE=1 SV=2	2	2	2	2	885	100.8	8.46
Q13823	Nucleolar GTP-binding protein 2 OS=Homo sapiens OX=9606 GN=GNL2 PE=1 SV=1	3	2	2	2	731	83.6	9.25	2.5035e+06
Q9GZS3	WD repeat-containing protein 61 OS=Homo sapiens OX=9606 GN=WDR61 PE=1 SV=1	6	2	2	2	305	33.6	5.47	6.99134e+06
P48047	ATP synthase subunit O, mitochondrial OS=Homo sapiens OX=9606 GN=ATP5PO PE=1 SV=1	5	1	1	1	213	23.3	9.96	2.94396e+06
A0A024R4A5	Trinucleotide repeat containing 15, isoform CRA_a OS=Homo sapiens OX=9606 GN=TNRC15 PE=4 SV=1	1	1	1	1	1298	149.9	5.54	1.50445e+06
B2R6K4	cDNA, FLJ92996, highly similar to Homo sapiens guanine nucleotide binding protein (G protein), beta polypeptide 1 (GNB1), mRNA OS=Homo sapiens OX=9606 PE=2 SV=1	4	1	1	1	340	37.3	6.18	2713030
Q12765	Secernin-1 OS=Homo sapiens OX=9606 GN=SCRN1 PE=1 SV=2	3	1	1	1	414	46.4	4.75	928467
Q53HB3	Proteasome 26S ATPase subunit 1 variant (Fragment) OS=Homo sapiens OX=9606 PE=1 SV=1	3	1	1	1	440	49.2	6.21	1.56819e+06
A0A3B3ITK7	Phosphoglucomutase-1 OS=Homo sapiens OX=9606 GN=PGM1 PE=1 SV=1	3	2	2	2	584	63.9	6.76	1.90045e+06
A0A024RA87	Septin-7 OS=Homo sapiens OX=9606 GN=SEPT7 PE=3 SV=1	7	2	2	2	384	44.8	8.22
Q69YN2	CWF19-like protein 1 OS=Homo sapiens OX=9606 GN=CWF19L1 PE=1 SV=2	2	1	1	1	538	60.6	7.24
A0A494C1G5	DnaJ homolog subfamily C member 10 OS=Homo sapiens OX=9606 GN=DNAJC10 PE=1 SV=1	7	2	2	2	301	34.6	7.69	836474
E9PQH6	Rho-related GTP-binding protein RhoC (Fragment) OS=Homo sapiens OX=9606 GN=RHOC PE=1 SV=1	7	1	1	1	169	19.2	5.1	3.45822e+06
B4DPH5	cDNA FLJ55496, highly similar to Aminopeptidase N OS=Homo sapiens OX=9606 PE=2 SV=1	2	1	1	1	533	61.4	5.33	2.30002e+06
A0A087WYW6	Coiled-coil domain-containing protein 47 OS=Homo sapiens OX=9606 GN=CCDC47 PE=1 SV=1	7	1	1	1	190	22.6	9.61	854420
E7ETU9	Procollagen-lysine 5-dioxygenase OS=Homo sapiens OX=9606 GN=PLOD2 PE=1 SV=1	2	1	1	1	703	81.1	6.65	1.55094e+06
E9PNS6	Histone-binding protein RBBP4 OS=Homo sapiens OX=9606 GN=RBBP4 PE=1 SV=1	11	1	1	1	104	11.9	4.77	1.24009e+06
F8VRL4	Diphosphoinositol polyphosphate phosphohydrolase 2 (Fragment) OS=Homo sapiens OX=9606 GN=NUDT4 PE=1 SV=1	24	1	1	1	95	11	5.54	2.55843e+06
P17980	26S proteasome regulatory subunit 6A OS=Homo sapiens OX=9606 GN=PSMC3 PE=1 SV=3	2	1	1	1	439	49.2	5.24
Q8TED0	U3 small nucleolar RNA-associated protein 15 homolog OS=Homo sapiens OX=9606 GN=UTP15 PE=1 SV=3	3	1	1	1	518	58.4	9.11
Q9Y6A4	Cilia- and flagella-associated protein 20 OS=Homo sapiens OX=9606 GN=CFAP20 PE=1 SV=1	6	1	1	1	193	22.8	9.76	1.1845e+06
Q5NKV8	Intercellular adhesion molecule 1 OS=Homo sapiens OX=9606 GN=ICAM1 PE=2 SV=1	3	1	1	1	532	57.8	7.68	1.50463e+06
P50502	Hsc70-interacting protein OS=Homo sapiens OX=9606 GN=ST13 PE=1 SV=2	6	2	2	2	369	41.3	5.27	8.16709e+06
Q9HB00	Desmocollin 1, isoform CRA_b OS=Homo sapiens OX=9606 GN=DSC1 PE=4 SV=1	2	1	1	1	840	93.8	5.53	806736
B4DW97	RNA helicase OS=Homo sapiens OX=9606 PE=2 SV=1	3	2	2	2	711	80	8.85	2745143
P40763	Signal transducer and activator of transcription 3 OS=Homo sapiens OX=9606 GN=STAT3 PE=1 SV=2	1	1	1	1	770	88	6.3	1.26391e+06
H7C2Y5	DnaJ_C domain-containing protein (Fragment) OS=Homo sapiens OX=9606 PE=1 SV=8	14	2	2	2	167	19.2	5.24	4.53202e+06
A8K9T9	Formylglycinamide ribonucleotide amidotransferase OS=Homo sapiens OX=9606 PE=2 SV=1	2	1	1	1	1338	144.6	5.8
D6REC9	THO complex subunit 3 OS=Homo sapiens OX=9606 GN=THOC3 PE=1 SV=1	14	1	1	1	166	18.4	4.97
Q86VX4	Structural maintenance of chromosomes protein OS=Homo sapiens OX=9606 GN=SMC3 PE=2 SV=1	1	2	2	2	1217	141.4	7.18	2.2075e+06
O00232	26S proteasome non-ATPase regulatory subunit 12 OS=Homo sapiens OX=9606 GN=PSMD12 PE=1 SV=3	3	1	1	1	456	52.9	7.65
Q96N66	Lysophospholipid acyltransferase 7 OS=Homo sapiens OX=9606 GN=MBOAT7 PE=1 SV=2	3	1	1	1	472	52.7	8.97
Q9BV37	PWP1 homolog (S. cerevisiae) OS=Homo sapiens OX=9606 GN=PWP1 PE=2 SV=1	3	2	2	2	501	55.8	4.79	7.73034e+06
B3KV02	cDNA FLJ41015 fis, clone UTERU2018712, highly similar to COP9 signalosome complex subunit 7b OS=Homo sapiens OX=9606 PE=2 SV=1	11	1	1	1	157	18.1	6.9
B4DSU5	cDNA FLJ55583, highly similar to Polypyrimidine tract-binding protein 2 OS=Homo sapiens OX=9606 PE=2 SV=1	1	1	2	1	540	58.6	8.92	23279571
A8K0D2	cDNA FLJ77740, highly similar to Homo sapiens 7-dehydrocholesterol reductase, mRNA OS=Homo sapiens OX=9606 PE=2 SV=1	3	1	1	1	475	54.4	8.78
A8K3S3	Kinesin-like protein OS=Homo sapiens OX=9606 PE=2 SV=1	4	2	2	2	725	81.3	7.83	729158
Q5RKV6	Exosome complex component MTR3 OS=Homo sapiens OX=9606 GN=EXOSC6 PE=1 SV=1	7	2	2	2	272	28.2	6.28	6112008
C9JSP1	B-cell receptor-associated protein (Fragment) OS=Homo sapiens OX=9606 GN=BCAP31 PE=1 SV=1	5	1	1	1	182	20.7	8.9
Q9BXS6	Nucleolar and spindle-associated protein 1 OS=Homo sapiens OX=9606 GN=NUSAP1 PE=1 SV=1	3	1	1	1	441	49.4	9.91	1.16223e+06
Q12986	Transcriptional repressor NF-X1 OS=Homo sapiens OX=9606 GN=NFX1 PE=1 SV=2	1	1	1	1	1120	124.3	8.24
A0A024R1I0	Neurofibromin 2 (Bilateral acoustic neuroma), isoform CRA_g OS=Homo sapiens OX=9606 GN=NF2 PE=4 SV=1	2	1	1	1	548	64	6.21	852618
E5RFK8	Leucine zipper protein 1 (Fragment) OS=Homo sapiens OX=9606 GN=LUZP1 PE=1 SV=1	4	1	2	1	273	32.1	5.44
F5H157	Ras-related protein Rab-35 (Fragment) OS=Homo sapiens OX=9606 GN=RAB35 PE=1 SV=1	6	1	1	1	185	21.2	8.31	11372245
O75964	ATP synthase subunit g, mitochondrial OS=Homo sapiens OX=9606 GN=ATP5MG PE=1 SV=3	23	1	1	1	103	11.4	9.64
B2RCT6	cDNA, FLJ96276, highly similar to Homo sapiens G1 to S phase transition 1 (GSPT1), mRNA OS=Homo sapiens OX=9606 PE=2 SV=1	4	2	2	2	499	55.7	5.62	3.33694e+06
Q9Y2X3	Nucleolar protein 58 OS=Homo sapiens OX=9606 GN=NOP58 PE=1 SV=1	3	1	1	1	529	59.5	8.92	1.01338e+06
Q86Y75	UPP1 protein OS=Homo sapiens OX=9606 PE=2 SV=1	6	1	1	1	173	19.2	7.9	1.01844e+06
Q8TF42	Ubiquitin-associated and SH3 domain-containing protein B OS=Homo sapiens OX=9606 GN=UBASH3B PE=1 SV=2	2	1	1	1	649	72.6	6.93
Q7Z7H5	Transmembrane emp24 domain-containing protein 4 OS=Homo sapiens OX=9606 GN=TMED4 PE=1 SV=1	5	1	1	1	227	25.9	8.28	720979
O15173	Membrane-associated progesterone receptor component 2 OS=Homo sapiens OX=9606 GN=PGRMC2 PE=1 SV=1	13	2	2	1	223	23.8	4.88
A0A6Q8PF43	Heat shock protein beta-1 OS=Homo sapiens OX=9606 GN=HSPB1 PE=4 SV=1	7	1	1	1	141	15.9	8.54	2.89919e+06
B3KMB1	Structural maintenance of chromosomes protein OS=Homo sapiens OX=9606 PE=2 SV=1	1	1	1	1	1197	135.5	8.43
Q9H2U2	Inorganic pyrophosphatase 2, mitochondrial OS=Homo sapiens OX=9606 GN=PPA2 PE=1 SV=2	4	1	1	1	334	37.9	7.39
C9J177	Protein phosphatase 1 regulatory subunit 7 (Fragment) OS=Homo sapiens OX=9606 GN=PPP1R7 PE=1 SV=1	7	1	1	1	289	33.7	5.22
Q9BVS4	Serine/threonine-protein kinase RIO2 OS=Homo sapiens OX=9606 GN=RIOK2 PE=1 SV=2	3	1	1	1	552	63.2	5.94
Q14554	Protein disulfide-isomerase A5 OS=Homo sapiens OX=9606 GN=PDIA5 PE=1 SV=1	2	1	1	1	519	59.6	7.91
P82650	28S ribosomal protein S22, mitochondrial OS=Homo sapiens OX=9606 GN=MRPS22 PE=1 SV=1	3	1	1	1	360	41.3	7.9	839382
Q9BU76	Multiple myeloma tumor-associated protein 2 OS=Homo sapiens OX=9606 GN=MMTAG2 PE=1 SV=1	8	2	2	2	263	29.4	10.02	4.21123e+06
Q9NSN1	Uncharacterized protein DKFZp761H087 (Fragment) OS=Homo sapiens OX=9606 GN=DKFZp761H087 PE=2 SV=1	1	1	1	1	952	110.3	7.78	1.29241e+06
A0A590UK80	Uncharacterized protein (Fragment) OS=Homo sapiens OX=9606 PE=3 SV=1	2	2	2	1	1090	121	6.84	1.97867e+06
K7EIU0	Hsp90 co-chaperone Cdc37 (Fragment) OS=Homo sapiens OX=9606 GN=CDC37 PE=1 SV=1	11	1	1	1	104	11.6	5.01
F8W881	Constitutive coactivator of PPAR-gamma-like protein 2 OS=Homo sapiens OX=9606 GN=FAM120C PE=1 SV=2	1	1	1	1	895	99.3	8.7	1.42537e+06
Q92522	Histone H1.10 OS=Homo sapiens OX=9606 GN=H1-10 PE=1 SV=1	7	1	1	1	213	22.5	10.76
A0A140VJN8	Perilipin OS=Homo sapiens OX=9606 PE=2 SV=1	4	1	1	1	433	46.9	5.44	2.60337e+06
B2R4I8	cDNA, FLJ92106, highly similar to Homo sapiens adaptor-related protein complex 3, sigma 1 subunit(AP3S1), mRNA OS=Homo sapiens OX=9606 PE=2 SV=1	6	1	1	1	193	21.7	5.39	1.14713e+06
Q9NX24	H/ACA ribonucleoprotein complex subunit 2 OS=Homo sapiens OX=9606 GN=NHP2 PE=1 SV=1	7	1	1	1	153	17.2	8.22	1827538
Q53FS4	Lectin, mannose-binding, 1 variant (Fragment) OS=Homo sapiens OX=9606 PE=2 SV=1	2	1	1	1	510	57.5	6.81	1464229
A4D286	Similar to Nuclear protein Hcc-1 (HSPC316) (Proliferation associated cytokine-inducible protein CIP29) OS=Homo sapiens OX=9606 GN=LOC402290 PE=4 SV=1	10	1	1	1	185	20.7	9.32
P98179	RNA-binding protein 3 OS=Homo sapiens OX=9606 GN=RBM3 PE=1 SV=1	6	1	1	1	157	17.2	8.91	5.59186e+06
Q05DH1	Proteasome subunit alpha type (Fragment) OS=Homo sapiens OX=9606 GN=PSMA7 PE=2 SV=1	5	1	1	1	238	26.7	8.87	2.66966e+06
P04632	Calpain small subunit 1 OS=Homo sapiens OX=9606 GN=CAPNS1 PE=1 SV=1	4	1	1	1	268	28.3	5.2	4485177
A0A087WYR0	Signal recognition particle 19 kDa protein OS=Homo sapiens OX=9606 GN=SRP19 PE=1 SV=1	13	1	1	1	120	13.6	10.23	1.45839e+06
Q9NUL7	Probable ATP-dependent RNA helicase DDX28 OS=Homo sapiens OX=9606 GN=DDX28 PE=1 SV=2	3	1	1	1	540	59.5	10.42	690367
P06493	Cyclin-dependent kinase 1 OS=Homo sapiens OX=9606 GN=CDK1 PE=1 SV=3	8	2	2	1	297	34.1	8.4	2.48562e+06
D3DQT4	Tripartite motif-containing 3, isoform CRA_f (Fragment) OS=Homo sapiens OX=9606 GN=TRIM3 PE=3 SV=1	3	1	1	1	392	42.6	8.53	975117
P46977	Dolichyl-diphosphooligosaccharide--protein glycosyltransferase subunit STT3A OS=Homo sapiens OX=9606 GN=STT3A PE=1 SV=2	2	1	1	1	705	80.5	8.07	932307
B3KTN5	cDNA FLJ38538 fis, clone HCHON2001407, highly similar to LanC-like protein 2 OS=Homo sapiens OX=9606 PE=2 SV=1	3	1	1	1	450	50.8	7.59	936661
Q9NPD3	Exosome complex component RRP41 OS=Homo sapiens OX=9606 GN=EXOSC4 PE=1 SV=3	4	1	1	1	245	26.4	6.52	4587983
C9JRZ6	MICOS complex subunit MIC19 OS=Homo sapiens OX=9606 GN=CHCHD3 PE=1 SV=2	5	1	1	1	232	26.7	7.75	1069928
A0A0C4DGG1	Protein kinase C and casein kinase substrate in neurons protein 3 (Fragment) OS=Homo sapiens OX=9606 GN=PACSIN3 PE=1 SV=1	3	1	1	1	405	46.5	6.18	1.27517e+06
P09012	U1 small nuclear ribonucleoprotein A OS=Homo sapiens OX=9606 GN=SNRPA PE=1 SV=3	6	2	2	2	282	31.3	9.83	9.11511e+06
E7EQ64	Trypsin-1 OS=Homo sapiens OX=9606 GN=PRSS1 PE=1 SV=1	11	2	2	1	261	28.1	7.25	68281488
Q8N5C6	S1 RNA-binding domain-containing protein 1 OS=Homo sapiens OX=9606 GN=SRBD1 PE=1 SV=2	1	1	1	1	995	111.7	8.72	836572
A2A2M0	Regulation of nuclear pre-mRNA domain-containing protein 1B (Fragment) OS=Homo sapiens OX=9606 GN=RPRD1B PE=1 SV=1	8	1	1	1	197	22.1	4.93
P38606	V-type proton ATPase catalytic subunit A OS=Homo sapiens OX=9606 GN=ATP6V1A PE=1 SV=2	6	1	1	1	617	68.3	5.52
J3QLR7	Small nuclear ribonucleoprotein Sm D1 OS=Homo sapiens OX=9606 GN=SNRPD1 PE=1 SV=1	25	1	1	1	44	5.3	9.82	2.03779e+06
G3V5V3	Nuclear export mediator factor NEMF (Fragment) OS=Homo sapiens OX=9606 GN=NEMF PE=1 SV=8	1	1	1	1	998	113.9	5.85	1099738
B7WP74	Pre-mRNA-splicing factor CWC22 homolog (Fragment) OS=Homo sapiens OX=9606 GN=CWC22 PE=1 SV=1	1	1	1	1	745	85.5	5.71	4.65848e+06
J3QSF4	Ras-related protein Rab-15 (Fragment) OS=Homo sapiens OX=9606 GN=RAB15 PE=1 SV=1	8	1	1	1	140	15.6	9.45	7.58845e+06
Q9H223	EH domain-containing protein 4 OS=Homo sapiens OX=9606 GN=EHD4 PE=1 SV=1	3	1	1	1	541	61.1	6.76	988029
P38117	Electron transfer flavoprotein subunit beta OS=Homo sapiens OX=9606 GN=ETFB PE=1 SV=3	7	1	1	1	255	27.8	8.1
B0QYK0	RNA-binding protein EWS OS=Homo sapiens OX=9606 GN=EWSR1 PE=1 SV=1	1	1	1	1	618	64.9	9.38	5.389e+06
Q53FA5	Protein translocation complex beta variant (Fragment) OS=Homo sapiens OX=9606 PE=2 SV=1	16	1	1	1	96	10	11.72	3.88484e+06
Q9UMX0	Ubiquilin-1 OS=Homo sapiens OX=9606 GN=UBQLN1 PE=1 SV=2	3	1	1	1	589	62.5	5.11	1.04683e+06
O00267	Transcription elongation factor SPT5 OS=Homo sapiens OX=9606 GN=SUPT5H PE=1 SV=1	2	2	2	2	1087	120.9	5.06
A8K4K9	ER membrane protein complex subunit 2 OS=Homo sapiens OX=9606 PE=2 SV=1	8	2	2	2	297	34.8	6.81	915391
B4DX93	cDNA FLJ55471, highly similar to Cytoplasmic dynein 1 intermediate chain 2 OS=Homo sapiens OX=9606 PE=2 SV=1	3	1	1	1	361	39.7	5.67	1.14547e+06
H7BZL0	MKI67 FHA domain-interacting nucleolar phosphoprotein (Fragment) OS=Homo sapiens OX=9606 GN=NIFK PE=1 SV=1	10	1	1	1	102	11.7	9.64	1.57212e+06
O15511	Actin-related protein 2/3 complex subunit 5 OS=Homo sapiens OX=9606 GN=ARPC5 PE=1 SV=3	13	2	2	2	151	16.3	5.67	1.87102e+06
O60264	SWI/SNF-related matrix-associated actin-dependent regulator of chromatin subfamily A member 5 OS=Homo sapiens OX=9606 GN=SMARCA5 PE=1 SV=1	1	1	1	1	1052	121.8	8.09
Q9H1I8	Activating signal cointegrator 1 complex subunit 2 OS=Homo sapiens OX=9606 GN=ASCC2 PE=1 SV=3	2	1	1	1	757	86.3	5.16
A0A6Q8PG37	Kinesin-like protein KIF2A OS=Homo sapiens OX=9606 GN=KIF2A PE=4 SV=1	2	2	2	2	717	81	6.1	3.94592e+06
P61009	Signal peptidase complex subunit 3 OS=Homo sapiens OX=9606 GN=SPCS3 PE=1 SV=1	13	1	1	1	180	20.3	8.62
O00264	Membrane-associated progesterone receptor component 1 OS=Homo sapiens OX=9606 GN=PGRMC1 PE=1 SV=3	9	2	2	1	195	21.7	4.7	5.48534e+06
P26006	Integrin alpha-3 OS=Homo sapiens OX=9606 GN=ITGA3 PE=1 SV=5	1	1	1	1	1051	116.5	6.77	1.77313e+06
B4DRG0	cDNA FLJ51764, highly similar to Histone deacetylase 1 OS=Homo sapiens OX=9606 PE=2 SV=1	4	1	1	1	289	32.7	4.82
Q9BRU9	rRNA-processing protein UTP23 homolog OS=Homo sapiens OX=9606 GN=UTP23 PE=1 SV=2	5	1	2	1	249	28.4	10.07	2.00873e+06
Q5T4U5	Medium-chain specific acyl-CoA dehydrogenase, mitochondrial OS=Homo sapiens OX=9606 GN=ACADM PE=1 SV=1	3	1	1	1	454	50.2	7.8	946642
B4DDV4	cDNA FLJ52530, highly similar to Tumor protein D54 OS=Homo sapiens OX=9606 PE=2 SV=1	7	1	1	1	157	17.2	8.97	919414
E7ER68	Protein FAM91A1 OS=Homo sapiens OX=9606 GN=FAM91A1 PE=1 SV=1	1	1	1	1	789	88.9	6.76	13456766
Q96GQ7	Probable ATP-dependent RNA helicase DDX27 OS=Homo sapiens OX=9606 GN=DDX27 PE=1 SV=2	2	2	2	2	796	89.8	9.28	2.23846e+06
P24941	Cyclin-dependent kinase 2 OS=Homo sapiens OX=9606 GN=CDK2 PE=1 SV=2	8	2	2	1	298	33.9	8.68
Q8N7H5	RNA polymerase II-associated factor 1 homolog OS=Homo sapiens OX=9606 GN=PAF1 PE=1 SV=2	2	1	1	1	531	59.9	4.63	939250
B4DP23	cDNA FLJ57546, highly similar to Homo sapiens target of EGR1, member 1 (nuclear) (TOE1), mRNA OS=Homo sapiens OX=9606 PE=2 SV=1	4	1	1	1	262	29.4	6.42	1095834
H0Y579	UV excision repair protein RAD23 homolog B (Fragment) OS=Homo sapiens OX=9606 GN=RAD23B PE=1 SV=1	25	1	1	1	114	12.2	5.52	965191
B7Z6B6	Zinc finger protein 346 OS=Homo sapiens OX=9606 GN=ZNF346 PE=1 SV=1	10	1	1	1	131	14.6	7.77	685406
P81605	Dermcidin OS=Homo sapiens OX=9606 GN=DCD PE=1 SV=2	10	1	1	1	110	11.3	6.54	12320278
M0R1B0	ER membrane protein complex subunit 8 (Fragment) OS=Homo sapiens OX=9606 GN=EMC8 PE=1 SV=1	9	1	1	1	100	11.7	5.08	1.72842e+06
B5BTZ8	Small nuclear ribonucleoprotein polypeptide B'' OS=Homo sapiens OX=9606 GN=SNRPB2 PE=2 SV=1	5	1	1	1	225	25.4	9.72	3.68083e+06
B4DX42	cDNA FLJ54064, highly similar to Splicing factor 1 OS=Homo sapiens OX=9606 PE=2 SV=1	2	1	1	1	433	46.4	9.35	1.72589e+06
Q59FK3	Annexin (Fragment) OS=Homo sapiens OX=9606 PE=2 SV=1	5	1	1	1	225	25.4	6.38	1.64075e+06
Q59GH5	COP9 signalosome subunit 5 variant (Fragment) OS=Homo sapiens OX=9606 PE=2 SV=1	4	1	1	1	276	31.2	6.64	875483
B7Z977	cDNA FLJ55568, highly similar to Rho/Rac guanine nucleotide exchange factor 2 OS=Homo sapiens OX=9606 PE=2 SV=1	2	1	1	1	515	58.1	9.01	1.28612e+06
A0A024R382	CNDP dipeptidase 2 (Metallopeptidase M20 family), isoform CRA_d OS=Homo sapiens OX=9606 GN=CNDP2 PE=3 SV=1	3	1	1	1	363	40.3	5.62	977888
B2R7T8	F-actin-capping protein subunit beta OS=Homo sapiens OX=9606 PE=2 SV=1	5	1	1	1	272	30.6	6	892097
Q9Y2A7	Nck-associated protein 1 OS=Homo sapiens OX=9606 GN=NCKAP1 PE=1 SV=1	1	1	1	1	1128	128.7	6.62	1.50151e+06
A8K897	Nuclear pore complex protein Nup93 OS=Homo sapiens OX=9606 PE=2 SV=1	1	1	1	1	819	93.3	5.77
Q5VYT0	Terminal uridylyltransferase 7 OS=Homo sapiens OX=9606 GN=TUT7 PE=1 SV=1	10	1	1	1	124	13.9	7.18
A0A075B7B1	Desmuslin, isoform CRA_a OS=Homo sapiens OX=9606 GN=SYNM PE=1 SV=1	1	1	1	1	1253	140.1	5.07
E9PPH5	Acidic leucine-rich nuclear phosphoprotein 32 family member E (Fragment) OS=Homo sapiens OX=9606 GN=ANP32E PE=1 SV=1	11	1	1	1	114	13.1	4.22	2.67598e+06
M0QWZ7	Seryl-tRNA synthetase OS=Homo sapiens OX=9606 GN=SARS2 PE=1 SV=1	2	1	1	1	518	58.1	8.28
B4DZN1	cDNA FLJ56624, highly similar to Histone deacetylase 6 OS=Homo sapiens OX=9606 PE=2 SV=1	1	1	1	1	1205	130.3	5.3	1446688
Q70UQ0	Inhibitor of nuclear factor kappa-B kinase-interacting protein OS=Homo sapiens OX=9606 GN=IKBIP PE=1 SV=1	3	1	1	1	350	39.3	9.17	2.34532e+06
Q2TNB3	Cell migration-inducing protein 22 OS=Homo sapiens OX=9606 PE=2 SV=1	6	1	1	1	239	27.3	5.58	905629
Q8TE01	DERP12 (Dermal papilla derived protein 12) OS=Homo sapiens OX=9606 GN=derp12 PE=2 SV=1	3	1	1	1	343	38.2	6.58
H0YEL5	Peptidyl-prolyl cis-trans isomerase (Fragment) OS=Homo sapiens OX=9606 GN=PPIH PE=1 SV=1	16	2	2	1	96	10.3	8.19	1.6427e+06
Q9H3P7	Golgi resident protein GCP60 OS=Homo sapiens OX=9606 GN=ACBD3 PE=1 SV=4	2	1	1	1	528	60.6	5.06
P48059	LIM and senescent cell antigen-like-containing domain protein 1 OS=Homo sapiens OX=9606 GN=LIMS1 PE=1 SV=4	4	1	1	1	325	37.2	8.05	864359
P43490	Nicotinamide phosphoribosyltransferase OS=Homo sapiens OX=9606 GN=NAMPT PE=1 SV=1	4	2	2	2	491	55.5	7.15	694207
B3KQQ9	cDNA PSEC0048 fis, clone NT2RP2000028, highly similar to Serine protease 23 OS=Homo sapiens OX=9606 PE=2 SV=1	3	1	1	1	383	43	9.36	1.66622e+06
C9JJV6	Myeloid-associated differentiation marker (Fragment) OS=Homo sapiens OX=9606 GN=MYADM PE=1 SV=8	7	1	1	1	146	15.9	8.65	8268306
E5RHE1	Voltage-dependent anion-selective channel protein 3 OS=Homo sapiens OX=9606 GN=VDAC3 PE=1 SV=1	11	1	1	1	100	11.1	6.05	1.02784e+06
O60930	Ribonuclease H1 OS=Homo sapiens OX=9606 GN=RNASEH1 PE=1 SV=2	6	1	1	1	286	32	9.16
B4DM33	cDNA FLJ52068, highly similar to Microtubule-associated protein RP/EB family member 1 OS=Homo sapiens OX=9606 PE=2 SV=1	4	1	1	1	238	26.6	5.29	1.87751e+06
Q53GS9	U4/U6.U5 tri-snRNP-associated protein 2 OS=Homo sapiens OX=9606 GN=USP39 PE=1 SV=2	2	1	1	1	565	65.3	8.91	1.88815e+06
Q0Z944	Beta globin (Fragment) OS=Homo sapiens OX=9606 GN=HBB PE=3 SV=1	12	1	1	1	105	11.5	6.37	1.22698e+06
K7EPQ7	Protein YIF1B OS=Homo sapiens OX=9606 GN=YIF1B PE=1 SV=1	5	1	1	1	248	26.9	5.87	3.44568e+06
P13073	Cytochrome c oxidase subunit 4 isoform 1, mitochondrial OS=Homo sapiens OX=9606 GN=COX4I1 PE=1 SV=1	12	2	2	2	169	19.6	9.51	1.49454e+06
H0Y512	Adipocyte plasma membrane-associated protein (Fragment) OS=Homo sapiens OX=9606 GN=APMAP PE=1 SV=1	2	1	1	1	409	45.4	5.66	3.47922e+06
A0A2R8YHB3	Parafibromin OS=Homo sapiens OX=9606 GN=CDC73 PE=1 SV=1	2	1	1	1	385	43.8	9.42	752802
Q14165	Malectin OS=Homo sapiens OX=9606 GN=MLEC PE=1 SV=1	4	1	1	1	292	32.2	5.41
A0A6I8PIK9	Polyadenylate-binding protein 1-like (Fragment) OS=Homo sapiens OX=9606 GN=PABPC1L PE=1 SV=1	14	1	1	1	73	8.4	10.51	4.66504e+06
B4DSN3	cDNA FLJ60345, highly similar to Protein transport protein Sec24C OS=Homo sapiens OX=9606 PE=2 SV=1	1	1	1	1	975	106.5	6.96
F8VU34	Citrate synthase, mitochondrial (Fragment) OS=Homo sapiens OX=9606 GN=CS PE=1 SV=1	6	1	1	1	142	15.5	8.75	1.54685e+06
Q12792	Twinfilin-1 OS=Homo sapiens OX=9606 GN=TWF1 PE=1 SV=3	4	1	1	1	350	40.3	6.96	725279
Q9BZI7	Regulator of nonsense transcripts 3B OS=Homo sapiens OX=9606 GN=UPF3B PE=1 SV=1	2	1	1	1	483	57.7	9.48
Q01650	Large neutral amino acids transporter small subunit 1 OS=Homo sapiens OX=9606 GN=SLC7A5 PE=1 SV=2	4	1	1	1	507	55	7.72	906557
P61927	60S ribosomal protein L37 OS=Homo sapiens OX=9606 GN=RPL37 PE=1 SV=2	18	2	2	2	97	11.1	11.74	1.09211e+07
B2RA56	Nicalin OS=Homo sapiens OX=9606 PE=2 SV=1	5	2	2	2	552	61.7	7.49	1.92365e+06
Q96FJ2	Dynein light chain 2, cytoplasmic OS=Homo sapiens OX=9606 GN=DYNLL2 PE=1 SV=1	12	1	1	1	89	10.3	7.37	2.17316e+06
B4DNU0	General transcription factor IIH subunit 4 OS=Homo sapiens OX=9606 PE=2 SV=1	3	1	1	1	386	43.3	8.76	877995
B4DR61	Protein transport protein Sec61 subunit alpha isoform 1 OS=Homo sapiens OX=9606 GN=SEC61A1 PE=1 SV=1	4	2	2	2	482	52.9	8.24	1.1382e+07
Q9UQ88	Cyclin-dependent kinase 11A OS=Homo sapiens OX=9606 GN=CDK11A PE=1 SV=4	1	1	1	1	783	91.3	5.36
E9PI78	39S ribosomal protein L49, mitochondrial OS=Homo sapiens OX=9606 GN=MRPL49 PE=1 SV=1	13	1	1	1	99	11.3	8.97
B3KX15	cDNA FLJ44468 fis, clone UTERU2026025, moderately similar to SPLICING FACTOR, ARGININE/SERINE-RICH 2 OS=Homo sapiens OX=9606 PE=2 SV=1	12	2	2	2	122	13.8	10.45	19395558
Q9Y465	Myristoyl-CoA:protein N-myristoyltransferase (Fragment) OS=Homo sapiens OX=9606 GN=NMT PE=2 SV=1	15	1	1	1	89	9.7	6.55
C9J2Q4	Septin-2 (Fragment) OS=Homo sapiens OX=9606 GN=SEPTIN2 PE=1 SV=1	5	1	1	1	184	21.1	5.47	2.81642e+06
A0A087WUS4	Aminopeptidase B (Fragment) OS=Homo sapiens OX=9606 GN=RNPEP PE=1 SV=1	10	1	1	1	151	16.3	6.52
A0A172Q398	CUB domain-containing protein 1 (Fragment) OS=Homo sapiens OX=9606 GN=CDCP1 PE=2 SV=1	2	1	1	1	637	71.6	8.15
A0A0G2JIC6	28S ribosomal protein S18b, mitochondrial OS=Homo sapiens OX=9606 GN=MRPS18B PE=1 SV=1	5	1	1	1	215	24.3	8.56
A6NFX8	ADP-sugar pyrophosphatase OS=Homo sapiens OX=9606 GN=NUDT5 PE=1 SV=1	5	1	1	1	232	25.9	5.19	1.02565e+06
Q9NVV4	Poly(A) RNA polymerase, mitochondrial OS=Homo sapiens OX=9606 GN=MTPAP PE=1 SV=1	2	1	1	1	582	66.1	9.04
A0A087X2I1	26S proteasome regulatory subunit 10B OS=Homo sapiens OX=9606 GN=PSMC6 PE=1 SV=1	3	1	1	1	403	45.8	7.78	1.45757e+06
O00488	Zinc finger protein 593 OS=Homo sapiens OX=9606 GN=ZNF593 PE=1 SV=2	10	1	1	1	134	15.2	9.82
H7C1T4	SRSF protein kinase 3 (Fragment) OS=Homo sapiens OX=9606 GN=SRPK3 PE=1 SV=1	6	1	1	1	205	22.3	7.77	1.78483e+06
Q59FD4	Hexokinase (Fragment) OS=Homo sapiens OX=9606 PE=2 SV=1	1	1	1	1	949	105.7	6.84	674960
B7Z842	Ubiquitin carboxyl-terminal hydrolase OS=Homo sapiens OX=9606 PE=2 SV=1	2	1	1	1	509	58.5	6.06
Q5TDF0	Cancer-related nucleoside-triphosphatase OS=Homo sapiens OX=9606 GN=NTPCR PE=1 SV=1	4	1	1	1	228	25.1	9.42	2.14471e+06
E3W990	Sequestosome-1 (Fragment) OS=Homo sapiens OX=9606 GN=SQSTM1 PE=1 SV=1	8	1	1	1	190	20.9	6.51
Q7Z2E3	Aprataxin OS=Homo sapiens OX=9606 GN=APTX PE=1 SV=2	3	1	1	1	356	40.7	9.17	894409
P55036	26S proteasome non-ATPase regulatory subunit 4 OS=Homo sapiens OX=9606 GN=PSMD4 PE=1 SV=1	3	1	1	1	377	40.7	4.79
B3KMV5	cDNA FLJ12728 fis, clone NT2RP2000040, highly similar to Protein FAM62A OS=Homo sapiens OX=9606 PE=2 SV=1	1	1	1	1	1104	122.8	5.85	2.68375e+06
A0A3B3ITG6	Translation initiation factor eIF-2B subunit epsilon (Fragment) OS=Homo sapiens OX=9606 GN=EIF2B5 PE=1 SV=1	2	1	1	1	546	60.9	5.08	1.60554e+06
O75368	SH3 domain-binding glutamic acid-rich-like protein OS=Homo sapiens OX=9606 GN=SH3BGRL PE=1 SV=1	11	1	1	1	114	12.8	5.25	768138
A0A345WIR4	Cytochrome c oxidase subunit 2 OS=Homo sapiens OX=9606 GN=COX2 PE=3 SV=1	4	1	1	1	227	25.5	4.82
Q0P607	Splicing factor, arginine/serine-rich 15 OS=Homo sapiens OX=9606 GN=SFRS15 PE=2 SV=1	1	1	1	1	1146	125.7	9.55
Q15084	Protein disulfide-isomerase A6 OS=Homo sapiens OX=9606 GN=PDIA6 PE=1 SV=1	3	1	1	1	440	48.1	5.08	2.18156e+06
A0A087WUE4	Leukocyte receptor cluster member 8 OS=Homo sapiens OX=9606 GN=LENG8 PE=1 SV=1	1	1	1	1	874	95.5	9.32	2.08017e+06
O95400	CD2 antigen cytoplasmic tail-binding protein 2 OS=Homo sapiens OX=9606 GN=CD2BP2 PE=1 SV=1	2	1	1	1	341	37.6	4.61	1.19358e+06
B7ZAF6	Succinate--CoA ligase [ADP-forming] subunit beta, mitochondrial OS=Homo sapiens OX=9606 GN=SUCLA2 PE=2 SV=1	3	1	1	1	405	43.8	5.87
C9JH72	Replication factor C subunit 5 (Fragment) OS=Homo sapiens OX=9606 GN=RFC5 PE=1 SV=1	9	1	1	1	104	11.7	8.69	545846
Q86UY0	TXNDC5 protein OS=Homo sapiens OX=9606 GN=TXNDC5 PE=1 SV=1	3	1	1	1	360	40.3	5.83	2.00886e+06
Q92734	Protein TFG OS=Homo sapiens OX=9606 GN=TFG PE=1 SV=2	3	1	1	1	400	43.4	5.1	4.03048e+06
V6A6E5	MHC class I antigen OS=Homo sapiens OX=9606 GN=HLA-C PE=3 SV=1	4	1	1	1	366	40.9	6.3	872330
Q53EV2	DNA polymerase (Fragment) OS=Homo sapiens OX=9606 PE=2 SV=1	3	1	1	1	335	38.1	8.95	10349403
Q16531	DNA damage-binding protein 1 OS=Homo sapiens OX=9606 GN=DDB1 PE=1 SV=1	3	1	1	1	1140	126.9	5.26
A0A024R4H5	DNAation factor, 45kDa, alpha polypeptide, isoform CRA_b OS=Homo sapiens OX=9606 GN=DFFA PE=4 SV=1	3	1	1	1	268	29.4	4.61
Q14192	Four and a half LIM domains protein 2 OS=Homo sapiens OX=9606 GN=FHL2 PE=1 SV=3	3	1	1	1	279	32.2	7.55	886396
Q9BUQ8	Probable ATP-dependent RNA helicase DDX23 OS=Homo sapiens OX=9606 GN=DDX23 PE=1 SV=3	1	1	1	1	820	95.5	9.55	1.93191e+06
P12273	Prolactin-inducible protein OS=Homo sapiens OX=9606 GN=PIP PE=1 SV=1	8	1	1	1	146	16.6	8.05
Q96D46	60S ribosomal export protein NMD3 OS=Homo sapiens OX=9606 GN=NMD3 PE=1 SV=1	2	1	1	1	503	57.6	7.14	1.54011e+06
A4UJ43	Glutathione S-transferase OS=Homo sapiens OX=9606 GN=GSTM3 PE=2 SV=1	5	1	1	1	210	24.8	5.24
P67870	Casein kinase II subunit beta OS=Homo sapiens OX=9606 GN=CSNK2B PE=1 SV=1	5	1	1	1	215	24.9	5.55	1.7387e+06
Q53HL9	Sorting nexin-1 (Fragment) OS=Homo sapiens OX=9606 PE=2 SV=1	2	1	1	1	522	59	5.19	965247
B4DSC2	Elongation of very long chain fatty acids protein OS=Homo sapiens OX=9606 PE=2 SV=1	3	1	1	1	289	34.1	9.38
Q59HE2	Ornithine--oxo-acid aminotransferase (Fragment) OS=Homo sapiens OX=9606 PE=2 SV=1	4	1	1	1	281	30.7	4.84	1.46098e+06
A8K9K4	cDNA FLJ75504, highly similar to Homo sapiens glucosidase I, mRNA OS=Homo sapiens OX=9606 PE=2 SV=1	2	1	1	1	562	62.2	7.11	4.02649e+06
Q9BQA1	Methylosome protein 50 OS=Homo sapiens OX=9606 GN=WDR77 PE=1 SV=1	4	1	1	1	342	36.7	5.17	1.82037e+06
Q9UHR4	Brain-specific angiogenesis inhibitor 1-associated protein 2-like protein 1 OS=Homo sapiens OX=9606 GN=BAIAP2L1 PE=1 SV=2	3	1	1	1	511	56.8	8.68	983075
D6RIY6	Exosome complex component RRP45 OS=Homo sapiens OX=9606 GN=EXOSC9 PE=1 SV=1	3	1	1	1	423	46.9	5.16	1463916
O14980	Exportin-1 OS=Homo sapiens OX=9606 GN=XPO1 PE=1 SV=1	2	2	2	2	1071	123.3	6.06	2.97356e+06
E9PCX2	Aldo-keto reductase family 1 member B1 OS=Homo sapiens OX=9606 GN=AKR1B1 PE=1 SV=1	8	1	1	1	263	29.4	6.99
B4DJ89	Polymerase (RNA) II (DNA directed) polypeptide E, 25kDa, isoform CRA_c OS=Homo sapiens OX=9606 GN=POLR2E PE=2 SV=1	8	1	1	1	117	13.5	8.44	1161117
P06703	Protein S100-A6 OS=Homo sapiens OX=9606 GN=S100A6 PE=1 SV=1	9	1	2	1	90	10.2	5.48	26713844
C4P0D4	Disrupted in schizophrenia 1 isoform 47 OS=Homo sapiens OX=9606 GN=TSNAX-DISC1 PE=2 SV=1	7	1	1	1	138	16.1	8.46
B4E365	cDNA FLJ56210, highly similar to Zinc phosphodiesterase ELAC protein 2 OS=Homo sapiens OX=9606 PE=2 SV=1	2	1	1	1	624	70	7.01
O43818	U3 small nucleolar RNA-interacting protein 2 OS=Homo sapiens OX=9606 GN=RRP9 PE=1 SV=1	2	1	1	1	475	51.8	7.85	1.19894e+06
C9JVA8	Serpin B8 (Fragment) OS=Homo sapiens OX=9606 GN=SERPINB8 PE=1 SV=1	5	1	1	1	164	18.3	4.75	782453
Q96F44	E3 ubiquitin-protein ligase TRIM11 OS=Homo sapiens OX=9606 GN=TRIM11 PE=1 SV=2	2	1	1	1	468	52.7	5.69	25616998
R4GMQ5	Cathepsin B (Fragment) OS=Homo sapiens OX=9606 GN=CTSB PE=1 SV=1	22	1	1	1	76	8.5	5.24	649560
A0A087X0K9	Tight junction protein ZO-1 OS=Homo sapiens OX=9606 GN=TJP1 PE=1 SV=1	1	1	1	1	1676	187.7	6.7	792759
B4DRN6	cDNA FLJ51284, highly similar to Adapter-relatedprotein complex 3 mu-1 subunit OS=Homo sapiens OX=9606 PE=2 SV=1	2	1	1	1	364	41	8.25	605376
F5H1Y3	Flap endonuclease 1 (Fragment) OS=Homo sapiens OX=9606 GN=FEN1 PE=1 SV=1	7	1	1	1	165	18.3	7.37	2033686
Q5T750	Skin-specific protein 32 OS=Homo sapiens OX=9606 GN=XP32 PE=1 SV=1	3	1	1	1	250	26.2	7.97	3.11738e+06
P57772	Selenocysteine-specific elongation factor OS=Homo sapiens OX=9606 GN=EEFSEC PE=1 SV=4	1	1	2	1	596	65.3	8.35	1.17342e+06
C9JXA5	Guanine nucleotide-binding protein G(I)/G(S)/G(T) subunit beta-2 (Fragment) OS=Homo sapiens OX=9606 GN=GNB2 PE=1 SV=1	5	1	1	1	251	27.5	6.76
H7C2E8	tRNA (adenine(58)-N(1))-methyltransferase (Fragment) OS=Homo sapiens OX=9606 GN=TRMT61B PE=1 SV=1	8	1	1	1	102	11.6	7.88	4519716
Q53ET2	Dihydropyrimidinase-related protein 2 (Fragment) OS=Homo sapiens OX=9606 PE=2 SV=1	3	2	2	2	572	62.2	6.32	2.00503e+06
Q8TCJ2	Dolichyl-diphosphooligosaccharide--protein glycosyltransferase subunit STT3B OS=Homo sapiens OX=9606 GN=STT3B PE=1 SV=1	1	1	1	1	826	93.6	8.91
Q53G61	Small nuclear ribonucleoprotein polypeptide A' variant (Fragment) OS=Homo sapiens OX=9606 PE=2 SV=1	5	1	1	1	255	28.4	8.62	1.35194e+06
O43865	S-adenosylhomocysteine hydrolase-like protein 1 OS=Homo sapiens OX=9606 GN=AHCYL1 PE=1 SV=2	2	1	1	1	530	58.9	6.89	1.97021e+06
P46926	Glucosamine-6-phosphate isomerase 1 OS=Homo sapiens OX=9606 GN=GNPDA1 PE=1 SV=1	3	1	1	1	289	32.6	6.92	9416314
P62273	40S ribosomal protein S29 OS=Homo sapiens OX=9606 GN=RPS29 PE=1 SV=2	13	1	1	1	56	6.7	10.13	5.51e+06
D6RIC3	Nucleolar protein 16 OS=Homo sapiens OX=9606 GN=NOP16 PE=1 SV=1	9	1	1	1	150	17.2	10.33
F2Z2K0	NSFL1 cofactor p47 OS=Homo sapiens OX=9606 GN=NSFL1C PE=1 SV=1	4	1	1	1	274	30.2	5.1	551085
P35520	Cystathionine beta-synthase OS=Homo sapiens OX=9606 GN=CBS PE=1 SV=2	2	1	1	1	551	60.5	6.65	14806593
Q13618	Cullin-3 OS=Homo sapiens OX=9606 GN=CUL3 PE=1 SV=2	1	1	1	1	768	88.9	8.48	1.57494e+06
Q5JXM0	Ribosomal RNA-processing protein 43 OS=Homo sapiens OX=9606 GN=DKFZp564C0482 PE=3 SV=1	4	1	1	1	248	27.1	5.53	1.56901e+06
Q9H814	Phosphorylated adapter RNA export protein OS=Homo sapiens OX=9606 GN=PHAX PE=1 SV=1	2	1	1	1	394	44.4	5.4
B4DKZ9	Threonyl-tRNA synthetase OS=Homo sapiens OX=9606 PE=2 SV=1	3	1	1	1	602	70.3	8.56
B4DSL6	cDNA FLJ57190, highly similar to Actin-binding protein anillin OS=Homo sapiens OX=9606 PE=2 SV=1	1	1	1	1	1001	110.8	7.46
Q92820	Gamma-glutamyl hydrolase OS=Homo sapiens OX=9606 GN=GGH PE=1 SV=2	3	1	1	1	318	35.9	7.11	893166
G3V3H3	Kinesin light chain OS=Homo sapiens OX=9606 GN=KLC1 PE=1 SV=1	1	1	1	1	609	68.7	5.96	781205
P49006	MARCKS-related protein OS=Homo sapiens OX=9606 GN=MARCKSL1 PE=1 SV=2	7	1	1	1	195	19.5	4.67	861747
C9JDV9	Protein ECT2 (Fragment) OS=Homo sapiens OX=9606 GN=ECT2 PE=1 SV=1	11	1	1	1	110	12.2	5.27
B4DNN4	Ribonucleoside-diphosphate reductase OS=Homo sapiens OX=9606 PE=2 SV=1	1	1	1	1	762	86.4	6.65	913111
Q9Y5M8	Signal recognition particle receptor subunit beta OS=Homo sapiens OX=9606 GN=SRPRB PE=1 SV=3	3	1	1	1	271	29.7	9.04	7.18401e+06
Q8N730	Peripheral-type benzodiazepine receptor (Fragment) OS=Homo sapiens OX=9606 GN=PBR PE=3 SV=1	13	1	1	1	61	6.7	9.06	409237
H0Y917	WD repeat-containing protein 26 (Fragment) OS=Homo sapiens OX=9606 GN=WDR26 PE=1 SV=1	5	1	1	1	208	20.6	6.18
C9J384	Protein CMSS1 (Fragment) OS=Homo sapiens OX=9606 GN=CMSS1 PE=1 SV=1	5	1	1	1	225	26.2	9.88
B4DLK5	cDNA FLJ51600, highly similar to Cytochrome P450 1B1 OS=Homo sapiens OX=9606 PE=2 SV=1	3	1	1	1	412	46.7	7.12
B2R5H0	Protein S100 OS=Homo sapiens OX=9606 PE=2 SV=1	9	1	1	1	105	11.7	7.18	4.11741e+06
Q5T5C7	Seryl-tRNA synthetase OS=Homo sapiens OX=9606 GN=SARS1 PE=1 SV=1	2	1	1	1	536	61.3	7.06
B7Z8Z6	DNA replication licensing factor MCM2 OS=Homo sapiens OX=9606 PE=2 SV=1	2	1	1	1	954	106.8	5.36
B4E2M8	cDNA FLJ61076, highly similar to UBX domain-containing protein 8 OS=Homo sapiens OX=9606 PE=2 SV=1	4	1	1	1	212	24.7	5.74	1.13746e+06
Q5JY83	RNA-binding motif protein, X-linked 2 OS=Homo sapiens OX=9606 GN=RBMX2 PE=1 SV=1	14	1	1	1	58	6.6	4.72	1.76288e+06
Q9UHQ1	Nuclear prelamin A recognition factor OS=Homo sapiens OX=9606 GN=NARF PE=1 SV=1	2	1	1	1	456	51.1	7.08	2.83392e+06
Q6FHU3	PSME1 protein (Fragment) OS=Homo sapiens OX=9606 GN=PSME1 PE=2 SV=1	6	1	1	1	249	28.7	6.02	1.36938e+06
Q8ND56	Protein LSM14 homolog A OS=Homo sapiens OX=9606 GN=LSM14A PE=1 SV=3	2	1	1	1	463	50.5	9.52	1.8912e+06
Q8TCS8	Polyribonucleotide nucleotidyltransferase 1, mitochondrial OS=Homo sapiens OX=9606 GN=PNPT1 PE=1 SV=2	1	1	1	1	783	85.9	7.77	6202134
Q9BRP8	Partner of Y14 and mago OS=Homo sapiens OX=9606 GN=PYM1 PE=1 SV=1	4	1	1	1	204	22.6	9.45	2.18985e+06
A1L461	DNA repair protein REV1 OS=Homo sapiens OX=9606 GN=REV1 PE=2 SV=1	1	1	1	1	1250	138.1	8.51	1.93685e+06
A0A024RDH6	SEC31-like 1 (S. cerevisiae), isoform CRA_b OS=Homo sapiens OX=9606 GN=SEC31L1 PE=3 SV=1	1	1	1	1	1181	129	7.4	2.11026e+06
B4DYY1	cDNA FLJ51659, highly similar to 4-trimethylaminobutyraldehyde dehydrogenase OS=Homo sapiens OX=9606 PE=2 SV=1	4	1	1	1	321	35	6.02	884404
Q99436	Proteasome subunit beta type-7 OS=Homo sapiens OX=9606 GN=PSMB7 PE=1 SV=1	3	1	1	1	277	29.9	7.68	8762204
H0YJF9	Dihydrolipoyllysine-residue succinyltransferase component of 2-oxoglutarate dehydrogenase complex, mitochondrial (Fragment) OS=Homo sapiens OX=9606 GN=DLST PE=1 SV=1	19	1	1	1	74	8.4	8.66	1.17398e+06
E9PIE3	Caveolae-associated protein 3 OS=Homo sapiens OX=9606 GN=CAVIN3 PE=1 SV=1	3	1	1	1	293	31.1	6.81
A0A087X142	Septin-8 OS=Homo sapiens OX=9606 GN=SEPTIN8 PE=1 SV=1	2	1	1	1	426	49.3	6.2
D6R9Z6	La-related protein 7 (Fragment) OS=Homo sapiens OX=9606 GN=LARP7 PE=1 SV=1	6	1	1	1	155	17.5	9.19	3.031e+06
A0A0A0MSL3	Ubiquitin-conjugating enzyme E2 variant 1 OS=Homo sapiens OX=9606 GN=UBE2V1 PE=4 SV=1	9	1	1	1	103	11.8	9.29	1.34326e+06
A0A087WWI4	Hypoxia up-regulated protein 1 OS=Homo sapiens OX=9606 GN=HYOU1 PE=1 SV=1	1	1	1	1	677	75.1	5.66	1.22611e+06
Q96EP5	DAZ-associated protein 1 OS=Homo sapiens OX=9606 GN=DAZAP1 PE=1 SV=1	4	1	1	1	407	43.4	8.56
A0A590UJ59	Cullin-1 OS=Homo sapiens OX=9606 GN=CUL1 PE=1 SV=1	18	1	1	1	51	5.9	9.32	699254
E9PF06	39S ribosomal protein L3, mitochondrial (Fragment) OS=Homo sapiens OX=9606 GN=MRPL3 PE=1 SV=1	4	1	1	1	176	19.6	9.2	681751
E9PC90	G2/mitotic-specific cyclin-B1 (Fragment) OS=Homo sapiens OX=9606 GN=CCNB1 PE=1 SV=1	2	1	1	1	401	44.9	6.28	1.77458e+06
I3L443	rRNA methyltransferase 3, mitochondrial (Fragment) OS=Homo sapiens OX=9606 GN=MRM3 PE=1 SV=1	6	1	1	1	177	19.7	9.66	1.60942e+06
P35249	Replication factor C subunit 4 OS=Homo sapiens OX=9606 GN=RFC4 PE=1 SV=2	2	1	1	1	363	39.7	8.02	1.90684e+06
B3KRX9	cDNA FLJ35048 fis, clone OCBBF2017893, highly similar to Galactose-3-O-sulfotransferase 4 OS=Homo sapiens OX=9606 PE=2 SV=1	2	1	1	1	486	54.1	10.18	3672851
Q8IXM3	39S ribosomal protein L41, mitochondrial OS=Homo sapiens OX=9606 GN=MRPL41 PE=1 SV=1	8	1	1	1	137	15.4	9.57
A8KA84	2'-5' oligoadenylate synthase OS=Homo sapiens OX=9606 PE=2 SV=1	1	1	1	1	1087	121.1	8.44	1.31685e+06
F5H6T1	Actin-related protein 2 OS=Homo sapiens OX=9606 GN=ACTR2 PE=1 SV=2	4	1	1	1	339	38.8	6.27	4.98901e+06
Q12872	Splicing factor, suppressor of white-apricot homolog OS=Homo sapiens OX=9606 GN=SFSWAP PE=1 SV=3	1	1	1	1	951	104.8	8.05
H0Y9X1	Translation machinery-associated protein 16 (Fragment) OS=Homo sapiens OX=9606 GN=TMA16 PE=1 SV=1	3	1	1	1	242	27.7	9.57	1.7836e+06
Q53GN4	WD repeat domain 1, isoform CRA_a (Fragment) OS=Homo sapiens OX=9606 GN=WDR1 PE=2 SV=1	1	1	1	1	606	66.1	6.65	1.80346e+06
Q53GY9	Cation-dependent mannose-6-phosphate receptor variant (Fragment) OS=Homo sapiens OX=9606 PE=2 SV=1	5	1	1	1	277	31	5.83
J3KRP5	Leucine-rich repeat-containing protein 47 (Fragment) OS=Homo sapiens OX=9606 GN=LRRC47 PE=1 SV=1	16	1	1	1	50	6	10.27	679208
Q92979	Ribosomal RNA small subunit methyltransferase NEP1 OS=Homo sapiens OX=9606 GN=EMG1 PE=1 SV=4	3	1	1	1	244	26.7	9.17
Q9NUI1	Peroxisomal 2,4-dienoyl-CoA reductase OS=Homo sapiens OX=9606 GN=DECR2 PE=1 SV=1	5	1	1	1	292	30.8	9.22	8413531
H0YI98	Dynactin subunit 2 (Fragment) OS=Homo sapiens OX=9606 GN=DCTN2 PE=1 SV=1	3	1	1	1	268	29.3	6.8
Q53GN6	26S proteasome non-ATPase regulatory subunit 13 (Fragment) OS=Homo sapiens OX=9606 PE=2 SV=1	2	1	1	1	376	42.9	5.68	1438946
A8K4V4	cDNA FLJ76392, highly similar to Homo sapiens mitochondrial ribosomal protein L43 (MRPL43), transcript variant 1, mRNA OS=Homo sapiens OX=9606 PE=2 SV=1	7	1	1	1	159	17.7	9.88
B4DHU5	cDNA FLJ52495, highly similar to Calponin-2 OS=Homo sapiens OX=9606 PE=2 SV=1	4	1	1	1	284	31	6.99	2135517
Q8IV48	3'-5' exoribonuclease 1 OS=Homo sapiens OX=9606 GN=ERI1 PE=1 SV=3	3	1	1	1	349	40	6.7	2.17036e+06
K7ENV7	Isochorismatase domain-containing protein 2 (Fragment) OS=Homo sapiens OX=9606 GN=ISOC2 PE=1 SV=8	13	1	1	1	174	18.9	7.75	796952
H3BQZ7	HCG2044799 OS=Homo sapiens OX=9606 GN=HNRNPUL2-BSCL2 PE=4 SV=1	2	1	1	1	746	84.6	4.93	767961
Q4JM47	AGR2 OS=Homo sapiens OX=9606 GN=AGR2 PE=4 SV=1	6	1	1	1	195	22.2	8.76
Q7Z6E5	Endoplasmic reticulum class 1/2 Ca(2+) ATPase (Fragment) OS=Homo sapiens OX=9606 GN=DKFZp779G2251 PE=2 SV=1	1	1	1	1	1054	115.6	5.41	6481760
Q53H37	Calmodulin-like skin protein variant (Fragment) OS=Homo sapiens OX=9606 PE=2 SV=1	5	1	1	1	146	15.9	4.44	3.41473e+06
Q641R2	Oxysterol-binding protein (Fragment) OS=Homo sapiens OX=9606 GN=OSBPL8 PE=2 SV=1	2	1	1	1	728	82.5	7.08
B2R8A2	cDNA, FLJ93804, highly similar to Homo sapiens gp25L2 protein (HSGP25L2G), mRNA OS=Homo sapiens OX=9606 PE=2 SV=1	3	1	1	1	214	25.1	7.18	2.25108e+06
A0A6Q8PFE5	Calpastatin OS=Homo sapiens OX=9606 GN=CAST PE=4 SV=1	1	1	1	1	615	66.3	4.81	447012
A0A0A0MRM9	Nucleolar and coiled-body phosphoprotein 1 (Fragment) OS=Homo sapiens OX=9606 GN=NOLC1 PE=1 SV=1	1	1	1	1	708	74.6	9.47	1.45226e+06
O43245	Protein p65 OS=Homo sapiens OX=9606 GN=p65 PE=2 SV=2	1	1	1	1	614	68.6	9.61	1.00901e+06
P30043	Flavin reductase (NADPH) OS=Homo sapiens OX=9606 GN=BLVRB PE=1 SV=3	5	1	1	1	206	22.1	7.65
K7ENK9	Vesicle-associated membrane protein 2 OS=Homo sapiens OX=9606 GN=VAMP2 PE=3 SV=1	25	1	1	1	68	7.8	8.79	1.66806e+06
Q9BRZ2	E3 ubiquitin-protein ligase TRIM56 OS=Homo sapiens OX=9606 GN=TRIM56 PE=1 SV=3	1	1	1	1	755	81.4	7.74
A0A0A0MTT8	Growth/differentiation factor 15 (Fragment) OS=Homo sapiens OX=9606 GN=GDF15 PE=1 SV=1	6	1	1	1	113	12.5	7.61	708541
F5GXX5	Dolichyl-diphosphooligosaccharide--protein glycosyltransferase subunit DAD1 OS=Homo sapiens OX=9606 GN=DAD1 PE=1 SV=1	12	1	1	1	85	9.5	7.18	2.08786e+06
B4DSB9	DNA mismatch repair protein Msh2 OS=Homo sapiens OX=9606 PE=2 SV=1	1	1	1	1	720	81.3	6.57
Q5JSL0	High mobility group nucleosome-binding domain-containing protein 5 (Fragment) OS=Homo sapiens OX=9606 GN=HMGN5 PE=1 SV=1	9	1	1	1	148	16.5	4.72
O00374	p40 OS=Homo sapiens OX=9606 PE=4 SV=1	3	1	1	1	338	40	9.57	1.43135e+06
A0JLQ5	Brix domain-containing protein 2 (Fragment) OS=Homo sapiens OX=9606 GN=BXDC2 PE=2 SV=1	2	1	1	1	335	39.1	9.91
Q9BQ67	Glutamate-rich WD repeat-containing protein 1 OS=Homo sapiens OX=9606 GN=GRWD1 PE=1 SV=1	2	1	1	1	446	49.4	4.92	1.98751e+06
H0YKE2	Mothers against decapentaplegic homolog 3 (Fragment) OS=Homo sapiens OX=9606 GN=SMAD3 PE=1 SV=8	7	1	1	1	112	12.5	5.69	1.25393e+06
H3BRV9	Nuclear transport factor 2 (Fragment) OS=Homo sapiens OX=9606 GN=NUTF2 PE=1 SV=1	7	1	1	1	107	12.2	5.34	1.17565e+06
E9PKM6	Activating signal cointegrator 1 complex subunit 1 (Fragment) OS=Homo sapiens OX=9606 GN=ASCC1 PE=1 SV=1	6	1	1	1	123	14.2	5.91	840609
D6RF35	Gc-globulin OS=Homo sapiens OX=9606 GN=GC PE=1 SV=1	4	1	1	1	476	53	5.52
B3KX99	cDNA FLJ45019 fis, clone BRAWH3015825 OS=Homo sapiens OX=9606 PE=2 SV=1	2	1	1	1	333	38.5	8.97
Q8WY22	BRI3-binding protein OS=Homo sapiens OX=9606 GN=BRI3BP PE=1 SV=1	3	1	1	1	251	27.8	9.44	1.12017e+06
Q9NSK3	Uncharacterized protein DKFZp762I166 (Fragment) OS=Homo sapiens OX=9606 GN=DKFZp762I166 PE=2 SV=1	3	1	1	1	283	31.4	5.15	302290
K7ENI5	Nucleoporin SEH1 (Fragment) OS=Homo sapiens OX=9606 GN=SEH1L PE=1 SV=1	7	1	1	1	158	17.6	7.12	997456
Q6UXN9	WD repeat-containing protein 82 OS=Homo sapiens OX=9606 GN=WDR82 PE=1 SV=1	4	1	1	1	313	35.1	7.69
P50748	Kinetochore-associated protein 1 OS=Homo sapiens OX=9606 GN=KNTC1 PE=1 SV=1	1	1	1	1	2209	250.6	5.97
B2R548	Prefoldin subunit 4 OS=Homo sapiens OX=9606 PE=2 SV=1	11	1	1	1	134	15.3	4.53
Q9P1N8	PRO0868 OS=Homo sapiens OX=9606 PE=2 SV=1	7	1	1	1	107	12.1	9.66	713369
P10644	cAMP-dependent protein kinase type I-alpha regulatory subunit OS=Homo sapiens OX=9606 GN=PRKAR1A PE=1 SV=1	3	1	1	1	381	43	5.35
C9JIJ3	EH domain-containing protein 1 (Fragment) OS=Homo sapiens OX=9606 GN=EHD1 PE=1 SV=1	6	1	1	1	145	16.6	7.56
O75937	DnaJ homolog subfamily C member 8 OS=Homo sapiens OX=9606 GN=DNAJC8 PE=1 SV=2	4	1	1	1	253	29.8	9.06
P35221	Catenin alpha-1 OS=Homo sapiens OX=9606 GN=CTNNA1 PE=1 SV=1	1	1	1	1	906	100	6.29
A0A0A0MSA4	Band 4.1-like protein 3 OS=Homo sapiens OX=9606 GN=EPB41L3 PE=1 SV=1	1	1	1	1	1046	116.1	5.22	880829
A8K6A5	cDNA FLJ77742, highly similar to Homo sapiens integrin, alpha 5 (fibronectin receptor, alpha polypeptide), mRNA OS=Homo sapiens OX=9606 PE=2 SV=1	1	1	1	1	1049	114.4	5.71
Q68E00	Uncharacterized protein DKFZp686G2045 (Fragment) OS=Homo sapiens OX=9606 GN=DKFZp686G2045 PE=3 SV=2	5	1	1	1	315	32.6	6.77	964177
D6RE99	Histidine triad nucleotide-binding protein 1 OS=Homo sapiens OX=9606 GN=HINT1 PE=1 SV=1	9	1	1	1	78	8.6	5.39	2.6997e+06
P28838	Cytosol aminopeptidase OS=Homo sapiens OX=9606 GN=LAP3 PE=1 SV=3	2	1	1	1	519	56.1	7.93
G8JLK1	USE1-like protein OS=Homo sapiens OX=9606 GN=USE1 PE=1 SV=2	5	1	1	1	256	29.1	9.22
Q9Y2P8	RNA 3'-terminal phosphate cyclase-like protein OS=Homo sapiens OX=9606 GN=RCL1 PE=1 SV=3	4	1	1	1	373	40.8	9.26
B3KN49	cDNA FLJ13562 fis, clone PLACE1008080, highly similar to Homo sapiens hexamethylene bis-acetamide inducible 1 (HEXIM1), mRNA OS=Homo sapiens OX=9606 PE=2 SV=1	3	1	1	1	359	40.6	4.89	1.45679e+06
Q8WVV9	Heterogeneous nuclear ribonucleoprotein L-like OS=Homo sapiens OX=9606 GN=HNRNPLL PE=1 SV=1	3	1	1	1	542	60	7.72
Q13595	Transformer-2 protein homolog alpha OS=Homo sapiens OX=9606 GN=TRA2A PE=1 SV=1	2	1	1	1	282	32.7	11.27	899481
Q9NRF8	CTP synthase 2 OS=Homo sapiens OX=9606 GN=CTPS2 PE=1 SV=1	1	1	1	1	586	65.6	6.9	1.15635e+06
A0A2R8YDP2	Casein kinase II subunit alpha OS=Homo sapiens OX=9606 GN=CSNK2A1 PE=1 SV=1	2	1	1	1	354	40.6	8.03	33960152
J3QKW2	28S ribosomal protein S7, mitochondrial OS=Homo sapiens OX=9606 GN=MRPS7 PE=1 SV=1	6	1	1	1	183	20.8	9.55	1.0135e+06
B4DIH9	cDNA FLJ53045, highly similar to Synaptobrevin-like protein 1 OS=Homo sapiens OX=9606 PE=2 SV=1	7	1	1	1	181	20.7	8.06
P49137	MAP kinase-activated protein kinase 2 OS=Homo sapiens OX=9606 GN=MAPKAPK2 PE=1 SV=1	3	1	1	1	400	45.5	8.68	6.99229e+06
A8K6Q4	cDNA FLJ76888, highly similar to Homo sapiens RNA binding motif protein 6 (RBM6), mRNA OS=Homo sapiens OX=9606 PE=2 SV=1	1	1	1	1	1123	128.5	6.32
B2R944	cDNA, FLJ94203, highly similar to Homo sapiens stomatin (EPB72)-like 3 (STOML3), mRNA OS=Homo sapiens OX=9606 PE=2 SV=1	2	1	1	1	291	32.2	8.41	1.33798e+06
B7Z2E2	cDNA FLJ54671, highly similar to Calcium-binding mitochondrial carrier protein Aralar2 OS=Homo sapiens OX=9606 PE=2 SV=1	1	1	1	1	567	62.2	9.01
Q9BRX9	WD repeat domain-containing protein 83 OS=Homo sapiens OX=9606 GN=WDR83 PE=1 SV=1	3	1	1	1	315	34.3	5.58	1.26865e+06
B3KP82	cDNA FLJ31376 fis, clone NESOP1000010, highly similar to Homo sapiens zinc finger RNA binding protein (ZFR), mRNA OS=Homo sapiens OX=9606 PE=2 SV=1	13	1	1	1	128	14.4	6.57	1.64224e+06
Q9H089	Large subunit GTPase 1 homolog OS=Homo sapiens OX=9606 GN=LSG1 PE=1 SV=2	1	1	1	1	658	75.2	6.38	1.59174e+06
P26447	Protein S100-A4 OS=Homo sapiens OX=9606 GN=S100A4 PE=1 SV=1	8	1	1	1	101	11.7	6.11
Q12904	Aminoacyl tRNA synthase complex-interacting multifunctional protein 1 OS=Homo sapiens OX=9606 GN=AIMP1 PE=1 SV=2	3	1	1	1	312	34.3	8.43	1.30705e+06
Q9BYD6	39S ribosomal protein L1, mitochondrial OS=Homo sapiens OX=9606 GN=MRPL1 PE=1 SV=2	4	1	1	1	325	36.9	8.78	900793
Q9P206	Uncharacterized protein KIAA1522 OS=Homo sapiens OX=9606 GN=KIAA1522 PE=1 SV=2	1	1	1	1	1035	107	9.73	742755
C9JZR2	Catenin delta-1 OS=Homo sapiens OX=9606 GN=CTNND1 PE=1 SV=2	1	1	1	1	938	104.8	6.87	828213
O00116	Alkyldihydroxyacetonephosphate synthase, peroxisomal OS=Homo sapiens OX=9606 GN=AGPS PE=1 SV=1	1	1	1	1	658	72.9	7.34	821139
B3KXZ7	cDNA FLJ46461 fis, clone THYMU3021586, highly similar to Sterol regulatory element-binding protein 1 OS=Homo sapiens OX=9606 PE=2 SV=1	1	1	1	1	893	95.8	9.14	1.01e+06
A0A2R8YCF6	E3 ubiquitin-protein ligase TRIM8 (Fragment) OS=Homo sapiens OX=9606 GN=TRIM8 PE=1 SV=1	6	1	1	1	116	12.9	9.36	2.30283e+06
O95292	Vesicle-associated membrane protein-associated protein B/C OS=Homo sapiens OX=9606 GN=VAPB PE=1 SV=3	7	1	1	1	243	27.2	7.3
K4DIA7	Tetraspanin (Fragment) OS=Homo sapiens OX=9606 GN=CD151 PE=1 SV=1	3	1	1	1	230	25.6	7.24
H0YFN2	Retinoic acid-induced protein 3 (Fragment) OS=Homo sapiens OX=9606 GN=GPRC5A PE=1 SV=1	11	1	1	1	66	7.7	5	1.11484e+06
Q5T760	Serine/arginine-rich-splicing factor 11 (Fragment) OS=Homo sapiens OX=9606 GN=SRSF11 PE=1 SV=1	4	1	1	1	389	42.3	11.65
Q15126	Phosphomevalonate kinase OS=Homo sapiens OX=9606 GN=PMVK PE=1 SV=3	6	1	1	1	192	22	5.73
